# Supplementary material for: Trio cooperates with Myh9 to regulate neural crest-derived craniofacial development
Source: Theranostics. 2021 Feb 25;11(9):4316–34. doi: 10.7150/thno.51745 (PMC7977452; doi:10.7150/thno.51745)
Supplement: Supplementary file 2 — Supplementary table S1. [file thnov11p4316s2.xlsx]

## Sheet: Sheet1
Supplementary Table1: The primers used in PCR and qRT-PCR.
Gene	Forward	Reverse
mus musculus (PCR)-Cre	ATTTGCCTGCATTACCGGTC	ATCAACGTTTTCTTTTCGG
mus musculus (PCR)-Trio	TCTGTGAGGACCCTGCATCACG	GCAGCTCTTGACTTAGGAAACCTTC
mus musculus-Gapdh	ACCACAGTCCATGCCATCAC	TCCACCACCCTGTTGCTGTA
mus musculus-Trio	CATCATTCCACGACTCAAGGT	CATCATTCCACGACTCAAGGT
mus musculus-Sox9	GAGGAAGTCGGTGAAGAAC	TTGAAGATAGCATTAGGAGAGA
mus musculus-AP-2α	ACGACCCCTACAGCCTGAAT	GGCGTGAGGTAAGGAGTGG
mus musculus-Myh9	GCTGTCAGACTGGCTAAGGA	GGCGACTCAGAGCACAAG
mus musculus-Foxd3	GACCCCGAACAAGCCCAAG	GAAAACGGTTGCTGATGAACTC
mus musculus-Pax7	TGGGGTCTTCATCAACGGTC	ATCGGCACAGAATCTTGGAGA
mus musculus-Hnk-1	GCAAGAAGGGCTTCACTGAC	GCCCCCAGAATAGAAAGGAG
mus musculus-Twist-1	GGAGGATGGAGGGGGCCTGG	TGTGCCCCACGCCCTGATTC
mus musculus-Alp	CAGTGCGGTTCCAGACATAGT	GAACAGAACTGATGTGGAATACG
mus musculus-Runx2	AAGTGTTCTGTGGTCTCTGAGTTGA	GCTGTATGGTGAGGCTGGTAGG
mus musculus-Opn	ACCATGCAGAGAGCGAGGATT	GGGACATCGACTGTAGGGACG
mus musculus-Ocn	ATCTTTCTGCTCACTCTGCT	CTACCTTATTGCCCTCCTG
mus musculus-Osx	GCTGGGTAGAGGAAGGTC	CAAAGAGAGAAGAACTGAGGAG
mus musculus-Col1a1	GTCAGACCTGTGTGTTCCCTACTCA	TCTCTCCAAACCAGACGTGCTTC
mus musculus-Snai2	TGCAAGTACTGTGACAAGGAATATG	TTTTCCCCAGTGTGAGTTCTAATG
danio rerio-gapdh	ACCACAGTCCATGCCATCAC	TCCACCACCCTGTTGCTGTA
danio rerio-trio	TCCTTTCTGCCCTCTTTG	TCATCATTCCCGACTACCC
danio rerio-myh9	TGATGAATCTGATGACCACCCT	TGAACTCCTGGAAGACAATACG
danio rerio-rac1	GGTGAATCTGGGCTTATGGG	TCAGGATACCACTTTGCACG
danio rerio-cdc42	CGTCGTTGTTGGTGATGGTG	GCAGTATCAAACAGCCCCAGG
