# Supplementary material for: Trio cooperates with Myh9 to regulate neural crest-derived craniofacial development
Source: Theranostics. 2021 Feb 25;11(9):4316–34. doi: 10.7150/thno.51745 (PMC7977452; doi:10.7150/thno.51745)
Supplement: Supplementary file 3 — Supplementary table S2. [file thnov11p4316s3.xlsx]

## Sheet: shTrio VS shCtrl
							Supplementary Table 2: List of proteins up/down-regulated in shTrio NCCs compared with shCtrl NCCs (|log1.2-fold change| > 1 and p-value < 0.05, red represents up -regulated proteins and green represents down-regulated proteins).
Accession	Gene Name	Description	Coverage	# Peptides	# PSMs	# Unique Peptides	# AAs	MW [kDa]	calc. pI	Abundances shTrio-1	Abundances shTrio-2	Abundances shTrio-3	Abundances shCtrl-1	Abundances shCtrl-2	Abundances shCtrl-3	Average A	Average B	A/B	P value
P07724	Alb	Serum albumin OS=Mus musculus OX=10090 GN=Alb PE=1 SV=3	5.59211	3	11	3	608	68.648	6.07	126.1	158.1	153	53.4	54	55.5	145.733	54.3	2.68386	0.000777739
Q99MV1	Tdrd1	Tudor domain-containing protein 1 OS=Mus musculus OX=10090 GN=Tdrd1 PE=1 SV=2	0.853242	1	3	1	1172	129.612	5.81	146.9	169.9	103	69.3	64.6	46.4	139.933	60.1	2.32834	0.0185748
E9Q414	Apob	Apolipoprotein B-100 OS=Mus musculus OX=10090 GN=Apob PE=1 SV=1	0.421754	2	3	2	4505	509.113	6.81	124.7	145.6	134.7	59.9	67.6	67.5	135	65	2.07692	0.000434776
Q32NZ6	Tmc5	Transmembrane channel-like protein 5 OS=Mus musculus OX=10090 GN=Tmc5 PE=2 SV=1	1.34436	1	2	1	967	110.999	8.28	108.1	123.7	171	67.5	59.7	70.1	134.267	65.7667	2.04156	0.0232959
Q6ZQ06	Cep162	Centrosomal protein of 162 kDa OS=Mus musculus OX=10090 GN=Cep162 PE=1 SV=2	0.641483	1	1	1	1403	160.757	5.53	122.6	141.9	137.2	69.1	62.7	66.5	133.9	66.1	2.02572	0.000372926
Q9JM58	Crlf1	Cytokine receptor-like factor 1 OS=Mus musculus OX=10090 GN=Crlf1 PE=1 SV=1	5.88235	2	3	2	425	46.633	8.94	139.8	138.7	102.6	74.6	65.9	78.4	127.033	72.9667	1.74098	0.0133234
P82198	Tgfbi	Transforming growth factor-beta-induced protein ig-h3 OS=Mus musculus OX=10090 GN=Tgfbi PE=1 SV=1	30.1611	14	35	14	683	74.55	7.06	137.2	121.7	117.6	77.8	81.6	64.1	125.5	74.5	1.68456	0.00309365
P70390	Shox2	Short stature homeobox protein 2 OS=Mus musculus OX=10090 GN=Shox2 PE=2 SV=1	2.71903	1	1	1	331	34.884	8.82	125.4	127.9	123.1	65.5	69.5	88.6	125.467	74.5333	1.68336	0.00217503
P29699	Ahsg	Alpha-2-HS-glycoprotein OS=Mus musculus OX=10090 GN=Ahsg PE=1 SV=1	2.02899	1	3	1	345	37.302	6.51	115.8	123.3	136.8	72.8	68.3	83	125.3	74.7	1.67738	0.00255035
Q61127	Nab2	NGFI-A-binding protein 2 OS=Mus musculus OX=10090 GN=Nab2 PE=1 SV=2	4.7619	1	1	1	525	56.542	6.86	143	124.6	106.1	86.9	69.8	69.6	124.567	75.4333	1.65135	0.0153292
P10417	Bcl2	Apoptosis regulator Bcl-2 OS=Mus musculus OX=10090 GN=Bcl2 PE=1 SV=3	4.23729	1	1	1	236	26.39	7.18	121.6	140.2	111.9	89.6	69.8	67	124.567	75.4667	1.65062	0.0108978
Q69Z61	Pwwp2a	PWWP domain-containing protein 2A OS=Mus musculus OX=10090 GN=Pwwp2a PE=2 SV=2	1.50685	1	1	1	730	79.339	9.28	125.5	125.9	121.5	81	67.5	78.6	124.3	75.7	1.64201	0.000378284
Q8C3S2	Tango6	Transport and Golgi organization protein 6 homolog OS=Mus musculus OX=10090 GN=Tango6 PE=1 SV=1	2.50232	1	1	1	1079	118.657	6.32	141.4	127.6	103.3	91.5	77	59.2	124.1	75.9	1.63505	0.0294864
Q9JHH6	Cpb2	Carboxypeptidase B2 OS=Mus musculus OX=10090 GN=Cpb2 PE=1 SV=1	3.31754	2	2	2	422	48.84	7.97	136.3	124.8	107	78	76.8	77.1	122.7	77.3	1.58732	0.00599773
P01029	C4b	Complement C4-B OS=Mus musculus OX=10090 GN=C4b PE=1 SV=3	0.402762	1	1	1	1738	192.794	7.53	124.4	127.8	115.8	77.7	76.1	78.2	122.667	77.3333	1.58621	0.000235599
Q925N0	Sfxn5	Sideroflexin-5 OS=Mus musculus OX=10090 GN=Sfxn5 PE=1 SV=2	6.43275	1	1	1	342	37.305	9.44	118.7	144.7	103.2	78.7	74.9	79.7	122.2	77.7667	1.57137	0.0218962
A8VU90	Ankle1	Ankyrin repeat and LEM domain-containing protein 1 OS=Mus musculus OX=10090 GN=Ankle1 PE=2 SV=1	1.31086	1	1	1	534	58.405	6.42	130.2	107.3	127.8	78.4	81.4	74.8	121.767	78.2	1.55712	0.0043973
Q8K305	Nsl1	Kinetochore-associated protein NSL1 homolog OS=Mus musculus OX=10090 GN=Nsl1 PE=2 SV=1	5.69395	1	1	1	281	31.719	6.13	125	95.8	142.2	81.6	86.5	68.8	121	78.9667	1.53229	0.0444757
P33215	Nedd1	Protein NEDD1 OS=Mus musculus OX=10090 GN=Nedd1 PE=1 SV=2	1.81818	1	1	1	660	71.248	7.84	118.7	136.9	106.6	93.9	70.2	73.6	120.733	79.2333	1.52377	0.0225916
Q61703	Itih2	Inter-alpha-trypsin inhibitor heavy chain H2 OS=Mus musculus OX=10090 GN=Itih2 PE=1 SV=1	5.49683	5	9	5	946	105.861	7.27	123.4	119.9	116.4	76.2	77.8	86.4	119.9	80.1333	1.49626	0.000450809
Q3UQU0	Brd9	Bromodomain-containing protein 9 OS=Mus musculus OX=10090 GN=Brd9 PE=1 SV=1	1.1745	1	3	1	596	66.798	6.27	142.9	106.9	109.7	82.8	70.9	86.8	119.833	80.1667	1.4948	0.0338228
O35174	Kcns2	Potassium voltage-gated channel subfamily S member 2 OS=Mus musculus OX=10090 GN=Kcns2 PE=1 SV=1	1.88679	1	2	1	477	54.255	5.72	114.8	144.1	100.3	83.9	75.2	81.8	119.733	80.3	1.49108	0.0399584
Q9CRB5	Prl7c1	Prolactin-7C1 OS=Mus musculus OX=10090 GN=Prl7c1 PE=2 SV=1	2.78884	1	1	1	251	29.239	5.45	142.5	109.4	106.8	83.6	74.6	83.1	119.567	80.4333	1.48653	0.0299168
Q69Z37	Samd9l	Sterile alpha motif domain-containing protein 9-like OS=Mus musculus OX=10090 GN=Samd9l PE=1 SV=2	0.576553	1	1	1	1561	180.089	6.99	121.5	126.3	110	79.6	89.5	73	119.267	80.7	1.4779	0.00479333
P28481	Col2a1	Collagen alpha-1(II) chain OS=Mus musculus OX=10090 GN=Col2a1 PE=1 SV=2	3.69872	4	36	1	1487	141.886	6.92	109.3	128.3	119.4	89.9	70.5	82.5	119	80.9667	1.46974	0.00847764
Q61704	Itih3	Inter-alpha-trypsin inhibitor heavy chain H3 OS=Mus musculus OX=10090 GN=Itih3 PE=1 SV=3	3.82452	2	3	2	889	99.296	6.05	105	128.5	123.1	79.9	72.9	90.5	118.867	81.1	1.46568	0.012516
P21981	Tgm2	Protein-glutamine gamma-glutamyltransferase 2 OS=Mus musculus OX=10090 GN=Tgm2 PE=1 SV=4	22.5948	12	21	12	686	77.012	5.1	128.2	113	115.4	82.1	83.4	78	118.867	81.1667	1.46448	0.00164541
Q9JJI8	Rpl38	60S ribosomal protein L38 OS=Mus musculus OX=10090 GN=Rpl38 PE=1 SV=3	50	6	31	6	70	8.199	10.1	123.1	112.8	120.5	85.4	79.4	78.8	118.8	81.2	1.46305	0.000551716
Q4KML4	Abracl	Costars family protein ABRACL OS=Mus musculus OX=10090 GN=Abracl PE=1 SV=1	35.8025	2	6	2	81	9.025	5.8	126.5	110.3	119.5	82.9	81.7	79.2	118.767	81.2667	1.46144	0.00146693
P22935	Crabp2	Cellular retinoic acid-binding protein 2 OS=Mus musculus OX=10090 GN=Crabp2 PE=2 SV=2	18.1159	3	5	2	138	15.736	5.71	125.4	111.9	118.7	84.5	83.5	76.1	118.667	81.3667	1.45842	0.00137844
P46460	Nsf	Vesicle-fusing ATPase OS=Mus musculus OX=10090 GN=Nsf PE=1 SV=2	36.5591	25	53	25	744	82.561	6.95	125.1	106.4	124.2	86.3	78	79.9	118.567	81.4	1.45659	0.00485527
P63013	Prrx1	Paired mesoderm homeobox protein 1 OS=Mus musculus OX=10090 GN=Prrx1 PE=1 SV=1	14.2857	3	12	1	245	27.253	9.47	116.7	116.4	121.5	77.7	85.4	82.3	118.2	81.8	1.44499	0.000196683
Q9D411	Tssk4	Testis-specific serine/threonine-protein kinase 4 OS=Mus musculus OX=10090 GN=Tssk4 PE=2 SV=1	2.43902	1	1	1	328	37.353	8.91	114.5	129.2	110.7	88	82.4	75.3	118.133	81.9	1.44241	0.00576101
P09240	Cck	Cholecystokinin OS=Mus musculus OX=10090 GN=Cck PE=1 SV=3	6.08696	1	2	1	115	12.762	9.35	118.6	121	113.1	95.6	82.2	69.4	117.567	82.4	1.42678	0.0113178
Q149C2	Traf3ip1	TRAF3-interacting protein 1 OS=Mus musculus OX=10090 GN=Traf3ip1 PE=1 SV=2	1.12	1	1	1	625	70.995	8.38	115.5	124.8	111.9	75.3	71	101.5	117.4	82.6	1.42131	0.0276253
Q9EQX4	Aif1l	Allograft inflammatory factor 1-like OS=Mus musculus OX=10090 GN=Aif1l PE=1 SV=1	17.3333	3	3	3	150	17.013	7.18	122.4	113.5	115.9	91.8	86.1	70.4	117.267	82.7667	1.41683	0.00760173
Q9D2C7	Tmbim6	Bax inhibitor 1 OS=Mus musculus OX=10090 GN=Tmbim6 PE=1 SV=1	3.79747	2	3	2	237	26.46	8.73	121.6	113.4	116.5	78.9	79.5	90.1	117.167	82.8333	1.41449	0.00139683
Q4FZG9	Ndufa4l2	NADH dehydrogenase [ubiquinone] 1 alpha subcomplex subunit 4-like 2 OS=Mus musculus OX=10090 GN=Ndufa4l2 PE=3 SV=1	10.3448	1	1	1	87	10.039	9.92	114.2	122.5	113.9	82.8	85.5	81	116.867	83.1	1.40634	0.000406663
P17710	Hk1	Hexokinase-1 OS=Mus musculus OX=10090 GN=Hk1 PE=1 SV=3	33.4702	29	53	27	974	108.234	6.8	121.5	108	121.1	85.3	87.4	76.8	116.867	83.1667	1.40521	0.00357686
P35374	Agtr2	Type-2 angiotensin II receptor OS=Mus musculus OX=10090 GN=Agtr2 PE=1 SV=1	8.26446	3	4	3	363	41.346	9.04	120.9	120.1	109.5	83.8	82	83.7	116.833	83.1667	1.40481	0.000826047
Q9CV28	MINDY3	Ubiquitin carboxyl-terminal hydrolase MINDY-3 OS=Mus musculus OX=10090 GN=MINDY3 PE=1 SV=2	3.37838	1	1	1	444	49.581	4.78	110.9	123.5	115.9	89.6	85.8	74.2	116.767	83.2	1.40345	0.00472894
Q9JIH2	Nup50	Nuclear pore complex protein Nup50 OS=Mus musculus OX=10090 GN=Nup50 PE=1 SV=3	9.01288	3	4	3	466	49.455	6.24	122.7	104.4	122.2	86.1	79.3	85.3	116.433	83.5667	1.3933	0.00677313
Q99K01	Pdxdc1	Pyridoxal-dependent decarboxylase domain-containing protein 1 OS=Mus musculus OX=10090 GN=Pdxdc1 PE=1 SV=2	30.2414	22	54	22	787	87.281	5.48	116.1	102.5	130.3	83.5	81.8	85.9	116.3	83.7333	1.38893	0.0159446
Q6NXK2	Znf532	Zinc finger protein 532 OS=Mus musculus OX=10090 GN=Znf532 PE=1 SV=1	1.64093	1	1	1	1036	110.88	8.29	116.5	113.8	118.6	85.8	86.7	78.7	116.3	83.7333	1.38893	0.000351606
Q99KU6		Bombesin receptor-activated protein C6orf89 homolog OS=Mus musculus OX=10090 PE=2 SV=2	3.73563	1	1	1	348	39.46	6.62	116.7	123.9	108.2	84.1	71.7	95.4	116.267	83.7333	1.38854	0.0166509
E9Q5C9	Nolc1	Nucleolar and coiled-body phosphoprotein 1 OS=Mus musculus OX=10090 GN=Nolc1 PE=1 SV=1	14.9573	11	18	11	702	73.654	9.36	115.1	112.3	121.1	81.8	84	85.7	116.167	83.8333	1.38569	0.000335109
Q9JK53	Prelp	Prolargin OS=Mus musculus OX=10090 GN=Prelp PE=1 SV=2	17.9894	7	10	7	378	43.265	9.54	118.1	117.8	112.6	82.3	80.2	89	116.167	83.8333	1.38569	0.000538761
P57787	Slc16a3	Monocarboxylate transporter 4 OS=Mus musculus OX=10090 GN=Slc16a3 PE=1 SV=1	10.4255	4	9	4	470	50.34	7.96	122	112.4	113.3	86.8	84.5	81.1	115.9	84.1333	1.37758	0.000799207
Q9DAW9	Cnn3	Calponin-3 OS=Mus musculus OX=10090 GN=Cnn3 PE=1 SV=1	50.303	14	77	11	330	36.406	5.72	123.3	108.1	115.3	88.1	85.1	80	115.567	84.4	1.36927	0.00333993
P19324	Serpinh1	Serpin H1 OS=Mus musculus OX=10090 GN=Serpinh1 PE=1 SV=3	63.789	24	359	24	417	46.504	8.82	118.5	111.1	117.1	85.3	84.5	83.6	115.567	84.4667	1.36819	0.000179752
Q8BMI3	Gga3	ADP-ribosylation factor-binding protein GGA3 OS=Mus musculus OX=10090 GN=Gga3 PE=1 SV=2	2.92479	1	1	1	718	77.924	5.66	102.4	111.9	132.3	93.7	76.7	83.1	115.533	84.5	1.36726	0.0373973
P15532	Nme1	Nucleoside diphosphate kinase A OS=Mus musculus OX=10090 GN=Nme1 PE=1 SV=1	53.2895	8	42	3	152	17.197	7.37	112.3	122.4	111.5	93	84.8	76	115.4	84.6	1.36407	0.00695696
Q4KWH5	Plch1	1-phosphatidylinositol 4,5-bisphosphate phosphodiesterase eta-1 OS=Mus musculus OX=10090 GN=Plch1 PE=2 SV=1	0.891795	2	8	2	1682	187.625	7.33	107.7	135.7	102.7	87.3	81.1	85.5	115.367	84.6333	1.36314	0.0421391
Q9D5D8	Cdyl2	Chromodomain Y-like protein 2 OS=Mus musculus OX=10090 GN=Cdyl2 PE=1 SV=1	2.38569	1	1	1	503	56.107	8.65	115.3	119.3	111.2	86.1	86.1	81.9	115.267	84.7	1.36088	0.000359917
Q9CR29	Ccdc43	Coiled-coil domain-containing protein 43 OS=Mus musculus OX=10090 GN=Ccdc43 PE=1 SV=1	17.5676	2	2	2	222	25.034	4.97	128.3	120.9	96.1	87.7	90.8	76.1	115.1	84.8667	1.35625	0.0477608
Q9CQK7	Rwdd1	RWD domain-containing protein 1 OS=Mus musculus OX=10090 GN=Rwdd1 PE=1 SV=1	11.1111	3	4	3	243	27.768	4.26	115.7	129.1	100.5	92	84.7	78	115.1	84.9	1.35571	0.030402
O88783	F5	Coagulation factor V OS=Mus musculus OX=10090 GN=F5 PE=1 SV=1	1.32845	3	3	3	2183	247.076	6.05	126.1	114.2	105	82.8	83.4	88.5	115.1	84.9	1.35571	0.00902933
P34884	Mif	Macrophage migration inhibitory factor OS=Mus musculus OX=10090 GN=Mif PE=1 SV=2	29.5652	4	8	4	115	12.496	7.34	121.4	116.5	106.5	92.5	84.6	78.6	114.8	85.2333	1.34689	0.00766429
Q9D1D6	Cthrc1	Collagen triple helix repeat-containing protein 1 OS=Mus musculus OX=10090 GN=Cthrc1 PE=2 SV=2	22.449	5	10	5	245	26.443	7.5	123	110.5	110.3	89.9	91.8	74.6	114.6	85.4333	1.3414	0.0132468
Q8BLU0	Flrt2	Leucine-rich repeat transmembrane protein FLRT2 OS=Mus musculus OX=10090 GN=Flrt2 PE=1 SV=1	6.51515	3	5	3	660	73.901	7.91	118.8	116.5	108.4	85.6	78.1	92.7	114.567	85.4667	1.34048	0.00523294
P03888	Mtnd1	NADH-ubiquinone oxidoreductase chain 1 OS=Mus musculus OX=10090 GN=Mtnd1 PE=1 SV=3	8.80503	3	4	3	318	36.035	6.93	124.7	111.6	107.3	88.4	85.3	82.7	114.533	85.4667	1.34009	0.0060938
P43136	Nr2f6	Nuclear receptor subfamily 2 group F member 6 OS=Mus musculus OX=10090 GN=Nr2f6 PE=1 SV=2	7.94872	3	3	1	390	41.941	7.56	113.9	115.2	114.3	90.4	85.3	80.8	114.467	85.5	1.33879	0.00049246
P24288	Bcat1	Branched-chain-amino-acid aminotransferase, cytosolic OS=Mus musculus OX=10090 GN=Bcat1 PE=1 SV=2	16.8394	5	9	5	386	42.764	5.39	114.3	119.1	109.9	88.1	86.5	82.1	114.433	85.5667	1.33736	0.000841957
Q8BZ21	Kat6a	Histone acetyltransferase KAT6A OS=Mus musculus OX=10090 GN=Kat6a PE=1 SV=2	0.748877	1	1	1	2003	224.776	5.58	118.2	98.7	126.3	88.6	86.8	81.5	114.4	85.6333	1.33593	0.0273049
P47930	Fosl2	Fos-related antigen 2 OS=Mus musculus OX=10090 GN=Fosl2 PE=1 SV=2	9.5092	3	4	3	326	35.277	7.49	109.7	131.1	102.2	81.9	85	90.1	114.333	85.6667	1.33463	0.0331702
P33610	Prim2	DNA primase large subunit OS=Mus musculus OX=10090 GN=Prim2 PE=1 SV=1	2.77228	1	1	1	505	58.372	8.32	114.8	111.1	116.9	85.1	87.8	84.2	114.267	85.7	1.33333	0.000142632
Q60715	P4ha1	Prolyl 4-hydroxylase subunit alpha-1 OS=Mus musculus OX=10090 GN=P4ha1 PE=1 SV=2	60.1124	27	136	27	534	60.872	5.9	117	109.9	115.9	86.9	86.1	84.2	114.267	85.7333	1.33281	0.000262741
Q9CPV2	Anapc16	Anaphase-promoting complex subunit 16 OS=Mus musculus OX=10090 GN=Anapc16 PE=3 SV=1	12.7273	1	1	1	110	11.66	4.97	122.4	117.5	102.8	78	96.1	83.2	114.233	85.7667	1.33191	0.0234031
Q9R1Q6	Tmem176b	Transmembrane protein 176B OS=Mus musculus OX=10090 GN=Tmem176b PE=1 SV=1	9.88593	2	2	2	263	28.349	7.84	114.2	118.6	109.6	84.6	86.2	86.7	114.133	85.8333	1.32971	0.000451299
P02802	Mt1	Metallothionein-1 OS=Mus musculus OX=10090 GN=Mt1 PE=1 SV=1	13.1148	1	1	1	61	6.013	7.96	116.4	110.1	115.9	96.7	85.4	75.5	114.133	85.8667	1.32919	0.011849
Q9D2N4	Dtna	Dystrobrevin alpha OS=Mus musculus OX=10090 GN=Dtna PE=1 SV=2	4.95979	3	5	2	746	84.014	6.76	110.8	113.3	117.8	88.6	85.5	84	113.967	86.0333	1.32468	0.000340478
Q60953	Pml	Protein PML OS=Mus musculus OX=10090 GN=Pml PE=1 SV=3	8.0226	5	7	5	885	98.18	5.63	114.9	113.6	113	91.3	84.6	82.7	113.833	86.2	1.32057	0.000490444
Q9CQL7	Mrfap1	MORF4 family-associated protein 1 OS=Mus musculus OX=10090 GN=Mrfap1 PE=1 SV=1	8	1	1	1	125	14.185	4.73	112.9	113.9	114.5	85.4	83.8	89.5	113.767	86.2333	1.31929	9.75853e-05
Q8BMI4	Gen1	Flap endonuclease GEN homolog 1 OS=Mus musculus OX=10090 GN=Gen1 PE=1 SV=2	1.43172	1	1	1	908	101.715	7.65	109.6	126.8	104.9	86.4	88.4	83.9	113.767	86.2333	1.31929	0.0153554
P06684	C5	Complement C5 OS=Mus musculus OX=10090 GN=C5 PE=1 SV=2	0.416667	1	5	1	1680	188.759	6.81	114	118.3	108.9	82.2	77	99.6	113.733	86.2667	1.31839	0.0202085
Q61286	Tcf12	Transcription factor 12 OS=Mus musculus OX=10090 GN=Tcf12 PE=1 SV=2	1.27479	1	2	1	706	75.765	6.9	116.7	115.9	108.3	89.4	86.9	82.8	113.633	86.3667	1.31571	0.00116561
Q3U0J8	Tbc1d2b	TBC1 domain family member 2B OS=Mus musculus OX=10090 GN=Tbc1d2b PE=1 SV=2	1.76166	2	2	2	965	109.881	6.02	111.1	122.3	107.4	96	84.2	79	113.6	86.4	1.31481	0.01562
O35929	Rem1	GTP-binding protein REM 1 OS=Mus musculus OX=10090 GN=Rem1 PE=1 SV=1	3.7037	1	4	1	297	32.889	9.1	117	109.5	114.1	90.1	85.3	84	113.533	86.4667	1.31303	0.00070019
Q9QY30	Abcb11	Bile salt export pump OS=Mus musculus OX=10090 GN=Abcb11 PE=1 SV=2	1.2869	1	3	1	1321	146.655	7.66	110.2	118.7	111.1	92.8	85	82.1	113.333	86.6333	1.3082	0.0030841
Q3UHG7	Lchn	Protein LCHN OS=Mus musculus OX=10090 GN=Lchn PE=2 SV=1	3.07692	1	1	1	455	51.395	5.25	111.9	122.3	105.8	97.3	85	77.6	113.333	86.6333	1.3082	0.0235585
Q9JKF6	Nectin1	Nectin-1 OS=Mus musculus OX=10090 GN=Nectin1 PE=1 SV=3	2.71845	1	1	1	515	56.999	6.35	114.7	118.8	106.5	92.4	87.2	80.3	113.333	86.6333	1.3082	0.0060772
Q8CFG0	Sulf2	Extracellular sulfatase Sulf-2 OS=Mus musculus OX=10090 GN=Sulf2 PE=2 SV=2	3.54286	3	3	3	875	100.433	9.07	113.4	117.7	108.9	89.9	87.6	82.5	113.333	86.6667	1.30769	0.00135223
Q9D1P2	Kat8	Histone acetyltransferase KAT8 OS=Mus musculus OX=10090 GN=Kat8 PE=1 SV=1	1.52838	1	4	1	458	52.541	8.38	119.1	114.2	106.6	97.6	88.7	73.7	113.3	86.6667	1.30731	0.0276236
Q9JL62	Gltp	Glycolipid transfer protein OS=Mus musculus OX=10090 GN=Gltp PE=1 SV=3	7.17703	1	1	1	209	23.674	7.39	112.9	115.8	111.2	100.7	77	82.4	113.3	86.7	1.30681	0.0218529
Q6P6L0	Filip1l	Filamin A-interacting protein 1-like OS=Mus musculus OX=10090 GN=Filip1l PE=1 SV=2	8.04598	9	11	9	1131	129.692	6.37	119.3	102.6	117.7	87.4	84.6	88.4	113.2	86.8	1.30415	0.0083232
Q91VX2	Ubap2	Ubiquitin-associated protein 2 OS=Mus musculus OX=10090 GN=Ubap2 PE=1 SV=1	3.62191	3	3	3	1132	117.894	7.72	122.5	98.8	118.3	89.1	85.6	85.7	113.2	86.8	1.30415	0.0233402
Q99JR5	Tinagl1	Tubulointerstitial nephritis antigen-like OS=Mus musculus OX=10090 GN=Tinagl1 PE=1 SV=1	20.3863	8	22	8	466	52.63	6.77	118.4	109.5	111.4	88.1	91.2	81.3	113.1	86.8667	1.302	0.00275401
Q8BKT7	Thoc5	THO complex subunit 5 homolog OS=Mus musculus OX=10090 GN=Thoc5 PE=1 SV=2	6.29575	5	9	5	683	78.636	7.12	116.3	112.8	109.9	92.5	83.9	84.6	113	87	1.29885	0.0014366
P13439	Umps	Uridine 5'-monophosphate synthase OS=Mus musculus OX=10090 GN=Umps PE=1 SV=3	9.14761	3	3	3	481	52.259	6.61	118.4	111.1	108.5	90.1	87.8	84.1	112.667	87.3333	1.29008	0.00181203
Q62417	Sorbs1	Sorbin and SH3 domain-containing protein 1 OS=Mus musculus OX=10090 GN=Sorbs1 PE=1 SV=2	10.6202	11	21	11	1290	142.982	8.25	116.8	108.3	112.9	94.4	82.9	84.9	112.667	87.4	1.28909	0.00424392
Q924K8	Mta3	Metastasis-associated protein MTA3 OS=Mus musculus OX=10090 GN=Mta3 PE=1 SV=1	12.3519	6	11	2	591	67.035	8.88	115.7	97.9	124.1	85.5	86.5	90.3	112.567	87.4333	1.28746	0.0329884
P62305	Snrpe	Small nuclear ribonucleoprotein E OS=Mus musculus OX=10090 GN=Snrpe PE=1 SV=1	52.1739	3	9	3	92	10.797	9.44	112.7	120.7	104.3	87.7	88.1	86.5	112.567	87.4333	1.28746	0.00616543
P23950	Zfp36l1	mRNA decay activator protein ZFP36L1 OS=Mus musculus OX=10090 GN=Zfp36l1 PE=1 SV=1	2.36686	1	1	1	338	36.362	7.96	127.2	100.5	109.6	85.2	81.9	95.7	112.433	87.6	1.28349	0.0488686
Q920I9	Wdr7	WD repeat-containing protein 7 OS=Mus musculus OX=10090 GN=Wdr7 PE=1 SV=3	0.80591	1	1	1	1489	163.345	6.9	99.4	127.3	110.4	88	84	90.7	112.367	87.5667	1.28321	0.0410548
P43883	Plin2	Perilipin-2 OS=Mus musculus OX=10090 GN=Plin2 PE=1 SV=2	23.0588	7	7	7	425	46.617	6.87	119.7	114.3	103.2	85.6	89.8	87.5	112.4	87.6333	1.28262	0.00777804
Q9CQC5	Cdc42ep3	Cdc42 effector protein 3 OS=Mus musculus OX=10090 GN=Cdc42ep3 PE=1 SV=1	6.29921	1	2	1	254	27.669	5.94	109	118.1	110.1	89.3	86.3	87.4	112.4	87.6667	1.28213	0.00117828
Q9R190	Mta2	Metastasis-associated protein MTA2 OS=Mus musculus OX=10090 GN=Mta2 PE=1 SV=1	21.8563	13	15	10	668	74.983	9.67	117.9	103.2	115.9	89.9	84.6	88.4	112.333	87.6333	1.28186	0.00709909
Q9JJ11	Tacc3	Transforming acidic coiled-coil-containing protein 3 OS=Mus musculus OX=10090 GN=Tacc3 PE=1 SV=1	2.06022	1	1	1	631	70.583	4.61	107.8	106.9	122.3	94.7	87.2	81.1	112.333	87.6667	1.28137	0.0178068
Q9D6X6	Prss23	Serine protease 23 OS=Mus musculus OX=10090 GN=Prss23 PE=2 SV=2	34.0314	9	32	9	382	43.044	9.5	119	112.7	105.1	86	84.5	92.8	112.267	87.7667	1.27915	0.00676418
Q6PDQ2	Chd4	Chromodomain-helicase-DNA-binding protein 4 OS=Mus musculus OX=10090 GN=Chd4 PE=1 SV=1	29.1906	43	82	32	1915	217.614	5.81	114.9	99.8	121.9	93.1	84.7	85.6	112.2	87.8	1.2779	0.0257214
Q80XU3	Nucks1	Nuclear ubiquitous casein and cyclin-dependent kinase substrate 1 OS=Mus musculus OX=10090 GN=Nucks1 PE=1 SV=1	16.6667	4	16	4	234	26.298	5.14	116.3	104	116.3	88.5	84.8	90.1	112.2	87.8	1.2779	0.00513031
P41731	Cd63	CD63 antigen OS=Mus musculus OX=10090 GN=Cd63 PE=1 SV=2	10.5042	3	15	3	238	25.749	6.98	116	108	112.4	85.6	88.1	90	112.133	87.9	1.27569	0.000783234
Q9R0Q6	Arpc1a	Actin-related protein 2/3 complex subunit 1A OS=Mus musculus OX=10090 GN=Arpc1a PE=1 SV=1	18.3784	4	5	3	370	41.6	8.18	115.3	116.1	104.9	94.8	84.1	84.8	112.1	87.9	1.27531	0.00837454
Q9DBR4	Apbb2	Amyloid-beta A4 precursor protein-binding family B member 2 OS=Mus musculus OX=10090 GN=Apbb2 PE=1 SV=2	3.42105	2	2	2	760	83.148	6.15	108.6	115.4	112.3	90.4	84.9	88.4	112.1	87.9	1.27531	0.000676617
Q01149	Col1a2	Collagen alpha-2(I) chain OS=Mus musculus OX=10090 GN=Col1a2 PE=1 SV=2	81.414	73	599	73	1372	129.478	9.19	109.2	113.4	113.6	86.5	84.6	92.6	112.067	87.9	1.27493	0.00100084
Q07235	Serpine2	Glia-derived nexin OS=Mus musculus OX=10090 GN=Serpine2 PE=1 SV=2	23.6776	9	19	9	397	44.179	9.85	112.3	115.5	108.4	89.8	89.4	84.5	112.067	87.9	1.27493	0.000823163
Q9CQW9	Ifitm3	Interferon-induced transmembrane protein 3 OS=Mus musculus OX=10090 GN=Ifitm3 PE=1 SV=1	33.5766	3	11	2	137	14.945	7.4	120.3	106.2	109.7	83.5	86	94.2	112.067	87.9	1.27493	0.0105459
Q8BND5	Qsox1	Sulfhydryl oxidase 1 OS=Mus musculus OX=10090 GN=Qsox1 PE=1 SV=1	1.47059	1	1	1	748	82.733	7.17	118	108.6	109.6	91.9	86.7	85.1	112.067	87.9	1.27493	0.00261448
Q9D0R8	Lsm12	Protein LSM12 homolog OS=Mus musculus OX=10090 GN=Lsm12 PE=1 SV=1	17.9487	3	6	3	195	21.687	7.74	115.9	99.2	121	92.2	87.5	84.2	112.033	87.9667	1.27359	0.0261106
P02088	Hbb-b1	Hemoglobin subunit beta-1 OS=Mus musculus OX=10090 GN=Hbb-b1 PE=1 SV=2	12.9252	2	6	2	147	15.83	7.65	128.2	107.7	100.1	91.8	87.1	85.1	112	88	1.27273	0.0496631
P09411	Pgk1	Phosphoglycerate kinase 1 OS=Mus musculus OX=10090 GN=Pgk1 PE=1 SV=4	59.952	24	93	19	417	44.522	7.9	118.3	108	109.3	94.1	90.6	79.7	111.867	88.1333	1.26929	0.0118251
P0DOV2	Ifi204	Interferon-activable protein 204 OS=Mus musculus OX=10090 GN=Ifi204 PE=1 SV=1	1.61551	1	1	1	619	69.394	8.69	114.6	113	108	89.5	84	91	111.867	88.1667	1.26881	0.00123979
Q01768	Nme2	Nucleoside diphosphate kinase B OS=Mus musculus OX=10090 GN=Nme2 PE=1 SV=1	69.0789	10	56	5	152	17.352	7.5	118.7	110.3	106.4	87.1	82.8	94.7	111.8	88.2	1.26757	0.00934711
Q61263	Soat1	Sterol O-acyltransferase 1 OS=Mus musculus OX=10090 GN=Soat1 PE=1 SV=2	17.7778	7	25	7	540	63.757	9.01	113.5	109.4	112.1	86.8	86.9	91.2	111.667	88.3	1.26463	0.00024316
Q6P5F7	Ttyh3	Protein tweety homolog 3 OS=Mus musculus OX=10090 GN=Ttyh3 PE=1 SV=1	4.77099	2	7	2	524	57.677	5.85	111.6	115.2	108.2	89.3	88.9	86.8	111.667	88.3333	1.26415	0.000420002
Q9R0G7	Zeb2	Zinc finger E-box-binding homeobox 2 OS=Mus musculus OX=10090 GN=Zeb2 PE=1 SV=2	0.823045	1	1	1	1215	136.529	6.34	118.4	103.4	112.9	90.8	89.4	85	111.567	88.4	1.26207	0.00797746
Q64152	Btf3	Transcription factor BTF3 OS=Mus musculus OX=10090 GN=Btf3 PE=1 SV=3	35.7843	6	13	4	204	22.017	9.52	111.8	120.9	101.5	91	89.2	85.5	111.4	88.5667	1.25781	0.0173282
Q80X72	Lrrc15	Leucine-rich repeat-containing protein 15 OS=Mus musculus OX=10090 GN=Lrrc15 PE=2 SV=1	19.3437	9	27	9	579	64.136	6.42	113.1	114.9	106.1	91	89.8	85.2	111.367	88.6667	1.25602	0.00211953
P48615	Wnt11	Protein Wnt-11 OS=Mus musculus OX=10090 GN=Wnt11 PE=2 SV=1	8.47458	2	3	2	354	39.109	8.79	111	114.5	108.4	92.1	91.2	82.8	111.3	88.7	1.25479	0.00280378
Q9Z1M7	Large1	LARGE xylosyl- and glucuronyltransferase 1 OS=Mus musculus OX=10090 GN=Large1 PE=1 SV=1	1.45503	1	1	1	756	87.908	7.47	120.7	105.4	107.6	91.4	82	92.8	111.233	88.7333	1.25357	0.018436
Q923B1	Dbr1	Lariat debranching enzyme OS=Mus musculus OX=10090 GN=Dbr1 PE=1 SV=2	1.63636	1	1	1	550	62.25	5.22	114.4	116.3	103	96.2	87.6	82.5	111.233	88.7667	1.2531	0.0175793
Q04857	Col6a1	Collagen alpha-1(VI) chain OS=Mus musculus OX=10090 GN=Col6a1 PE=1 SV=1	40.5854	31	127	31	1025	108.422	5.36	112.4	111.8	109.5	89.7	88	88.7	111.233	88.8	1.25263	2.45291e-05
Q9D7Z3	Nol7	Nucleolar protein 7 OS=Mus musculus OX=10090 GN=Nol7 PE=1 SV=1	14.1732	5	11	5	254	28.952	9.61	107.1	118.3	108.1	91.3	87.5	87.6	111.167	88.8	1.25188	0.00412698
Q91YE8	Synpo2	Synaptopodin-2 OS=Mus musculus OX=10090 GN=Synpo2 PE=1 SV=2	1.56394	1	1	1	1087	116.455	7.37	115	111.2	107.3	99.1	85	82.4	111.167	88.8333	1.25141	0.0167203
P97471	Smad4	Mothers against decapentaplegic homolog 4 OS=Mus musculus OX=10090 GN=Smad4 PE=1 SV=2	9.2559	3	5	3	551	60.304	6.99	109.8	119.2	104.4	88.5	87.5	90.5	111.133	88.8333	1.25103	0.00721525
A6X935	Itih4	Inter alpha-trypsin inhibitor, heavy chain 4 OS=Mus musculus OX=10090 GN=Itih4 PE=1 SV=2	1.06157	1	1	1	942	104.594	6.4	109.7	108.8	114.9	83.8	85.2	97.6	111.133	88.8667	1.25056	0.00959967
P97817	Cdr2	Cerebellar degeneration-related protein 2 OS=Mus musculus OX=10090 GN=Cdr2 PE=1 SV=2	2.41758	1	1	1	455	52.058	5	109.7	108.7	115	91.4	86.4	88.9	111.133	88.9	1.25009	0.00079191
Q8BJ73	Rspo4	R-spondin-4 OS=Mus musculus OX=10090 GN=Rspo4 PE=1 SV=2	3.07018	1	1	1	228	25.849	9.22	118.6	113.4	101.1	95.7	85.3	85.9	111.033	88.9667	1.24803	0.0234531
Q921J2	Rheb	GTP-binding protein Rheb OS=Mus musculus OX=10090 GN=Rheb PE=1 SV=1	19.0217	4	7	4	184	20.439	5.92	111.6	111.3	110.1	93.2	85.8	88	111	89	1.24719	0.000603916
Q9ESW8	Pgpep1	Pyroglutamyl-peptidase 1 OS=Mus musculus OX=10090 GN=Pgpep1 PE=1 SV=1	3.82775	1	1	1	209	22.919	5.39	111.6	114.5	106.9	101.9	77.7	87.4	111	89	1.24719	0.0405677
Q9DCC7	Isoc2b	Isochorismatase domain-containing protein 2B OS=Mus musculus OX=10090 GN=Isoc2b PE=1 SV=1	7.14286	1	1	1	210	23.136	8.18	108.2	113.8	110.8	98.7	87.5	80.9	110.933	89.0333	1.24598	0.0158028
P26618	Pdgfra	Platelet-derived growth factor receptor alpha OS=Mus musculus OX=10090 GN=Pdgfra PE=1 SV=3	5.60147	5	6	4	1089	122.606	5.15	110.5	109.3	112.9	87.3	83.9	96	110.9	89.0667	1.24513	0.00435554
Q0GNC1	Inf2	Inverted formin-2 OS=Mus musculus OX=10090 GN=Inf2 PE=1 SV=1	24.6661	22	37	21	1273	138.474	5.21	111.8	107.5	113.3	93.3	85.3	88.9	110.867	89.1667	1.24336	0.00169119
Q8CIL4		Uncharacterized protein C1orf131 homolog OS=Mus musculus OX=10090 PE=1 SV=1	3.91459	1	1	1	281	31.325	9.85	115.4	107	110.1	94.9	86.2	86.5	110.833	89.2	1.24253	0.00452924
P30681	Hmgb2	High mobility group protein B2 OS=Mus musculus OX=10090 GN=Hmgb2 PE=1 SV=3	45.2381	11	31	9	210	24.147	7.31	100.9	110.8	120.5	89.5	90.8	87.4	110.733	89.2333	1.24094	0.02007
P22366	Myd88	Myeloid differentiation primary response protein MyD88 OS=Mus musculus OX=10090 GN=Myd88 PE=1 SV=3	6.08108	1	2	1	296	33.731	5.52	103.1	113.7	115.4	92.3	88.5	87	110.733	89.2667	1.24048	0.00668992
Q5NC05	Ttf2	Transcription termination factor 2 OS=Mus musculus OX=10090 GN=Ttf2 PE=1 SV=2	2.9877	2	3	2	1138	125.452	8.9	112.8	112.8	106.4	93.3	89.7	84.9	110.667	89.3	1.23927	0.00272608
Q9WUA2	Farsb	Phenylalanine--tRNA ligase beta subunit OS=Mus musculus OX=10090 GN=Farsb PE=1 SV=2	38.3701	20	31	20	589	65.655	7.12	116.7	103.3	112	92.4	87.7	87.8	110.667	89.3	1.23927	0.00716643
Q08879	Fbln1	Fibulin-1 OS=Mus musculus OX=10090 GN=Fbln1 PE=1 SV=2	10.2128	6	17	6	705	77.981	5.16	116.5	107.9	107.4	86.3	96.1	85.8	110.6	89.4	1.23714	0.00900783
Q924A0	Tcf7l2	Transcription factor 7-like 2 OS=Mus musculus OX=10090 GN=Tcf7l2 PE=1 SV=2	4.13943	2	3	2	459	51.185	8.37	113.6	109.6	108.5	89.4	86.6	92.2	110.567	89.4	1.23676	0.000698647
Q8VD57	Sft2d2	Vesicle transport protein SFT2B OS=Mus musculus OX=10090 GN=Sft2d2 PE=1 SV=1	16.9811	2	2	2	159	17.487	9.09	115.8	103.1	112.9	94.1	89.4	84.8	110.6	89.4333	1.23668	0.0106933
O08528	Hk2	Hexokinase-2 OS=Mus musculus OX=10090 GN=Hk2 PE=1 SV=1	18.4297	14	20	11	917	102.469	6.11	116.2	102.1	113.4	89.6	90.5	88.2	110.567	89.4333	1.2363	0.00836673
Q9WVA4	Tagln2	Transgelin-2 OS=Mus musculus OX=10090 GN=Tagln2 PE=1 SV=4	84.9246	16	90	14	199	22.381	8.24	116.9	106.8	108	98.4	91.6	78.3	110.567	89.4333	1.2363	0.0344888
Q8BT07	Cep55	Centrosomal protein of 55 kDa OS=Mus musculus OX=10090 GN=Cep55 PE=1 SV=2	1.7316	1	1	1	462	53.897	7.94	110.9	115.4	105.3	92.8	87.7	87.9	110.533	89.4667	1.23547	0.00331652
P12025	Mdk	Midkine OS=Mus musculus OX=10090 GN=Mdk PE=2 SV=2	7.14286	1	1	1	140	15.424	9.7	107.9	111.7	112.1	86.7	84.1	97.7	110.567	89.5	1.23538	0.00857128
Q62048	Pea15	Astrocytic phosphoprotein PEA-15 OS=Mus musculus OX=10090 GN=Pea15 PE=1 SV=1	44.6154	4	6	4	130	15.045	5.02	110.8	111.5	109.2	94.1	90.9	83.4	110.5	89.4667	1.2351	0.00291399
P83093	Stim2	Stromal interaction molecule 2 OS=Mus musculus OX=10090 GN=Stim2 PE=1 SV=2	3.75335	2	2	2	746	83.872	6.79	105.7	119.5	106.3	86.8	89.3	92.4	110.5	89.5	1.23464	0.0118007
Q62393	Tpd52	Tumor protein D52 OS=Mus musculus OX=10090 GN=Tpd52 PE=1 SV=2	23.2143	4	10	4	224	24.298	4.72	112.7	107.7	110.8	89.7	88.2	90.9	110.4	89.6	1.23214	0.000229725
Q6DID7	Wls	Protein wntless homolog OS=Mus musculus OX=10090 GN=Wls PE=1 SV=1	20.7024	13	44	13	541	62.147	7.65	110.9	109.6	110.5	88	87.3	93.7	110.333	89.6667	1.23048	0.000558048
P33174	Kif4	Chromosome-associated kinesin KIF4 OS=Mus musculus OX=10090 GN=Kif4 PE=1 SV=3	2.51828	3	3	3	1231	139.432	6.68	111.5	113.7	105.7	91.8	92.8	84.4	110.3	89.6667	1.23011	0.00442984
Q9WVA2	Timm8a1	Mitochondrial import inner membrane translocase subunit Tim8 A OS=Mus musculus OX=10090 GN=Timm8a1 PE=1 SV=1	79.3814	5	17	5	97	11.035	5.16	115.4	107.2	108.4	94.5	89.8	84.8	110.333	89.7	1.23003	0.00553962
Q61824	Adam12	Disintegrin and metalloproteinase domain-containing protein 12 OS=Mus musculus OX=10090 GN=Adam12 PE=1 SV=2	5.5371	4	4	4	903	98.44	8.35	108.6	113.8	108.5	84	89.9	95.2	110.3	89.7	1.22965	0.00498866
Q8C3B8	Rft1	Protein RFT1 homolog OS=Mus musculus OX=10090 GN=Rft1 PE=2 SV=2	4.80591	2	4	2	541	60.264	8.48	114.2	107.7	109	97.2	92.4	79.6	110.3	89.7333	1.2292	0.0215338
P11087	Col1a1	Collagen alpha-1(I) chain OS=Mus musculus OX=10090 GN=Col1a1 PE=1 SV=4	78.3207	82	850	79	1453	137.948	5.85	107.3	110.7	112.7	86.5	86.8	96	110.233	89.7667	1.228	0.00423736
P68254	Ywhaq	14-3-3 protein theta OS=Mus musculus OX=10090 GN=Ywhaq PE=1 SV=1	60	16	83	10	245	27.761	4.78	110.4	116.7	103.4	93.2	91.9	84.4	110.167	89.8333	1.22635	0.012564
Q8CGI1	Fam193a	Protein FAM193A OS=Mus musculus OX=10090 GN=Fam193a PE=1 SV=2	0.893582	1	1	1	1231	136.629	6.47	105.9	115.6	108.9	93.8	81.5	94.2	110.133	89.8333	1.22597	0.0159636
Q02788	Col6a2	Collagen alpha-2(VI) chain OS=Mus musculus OX=10090 GN=Col6a2 PE=1 SV=3	36.0735	35	98	35	1034	110.266	6.42	110	110.4	110	90.5	87.8	91.3	110.133	89.8667	1.22552	4.52897e-05
Q9CPU9	Slc31a2	Probable low affinity copper uptake protein 2 OS=Mus musculus OX=10090 GN=Slc31a2 PE=1 SV=1	17.4825	1	2	1	143	16.058	8.18	102.4	116	112	91.2	86.3	92.1	110.133	89.8667	1.22552	0.0101396
G5E8K5	Ank3	Ankyrin-3 OS=Mus musculus OX=10090 GN=Ank3 PE=1 SV=1	1.68281	3	4	2	1961	213.929	6.7	105.1	114.1	111.2	91.3	88.8	89.5	110.133	89.8667	1.22552	0.00181841
Q8K2D3	Edc3	Enhancer of mRNA-decapping protein 3 OS=Mus musculus OX=10090 GN=Edc3 PE=1 SV=1	9.25197	3	4	3	508	55.922	7.09	105	112.4	113	86.6	85.7	97.4	110.133	89.9	1.22506	0.0113162
Q9R257	Hebp1	Heme-binding protein 1 OS=Mus musculus OX=10090 GN=Hebp1 PE=1 SV=2	4.21053	1	1	1	190	21.053	5.26	114.8	107	108.5	94.7	93.2	81.8	110.1	89.9	1.22469	0.0128723
Q91WC0	Setd3	Histone-lysine N-methyltransferase setd3 OS=Mus musculus OX=10090 GN=Setd3 PE=1 SV=1	16.6667	9	15	9	594	67.134	5.6	110.7	119.5	100.1	93.8	88.1	87.8	110.1	89.9	1.22469	0.0272359
Q8C7E9	Cstf2t	Cleavage stimulation factor subunit 2 tau variant OS=Mus musculus OX=10090 GN=Cstf2t PE=1 SV=2	12.6582	6	7	2	632	65.82	7.25	120.7	100.3	109.1	93.7	90.7	85.4	110.033	89.9333	1.2235	0.0346026
Q6PGB6	Naa50	N-alpha-acetyltransferase 50 OS=Mus musculus OX=10090 GN=Naa50 PE=1 SV=1	36.6864	6	10	6	169	19.402	8.81	114	113.2	102.8	99.2	86.8	83.9	110	89.9667	1.22268	0.0276597
Q8C7R4	Uba6	Ubiquitin-like modifier-activating enzyme 6 OS=Mus musculus OX=10090 GN=Uba6 PE=1 SV=1	17.7588	15	26	15	1053	117.891	6.11	115.3	110.1	104.6	95.3	88	86.7	110	90	1.22222	0.00808393
O70579	Slc25a17	Peroxisomal membrane protein PMP34 OS=Mus musculus OX=10090 GN=Slc25a17 PE=1 SV=1	4.56026	1	1	1	307	34.391	10.11	119.4	110	100.6	92.3	87.6	90.1	110	90	1.22222	0.0232706
Q921H9	Coa7	Cytochrome c oxidase assembly factor 7 OS=Mus musculus OX=10090 GN=Coa7 PE=1 SV=1	23.8095	5	6	5	231	25.6	6.29	111	107.8	111.1	94.2	91.1	84.8	109.967	90.0333	1.2214	0.00256619
Q99JX3	Gorasp2	Golgi reassembly-stacking protein 2 OS=Mus musculus OX=10090 GN=Gorasp2 PE=1 SV=3	26.3858	9	31	8	451	47.009	4.79	112.6	104.9	112.3	87.4	88	94.7	109.933	90.0333	1.22103	0.00442433
Q9D1R1	Tmem126b	Complex I assembly factor TMEM126B, mitochondrial OS=Mus musculus OX=10090 GN=Tmem126b PE=1 SV=1	10.4348	2	3	2	230	25.427	9.51	110.6	111.4	107.6	95.7	86.8	87.9	109.867	90.1333	1.21893	0.00287193
Q9JMG1	Edf1	Endothelial differentiation-related factor 1 OS=Mus musculus OX=10090 GN=Edf1 PE=1 SV=1	38.5135	6	8	6	148	16.359	9.99	111.2	111.3	107	90.9	88.4	91.1	109.833	90.1333	1.21857	0.00029005
P10639	Txn	Thioredoxin OS=Mus musculus OX=10090 GN=Txn PE=1 SV=3	60.9524	5	22	5	105	11.668	4.92	115.8	103	110.7	96.1	90.7	83.7	109.833	90.1667	1.21811	0.0190342
Q9CQV6	Map1lc3b	Microtubule-associated proteins 1A/1B light chain 3B OS=Mus musculus OX=10090 GN=Map1lc3b PE=1 SV=3	16.8	2	6	1	125	14.608	8.43	112.1	110.3	107.1	90.5	91.7	88.3	109.833	90.1667	1.21811	0.000372342
Q9QXV3	Ing1	Inhibitor of growth protein 1 OS=Mus musculus OX=10090 GN=Ing1 PE=2 SV=1	5.01792	1	3	1	279	32.089	7.42	110.5	115.3	103.7	89.8	83.8	96.9	109.833	90.1667	1.21811	0.0178034
P62774	Mtpn	Myotrophin OS=Mus musculus OX=10090 GN=Mtpn PE=1 SV=2	37.2881	5	15	5	118	12.853	5.52	112.1	109.5	107.9	96.4	90.2	84	109.833	90.2	1.21766	0.00656158
Q80VP1	Epn1	Epsin-1 OS=Mus musculus OX=10090 GN=Epn1 PE=1 SV=3	7.30435	3	5	3	575	60.175	4.81	110.2	111.3	107.7	93	89.2	88.6	109.733	90.2667	1.21566	0.000364492
Q9Z103	Adnp	Activity-dependent neuroprotector homeobox protein OS=Mus musculus OX=10090 GN=Adnp PE=1 SV=2	13.9892	14	21	14	1108	124.229	6.86	110.8	101.3	117	93.1	89	88.7	109.7	90.2667	1.21529	0.0152892
Q62351	Tfrc	Transferrin receptor protein 1 OS=Mus musculus OX=10090 GN=Tfrc PE=1 SV=1	22.6737	15	28	15	763	85.677	6.57	114.3	107.2	107.4	89.3	92.9	88.8	109.633	90.3333	1.21365	0.00193625
Q9Z1Q5	Clic1	Chloride intracellular channel protein 1 OS=Mus musculus OX=10090 GN=Clic1 PE=1 SV=3	79.668	15	42	15	241	26.996	5.17	112.5	107.8	108.6	95.8	90.6	84.7	109.633	90.3667	1.21321	0.00542063
Q8CHY6	Gatad2a	Transcriptional repressor p66 alpha OS=Mus musculus OX=10090 GN=Gatad2a PE=1 SV=2	3.97456	3	3	3	629	67.292	9.89	109.1	104.4	115.4	93.5	88.2	89.4	109.633	90.3667	1.21321	0.00569138
Q9QZM4	Tnfrsf10b	Tumor necrosis factor receptor superfamily member 10B OS=Mus musculus OX=10090 GN=Tnfrsf10b PE=2 SV=3	7.61155	3	4	3	381	42.138	7.11	110.5	104.5	113.8	90.6	88.1	92.4	109.6	90.3667	1.21284	0.00301914
A2A8L1	Chd5	Chromodomain-helicase-DNA-binding protein 5 OS=Mus musculus OX=10090 GN=Chd5 PE=1 SV=1	10.0719	15	33	4	1946	222.375	6.24	114.7	100.7	113.4	91.2	84.7	95.3	109.6	90.4	1.21239	0.0240782
Q8BM75	Arid5b	AT-rich interactive domain-containing protein 5B OS=Mus musculus OX=10090 GN=Arid5b PE=1 SV=3	1.93603	2	2	2	1188	131.755	8.85	109	106.3	113.5	84.9	89.8	96.5	109.6	90.4	1.21239	0.00837826
Q62384	Zpr1	Zinc finger protein ZPR1 OS=Mus musculus OX=10090 GN=Zpr1 PE=1 SV=1	1.74292	1	1	1	459	50.683	4.78	108.3	110.5	110	94.3	88.9	88	109.6	90.4	1.21239	0.000761084
Q8K019	Bclaf1	Bcl-2-associated transcription factor 1 OS=Mus musculus OX=10090 GN=Bclaf1 PE=1 SV=2	24.7008	20	44	19	919	105.939	9.99	112.4	103.5	112.8	95.4	88.1	87.7	109.567	90.4	1.21202	0.00820883
Q9CR86	Carhsp1	Calcium-regulated heat stable protein 1 OS=Mus musculus OX=10090 GN=Carhsp1 PE=1 SV=1	16.2162	2	4	2	148	16.052	8.21	114.8	107.9	106	95.6	90.6	85	109.567	90.4	1.21202	0.00920221
P11157	Rrm2	Ribonucleoside-diphosphate reductase subunit M2 OS=Mus musculus OX=10090 GN=Rrm2 PE=1 SV=1	3.33333	1	1	1	390	45.067	5.45	108.3	115.3	105.1	98.1	88.8	84.3	109.567	90.4	1.21202	0.0192765
P63280	Ube2i	SUMO-conjugating enzyme UBC9 OS=Mus musculus OX=10090 GN=Ube2i PE=1 SV=1	32.2785	6	16	6	158	17.995	8.66	108.9	112.8	107.1	99	87.8	84.5	109.6	90.4333	1.21194	0.0151167
Q9QZ85	Iigp1	Interferon-inducible GTPase 1 OS=Mus musculus OX=10090 GN=Iigp1 PE=1 SV=2	3.38983	1	1	1	413	47.542	6.33	112.2	109.3	107.1	88.5	81.4	101.5	109.533	90.4667	1.21076	0.0347679
P24472	Gsta4	Glutathione S-transferase A4 OS=Mus musculus OX=10090 GN=Gsta4 PE=1 SV=3	3.15315	1	1	1	222	25.547	7.39	105	115.2	108.4	87.7	83.3	100.5	109.533	90.5	1.21031	0.0332227
Q61990	Pcbp2	Poly(rC)-binding protein 2 OS=Mus musculus OX=10090 GN=Pcbp2 PE=1 SV=1	42.8177	13	53	6	362	38.197	6.79	111.3	112	105.1	90.4	90.7	90.4	109.467	90.5	1.20958	0.000986432
Q9D5V6	Syap1	Synapse-associated protein 1 OS=Mus musculus OX=10090 GN=Syap1 PE=1 SV=1	24.1096	6	10	6	365	41.324	4.54	105.3	103.7	119.4	91.5	90.7	89.4	109.467	90.5333	1.20913	0.0196476
P63328	Ppp3ca	Serine/threonine-protein phosphatase 2B catalytic subunit alpha isoform OS=Mus musculus OX=10090 GN=Ppp3ca PE=1 SV=1	24.1843	10	18	5	521	58.606	5.86	106.6	111.6	110.2	93.3	91.5	86.9	109.467	90.5667	1.20869	0.00144701
Q9DAM7	Tmem263	Transmembrane protein 263 OS=Mus musculus OX=10090 GN=Tmem263 PE=1 SV=1	40.8696	3	3	3	115	11.542	9.32	104	107.1	117.1	91	90.3	90.3	109.4	90.5333	1.20839	0.00887328
Q8VDF2	Uhrf1	E3 ubiquitin-protein ligase UHRF1 OS=Mus musculus OX=10090 GN=Uhrf1 PE=1 SV=2	13.9386	8	9	7	782	88.248	8.31	110.7	111.5	106.1	95.9	90.9	84.9	109.433	90.5667	1.20832	0.00632153
Q8VHR5	Gatad2b	Transcriptional repressor p66-beta OS=Mus musculus OX=10090 GN=Gatad2b PE=1 SV=1	8.92256	5	5	5	594	65.37	9.7	114.3	96.5	117.4	91.6	88.8	91.3	109.4	90.5667	1.20795	0.0456663
Q8VC65	Nrm	Nurim OS=Mus musculus OX=10090 GN=Nrm PE=1 SV=1	17.1756	4	4	4	262	29.416	8.21	108.1	118.3	101.8	92.8	90.1	88.9	109.4	90.6	1.20751	0.0190572
P21956	Mfge8	Lactadherin OS=Mus musculus OX=10090 GN=Mfge8 PE=1 SV=3	38.013	14	38	14	463	51.208	6.52	117.7	104.1	106.3	92.3	93.2	86.4	109.367	90.6333	1.20669	0.0165953
Q8VHC3	Selenom	Selenoprotein M OS=Mus musculus OX=10090 GN=Selenom PE=1 SV=3	24.1379	3	6	3	145	16.368	5.54	98.6	112.7	116.8	93	90.1	88.8	109.367	90.6333	1.20669	0.0294982
O09106	Hdac1	Histone deacetylase 1 OS=Mus musculus OX=10090 GN=Hdac1 PE=1 SV=1	32.3651	11	19	8	482	55.04	5.48	110.5	103.1	114.5	92	89.9	90.1	109.367	90.6667	1.20625	0.00536051
Q8BHS6	Armcx3	Armadillo repeat-containing X-linked protein 3 OS=Mus musculus OX=10090 GN=Armcx3 PE=1 SV=1	10.2902	3	5	3	379	42.593	8.68	111.8	110.3	105.9	96.6	87.8	87.6	109.333	90.6667	1.20588	0.00568321
Q9Z2E1	Mbd2	Methyl-CpG-binding domain protein 2 OS=Mus musculus OX=10090 GN=Mbd2 PE=2 SV=2	8.69565	3	4	2	414	43.474	10.04	105.9	118.6	103.4	90.1	96.1	85.8	109.3	90.6667	1.20551	0.0287508
Q9D819	Ppa1	Inorganic pyrophosphatase OS=Mus musculus OX=10090 GN=Ppa1 PE=1 SV=1	53.9792	11	14	11	289	32.646	5.6	111.8	110.3	105.7	95.8	91.3	85	109.267	90.7	1.2047	0.00691195
P63089	Ptn	Pleiotrophin OS=Mus musculus OX=10090 GN=Ptn PE=1 SV=1	45.8333	7	38	7	168	18.857	9.6	113.1	109.3	105.4	84.9	91.2	96	109.267	90.7	1.2047	0.00896333
Q91YR9	Ptgr1	Prostaglandin reductase 1 OS=Mus musculus OX=10090 GN=Ptgr1 PE=1 SV=2	11.2462	3	4	3	329	35.537	7.96	112.1	107.8	107.9	95.5	92.5	84.1	109.267	90.7	1.2047	0.00735535
O70251	Eef1b	Elongation factor 1-beta OS=Mus musculus OX=10090 GN=Eef1b PE=1 SV=5	64	12	54	10	225	24.678	4.69	110.7	103.4	113.7	94	90.7	87.5	109.267	90.7333	1.20426	0.00667494
Q9CPZ8	Cmc1	COX assembly mitochondrial protein homolog OS=Mus musculus OX=10090 GN=Cmc1 PE=1 SV=1	24.5283	2	4	2	106	12.544	8.24	106.7	110.2	110.8	96.8	90.4	85	109.233	90.7333	1.20389	0.00708389
Q3TGF2	Fam107b	Protein FAM107B OS=Mus musculus OX=10090 GN=Fam107b PE=1 SV=2	6.10687	1	1	1	131	15.562	8.31	110.5	108.5	108.7	98.5	93.4	80.3	109.233	90.7333	1.20389	0.0275361
Q9D6J3	Yju2	YJU2 splicing factor homolog OS=Mus musculus OX=10090 GN=Yju2 PE=1 SV=1	4.14013	1	1	1	314	35.966	6.07	109.4	108.8	109.5	101.8	87.6	82.9	109.233	90.7667	1.20345	0.0314302
Q8R016	Blmh	Bleomycin hydrolase OS=Mus musculus OX=10090 GN=Blmh PE=1 SV=1	30.3297	11	17	11	455	52.477	6.48	109.2	116.7	101.8	97.3	89.2	85.8	109.233	90.7667	1.20345	0.0282015
Q3TBT3	Tmem173	Stimulator of interferon genes protein OS=Mus musculus OX=10090 GN=Tmem173 PE=1 SV=2	17.4603	5	14	5	378	42.802	7.42	107.7	115.2	104.7	89.5	86.7	96.1	109.2	90.7667	1.20308	0.0116495
Q8C7D2	Crbn	Protein cereblon OS=Mus musculus OX=10090 GN=Crbn PE=1 SV=1	4.7191	2	2	2	445	50.847	5.33	110.3	112.3	105	86.7	94.2	91.6	109.2	90.8333	1.2022	0.0040413
P58022	Loxl2	Lysyl oxidase homolog 2 OS=Mus musculus OX=10090 GN=Loxl2 PE=1 SV=2	22.2938	12	22	12	776	86.947	6.57	115.8	100.6	111	90.3	88.6	93.6	109.133	90.8333	1.20147	0.0178856
Q8R317	Ubqln1	Ubiquilin-1 OS=Mus musculus OX=10090 GN=Ubqln1 PE=1 SV=1	27.6632	9	23	6	582	61.937	4.94	114.1	109.1	104.2	92.4	91.4	88.8	109.133	90.8667	1.20103	0.00392119
P70168	Kpnb1	Importin subunit beta-1 OS=Mus musculus OX=10090 GN=Kpnb1 PE=1 SV=2	31.621	22	88	22	876	97.122	4.78	111.9	105.5	109.9	91.3	90.7	90.6	109.1	90.8667	1.20066	0.000662941
Q7TQE6	Maco1	Macoilin OS=Mus musculus OX=10090 GN=Maco1 PE=1 SV=1	4.96988	2	3	2	664	76.041	9.07	104.8	111.9	110.7	97.4	86.5	88.8	109.133	90.9	1.20059	0.0101488
O70494	Sp3	Transcription factor Sp3 OS=Mus musculus OX=10090 GN=Sp3 PE=1 SV=2	1.14943	1	1	1	783	82.312	5.26	85.7	94.9	92.1	98	114.9	114.4	90.9	109.1	0.833181	0.042251
Q9D1L9	Lamtor5	Ragulator complex protein LAMTOR5 OS=Mus musculus OX=10090 GN=Lamtor5 PE=1 SV=1	74.7253	4	7	4	91	9.636	4.87	88	90.1	94.5	108.3	108.4	110.7	90.8667	109.133	0.832621	0.000909033
P28571	Slc6a9	Sodium- and chloride-dependent glycine transporter 1 OS=Mus musculus OX=10090 GN=Slc6a9 PE=1 SV=3	2.74566	2	3	2	692	76.494	7.81	88.8	93.4	90.4	107.7	113.6	106.1	90.8667	109.133	0.832621	0.00231993
Q3TEA8	Hp1bp3	Heterochromatin protein 1-binding protein 3 OS=Mus musculus OX=10090 GN=Hp1bp3 PE=1 SV=1	35.3791	21	73	21	554	60.829	9.7	89.7	93.8	89.1	104.8	105.4	117.3	90.8667	109.167	0.832366	0.0134094
Q00780	Col8a1	Collagen alpha-1(VIII) chain OS=Mus musculus OX=10090 GN=Col8a1 PE=1 SV=3	18.414	11	22	11	744	73.559	9.55	85.6	100.7	86.3	103	113	111.5	90.8667	109.167	0.832366	0.0347593
Q8BH44	Coro2b	Coronin-2B OS=Mus musculus OX=10090 GN=Coro2b PE=1 SV=2	5.625	2	2	2	480	54.901	8.27	85.8	101.6	84.7	112.3	108.5	107.1	90.7	109.3	0.829826	0.0305878
Q3TWN3	Cnnm2	Metal transporter CNNM2 OS=Mus musculus OX=10090 GN=Cnnm2 PE=1 SV=3	7.42857	5	6	3	875	96.643	6.21	85.7	95.9	90.5	115.6	110.3	102.1	90.7	109.333	0.829573	0.0191774
Q99M96	St7	Suppressor of tumorigenicity 7 protein OS=Mus musculus OX=10090 GN=St7 PE=2 SV=1	3.29289	2	2	2	577	66.053	7.88	86.1	92.1	93.7	114.2	109.1	104.7	90.6333	109.333	0.828963	0.00647416
P42669	Pura	Transcriptional activator protein Pur-alpha OS=Mus musculus OX=10090 GN=Pura PE=1 SV=1	39.5639	9	18	9	321	34.862	6.44	87.9	94.2	89.8	101.8	106	120.4	90.6333	109.4	0.828458	0.0340835
Q9CXP8	Gng10	Guanine nucleotide-binding protein G(I)/G(S)/G(O) subunit gamma-10 OS=Mus musculus OX=10090 GN=Gng10 PE=3 SV=1	58.8235	3	13	3	68	7.225	7.85	91.3	90.6	89.5	109.9	111.7	107	90.4667	109.533	0.825928	0.000201631
C0HK80	Arxes2	Adipocyte-related X-chromosome expressed sequence 2 OS=Mus musculus OX=10090 GN=Arxes2 PE=1 SV=1	33.8889	7	25	7	180	20.134	9.6	88.3	90.8	91.8	112.4	109.8	106.9	90.3	109.7	0.823154	0.000517497
P50153	Gng4	Guanine nucleotide-binding protein G(I)/G(S)/G(O) subunit gamma-4 OS=Mus musculus OX=10090 GN=Gng4 PE=1 SV=1	21.3333	1	1	1	75	8.399	7.08	91.8	88.4	90.7	103	119.4	106.7	90.3	109.7	0.823154	0.0186296
Q8BJU2	Tspan9	Tetraspanin-9 OS=Mus musculus OX=10090 GN=Tspan9 PE=1 SV=1	20.0837	3	6	3	239	26.719	7.42	92.3	87.6	90.8	106.4	111.9	110.9	90.2333	109.733	0.822296	0.000874399
O70258	Sgce	Epsilon-sarcoglycan OS=Mus musculus OX=10090 GN=Sgce PE=1 SV=2	7.55149	3	5	3	437	49.704	6.39	92.1	88.8	89.8	107.9	116.4	105	90.2333	109.767	0.822047	0.0053604
P49446	Ptpre	Receptor-type tyrosine-protein phosphatase epsilon OS=Mus musculus OX=10090 GN=Ptpre PE=1 SV=3	3.86266	3	5	2	699	80.636	7.12	88.6	90.4	91.4	114.3	118	97.2	90.1333	109.833	0.820637	0.0380192
P10922	H1f0	Histone H1.0 OS=Mus musculus OX=10090 GN=H1f0 PE=2 SV=4	32.4742	9	57	9	194	20.848	10.9	88.8	93.1	87.9	105	105.9	119.3	89.9333	110.067	0.817081	0.01469
Q810K9	Gxylt2	Glucoside xylosyltransferase 2 OS=Mus musculus OX=10090 GN=Gxylt2 PE=2 SV=1	11.4865	4	8	4	444	51.446	9.8	86.9	87.4	95.4	108	113.4	108.9	89.9	110.1	0.81653	0.00329869
O35295	Purb	Transcriptional activator protein Pur-beta OS=Mus musculus OX=10090 GN=Purb PE=1 SV=3	34.5679	8	16	8	324	33.881	5.43	87.6	95.9	86	107.1	106.1	117.3	89.8333	110.167	0.815431	0.0125097
Q8K1B9	Galnt18	Polypeptide N-acetylgalactosaminyltransferase 18 OS=Mus musculus OX=10090 GN=Galnt18 PE=2 SV=1	1.44695	1	1	1	622	71.051	6.37	85.3	87	97.1	117	108.6	105.1	89.8	110.233	0.814636	0.0160644
P70245	Ebp	3-beta-hydroxysteroid-Delta(8),Delta(7)-isomerase OS=Mus musculus OX=10090 GN=Ebp PE=1 SV=3	10	2	6	2	230	26.198	7.56	87.9	88.3	93.1	101.9	104.7	124	89.7667	110.2	0.81458	0.0459428
Q9QYY0	Gab1	GRB2-associated-binding protein 1 OS=Mus musculus OX=10090 GN=Gab1 PE=1 SV=2	1.72662	1	1	1	695	76.764	5.67	90.8	87.1	91.4	113.8	111.3	105.6	89.7667	110.233	0.814333	0.00179903
Q9JKS5	Habp4	Intracellular hyaluronan-binding protein 4 OS=Mus musculus OX=10090 GN=Habp4 PE=1 SV=2	3.89294	1	1	1	411	45.896	6.84	86	101.3	82	115.9	107.5	107.4	89.7667	110.267	0.814087	0.0347227
Q62433	Ndrg1	Protein NDRG1 OS=Mus musculus OX=10090 GN=Ndrg1 PE=1 SV=1	3.5533	1	2	1	394	42.981	6.1	87	88.5	93.7	111.9	113.7	105.2	89.7333	110.267	0.813785	0.00335019
Q9WTI7	Myo1c	Unconventional myosin-Ic OS=Mus musculus OX=10090 GN=Myo1c PE=1 SV=2	50.3293	47	218	46	1063	121.868	9.35	89.1	91.9	88.1	107.4	108.4	115.1	89.7	110.3	0.813237	0.00152225
P60469	Ppfia3	Liprin-alpha-3 OS=Mus musculus OX=10090 GN=Ppfia3 PE=1 SV=2	1.59129	2	2	1	1194	133.344	5.64	89.3	90.2	89.3	107.4	104	119.7	89.6	110.367	0.811839	0.012194
Q9CYH2	Fam213a	Redox-regulatory protein FAM213A OS=Mus musculus OX=10090 GN=Fam213a PE=1 SV=2	21.5596	5	15	5	218	24.379	9.17	88.7	89.5	90.5	112.6	119	99.6	89.5667	110.4	0.811292	0.0220582
A2ATU0	Dhtkd1	Probable 2-oxoglutarate dehydrogenase E1 component DHKTD1, mitochondrial OS=Mus musculus OX=10090 GN=Dhtkd1 PE=1 SV=1	4.66884	2	3	2	921	102.728	6.9	86.1	86.5	96	118.4	109.8	103.1	89.5333	110.433	0.810746	0.0189238
P61922	Abat	4-aminobutyrate aminotransferase, mitochondrial OS=Mus musculus OX=10090 GN=Abat PE=1 SV=1	15.8	5	12	5	500	56.416	8.09	84.5	94.6	89.5	118.4	110.4	102.6	89.5333	110.467	0.810501	0.0180409
P97313	Prkdc	DNA-dependent protein kinase catalytic subunit OS=Mus musculus OX=10090 GN=Prkdc PE=1 SV=3	0.363372	1	1	1	4128	471.168	7.12	88.5	98.2	81.8	102.7	117.7	111	89.5	110.467	0.810199	0.03122
Q52KF3	Spire1	Protein spire homolog 1 OS=Mus musculus OX=10090 GN=Spire1 PE=1 SV=1	1.17057	1	3	1	598	68.407	9.01	86.7	90.8	91	109.4	112.3	109.8	89.5	110.5	0.809955	0.000229809
Q6ZPV2	Ino80	Chromatin-remodeling ATPase INO80 OS=Mus musculus OX=10090 GN=Ino80 PE=1 SV=2	0.769724	1	1	1	1559	176.41	9.36	85.6	87.5	95.2	102.3	114.3	115.1	89.4333	110.567	0.808863	0.014094
O88736	Hsd17b7	3-keto-steroid reductase OS=Mus musculus OX=10090 GN=Hsd17b7 PE=1 SV=1	25.7485	8	21	8	334	37.293	6.73	88.2	88.4	91.2	103.5	107	121.7	89.2667	110.733	0.806141	0.0192143
Q9Z0J1	Reck	Reversion-inducing cysteine-rich protein with Kazal motifs OS=Mus musculus OX=10090 GN=Reck PE=1 SV=2	22.76	17	29	17	971	106.011	6.71	87.1	90.8	89.9	111.4	108.8	112	89.2667	110.733	0.806141	0.000133167
Q9WTX2	Prkra	Interferon-inducible double-stranded RNA-dependent protein kinase activator A OS=Mus musculus OX=10090 GN=Prkra PE=1 SV=1	25.5591	8	14	8	313	34.349	8.43	86.8	91.5	89.2	105.4	105.1	122	89.1667	110.833	0.804511	0.0195975
Q9QVP4	Myl7	Myosin regulatory light chain 2, atrial isoform OS=Mus musculus OX=10090 GN=Myl7 PE=1 SV=1	5.71429	1	1	1	175	19.438	4.81	86.3	97.4	83.7	110.1	113.1	109.4	89.1333	110.867	0.803969	0.00751994
Q8BGS1	Epb41l5	Band 4.1-like protein 5 OS=Mus musculus OX=10090 GN=Epb41l5 PE=1 SV=1	2.18878	1	1	1	731	81.585	6.39	82.1	95.3	89.7	120.5	106.3	106.1	89.0333	110.967	0.802343	0.0229902
P52963	Epb41l4a	Band 4.1-like protein 4A OS=Mus musculus OX=10090 GN=Epb41l4a PE=2 SV=2	1.02041	1	1	1	686	78.485	9.44	88	89.7	89.2	107.8	112.9	112.4	88.9667	111.033	0.801261	0.000203087
Q9QXX0	Jag1	Protein jagged-1 OS=Mus musculus OX=10090 GN=Jag1 PE=1 SV=1	10.5911	11	17	11	1218	134.074	6.25	85	89.6	92.2	103.7	103.1	126.3	88.9333	111.033	0.800961	0.0492945
P43407	Sdc2	Syndecan-2 OS=Mus musculus OX=10090 GN=Sdc2 PE=1 SV=1	11.8812	3	8	3	202	22.117	4.58	85.7	92.6	88.5	104.8	106.7	121.7	88.9333	111.067	0.80072	0.0178786
O08999	Ltbp2	Latent-transforming growth factor beta-binding protein 2 OS=Mus musculus OX=10090 GN=Ltbp2 PE=1 SV=2	18.9189	32	111	31	1813	195.7	5.29	88.8	86.5	90.9	103.4	105	125.3	88.7333	111.233	0.797723	0.0347961
P97857	Adamts1	A disintegrin and metalloproteinase with thrombospondin motifs 1 OS=Mus musculus OX=10090 GN=Adamts1 PE=1 SV=4	13.4298	8	10	8	968	105.732	7.83	86.7	90.7	88.4	109.8	103.4	121	88.6	111.4	0.795332	0.0124031
Q9QYS1	Wnt16	Protein Wnt-16 OS=Mus musculus OX=10090 GN=Wnt16 PE=2 SV=2	4.12088	2	2	2	364	40.7	8.63	84.9	94.7	85.5	123.1	111.4	100.4	88.3667	111.633	0.79158	0.0330406
Q6ZPZ3	Zc3h4	Zinc finger CCCH domain-containing protein 4 OS=Mus musculus OX=10090 GN=Zc3h4 PE=1 SV=2	2.83742	2	3	2	1304	140.88	6.27	88.1	91.5	85.4	103.6	107.2	124.2	88.3333	111.667	0.791045	0.0240309
D3YXG0	Hmcn1	Hemicentin-1 OS=Mus musculus OX=10090 GN=Hmcn1 PE=1 SV=1	8.89244	39	49	39	5634	611.174	6.64	85.9	87.3	91.6	115.6	117.1	102.5	88.2667	111.733	0.789976	0.00899349
Q8BNA6	Fat3	Protocadherin Fat 3 OS=Mus musculus OX=10090 GN=Fat3 PE=1 SV=2	0.197585	1	1	1	4555	501.698	4.87	88.1	83.5	92.9	102.5	106.1	126.9	88.1667	111.833	0.788376	0.0427676
P11862	Gas2	Growth arrest-specific protein 2 OS=Mus musculus OX=10090 GN=Gas2 PE=1 SV=1	21.3376	5	11	5	314	34.878	8.57	86.7	89.9	87.7	122.4	112.9	100.3	88.1	111.867	0.787545	0.0213281
Q3TMW1	Ccdc102a	Coiled-coil domain-containing protein 102A OS=Mus musculus OX=10090 GN=Ccdc102a PE=1 SV=2	32.969	15	30	15	549	62.586	5.69	85.6	94.7	84	111.3	115.8	108.6	88.1	111.9	0.78731	0.00378308
P14094	Atp1b1	Sodium/potassium-transporting ATPase subunit beta-1 OS=Mus musculus OX=10090 GN=Atp1b1 PE=1 SV=1	29.9342	8	15	8	304	35.172	8.65	86.6	86.8	90.9	105.3	110.5	119.9	88.1	111.9	0.78731	0.00611503
P62983	Rps27a	Ubiquitin-40S ribosomal protein S27a OS=Mus musculus OX=10090 GN=Rps27a PE=1 SV=2	51.2821	8	213	3	156	17.939	9.64	85.9	84	94.1	99.1	110.5	126.4	88	112	0.785714	0.047679
Q9WTS6	Tenm3	Teneurin-3 OS=Mus musculus OX=10090 GN=Tenm3 PE=1 SV=1	16.1326	34	49	33	2715	302.874	6.51	86.5	90	87.3	115.9	115.8	104.4	87.9333	112.033	0.784885	0.00368845
P60824	Cirbp	Cold-inducible RNA-binding protein OS=Mus musculus OX=10090 GN=Cirbp PE=1 SV=1	33.1395	4	15	4	172	18.596	9.61	85.4	90.8	87.4	109.6	104.7	122.1	87.8667	112.133	0.783591	0.0109761
Q80V70	Megf6	Multiple epidermal growth factor-like domains protein 6 OS=Mus musculus OX=10090 GN=Megf6 PE=2 SV=3	8.77863	12	16	12	1572	164.607	6.28	86.2	87.4	89.1	112.2	111.2	113.9	87.5667	112.433	0.778832	2.73188e-05
P28798	Grn	Granulins OS=Mus musculus OX=10090 GN=Grn PE=1 SV=2	23.4295	9	20	9	589	63.413	6.8	85.5	83.5	93.3	110.5	110	117.1	87.4333	112.533	0.776955	0.00262939
Q9Z1W9	Stk39	STE20/SPS1-related proline-alanine-rich protein kinase OS=Mus musculus OX=10090 GN=Stk39 PE=1 SV=1	3.77698	2	4	1	556	60.282	6.29	92.8	84.4	85.1	121.2	113.5	102.9	87.4333	112.533	0.776955	0.0134809
O35316	Slc6a6	Sodium- and chloride-dependent taurine transporter OS=Mus musculus OX=10090 GN=Slc6a6 PE=1 SV=2	10.306	6	15	6	621	69.81	7.23	84.1	87.2	89.8	117.1	111.6	110.2	87.0333	112.967	0.770434	0.000632454
Q61555	Fbn2	Fibrillin-2 OS=Mus musculus OX=10090 GN=Fbn2 PE=1 SV=2	39.6629	90	531	84	2907	313.601	4.84	84.9	85.8	89.9	109.4	115.1	114.9	86.8667	113.133	0.767826	0.000408777
Q3UU94	Mansc4	MANSC domain-containing protein 4 OS=Mus musculus OX=10090 GN=Mansc4 PE=2 SV=1	2.07715	1	1	1	337	36.833	8.34	76.5	91.2	92.8	111.1	105.8	122.7	86.8333	113.2	0.767079	0.0215223
Q02780	Nfia	Nuclear factor 1 A-type OS=Mus musculus OX=10090 GN=Nfia PE=1 SV=1	6.20301	3	8	1	532	58.516	8.56	82.5	87.1	90.8	112.8	110.2	116.6	86.8	113.2	0.766784	0.000962795
Q9WTR5	Cdh13	Cadherin-13 OS=Mus musculus OX=10090 GN=Cdh13 PE=1 SV=2	9.38375	5	11	5	714	78.137	5.12	83.4	88.8	88	116	112	111.8	86.7333	113.267	0.765745	0.000256151
Q99J25	Mrm1	rRNA methyltransferase 1, mitochondrial OS=Mus musculus OX=10090 GN=Mrm1 PE=2 SV=2	7.5	1	1	1	320	34.821	8.81	79	93.5	87.3	113.4	104.3	122.4	86.6	113.367	0.763893	0.0162297
Q8CE64	Znf276	Zinc finger protein 276 OS=Mus musculus OX=10090 GN=Znf276 PE=1 SV=3	3.90879	1	1	1	614	67.296	8.29	88.3	83.1	87.9	114.9	116	109.9	86.4333	113.6	0.760857	0.000415243
P29268	Ctgf	Connective tissue growth factor OS=Mus musculus OX=10090 GN=Ctgf PE=2 SV=3	56.0345	16	29	16	348	37.798	7.81	81.6	90.4	87.2	102.2	107.5	131.2	86.4	113.633	0.76034	0.0426042
Q78HU7	Gypc	Glycophorin-C OS=Mus musculus OX=10090 GN=Gypc PE=1 SV=2	36.8421	2	6	2	95	10.322	5.35	84.4	85.2	87.4	116.6	125	101.4	85.6667	114.333	0.749271	0.0146578
Q9Z239	Fxyd1	Phospholemman OS=Mus musculus OX=10090 GN=Fxyd1 PE=1 SV=1	13.0435	1	2	1	92	10.316	8.54	80.3	92	81.5	109.3	111	125.9	84.6	115.4	0.733102	0.00881049
Q9CQ19	Myl9	Myosin regulatory light polypeptide 9 OS=Mus musculus OX=10090 GN=Myl9 PE=1 SV=3	66.2791	9	83	3	172	19.841	4.92	85.5	87	81.2	113.6	122.3	110.5	84.5667	115.467	0.73239	0.00142281
O08663	Metap2	Methionine aminopeptidase 2 OS=Mus musculus OX=10090 GN=Metap2 PE=1 SV=1	24.0586	9	16	9	478	52.888	5.82	79.2	89.9	83.3	113.5	112	122	84.1333	115.833	0.726331	0.00197681
Q61879	Myh10	Myosin-10 OS=Mus musculus OX=10090 GN=Myh10 PE=1 SV=2	57.6923	126	616	102	1976	228.855	5.54	83.2	88.8	79.6	118.7	127.4	102.3	83.8667	116.133	0.722158	0.014603
Q3UH68	Limch1	LIM and calponin homology domains-containing protein 1 OS=Mus musculus OX=10090 GN=Limch1 PE=1 SV=2	27.4361	22	32	22	1057	118.123	5.48	80.5	87.5	83.3	117.6	116	115	83.7667	116.2	0.720884	0.000116835
Q71KT5	Tm7sf2	Delta(14)-sterol reductase OS=Mus musculus OX=10090 GN=Tm7sf2 PE=1 SV=2	11.0048	2	3	2	418	46.491	8.28	82.7	84.5	83.9	113.7	111.5	123.6	83.7	116.267	0.719897	0.000976315
Q9R013	Ctsf	Cathepsin F OS=Mus musculus OX=10090 GN=Ctsf PE=1 SV=1	15.8009	4	5	4	462	51.628	6.55	85	83.1	82.6	117.5	114.6	117.2	83.5667	116.433	0.717721	9.74067e-06
A2AAJ9	Obscn	Obscurin OS=Mus musculus OX=10090 GN=Obscn PE=1 SV=2	0.0787313	1	1	1	8891	965.767	5.95	80.4	87.2	81.7	120.7	128.1	102	83.1	116.933	0.710661	0.0136124
P42703	Lifr	Leukemia inhibitory factor receptor OS=Mus musculus OX=10090 GN=Lifr PE=1 SV=1	0.641026	1	1	1	1092	122.497	6.04	77	83.8	87.5	114.5	138.2	99	82.7667	117.233	0.705999	0.0432658
P70180	Npr3	Atrial natriuretic peptide receptor 3 OS=Mus musculus OX=10090 GN=Npr3 PE=1 SV=3	27.9851	13	26	13	536	59.77	7.09	79.7	82.5	84.4	114.1	111.3	128.1	82.2	117.833	0.697595	0.00268185
Q6URW6	Myh14	Myosin-14 OS=Mus musculus OX=10090 GN=Myh14 PE=1 SV=1	5.65	11	86	2	2000	228.446	5.55	79.9	90.5	73.3	133.3	126	97	81.2333	118.767	0.683974	0.0367392
Q60605	Myl6	Myosin light polypeptide 6 OS=Mus musculus OX=10090 GN=Myl6 PE=1 SV=3	70.8609	11	102	10	151	16.919	4.65	80.1	81.8	78.7	117.8	131.7	110.1	80.2	119.867	0.669077	0.00341373
Q9WUB3	Pygm	Glycogen phosphorylase, muscle form OS=Mus musculus OX=10090 GN=Pygm PE=1 SV=3	12.114	8	15	1	842	97.225	7.11	77.5	76.4	84.7	103.2	113.8	144.4	79.5333	120.467	0.66021	0.031591
Q9CXM0	Chodl	Chondrolectin OS=Mus musculus OX=10090 GN=Chodl PE=1 SV=3	31.8681	6	18	6	273	30.311	6.21	74.6	80.8	78.6	113.3	113.5	139.3	78	122.033	0.63917	0.00753725
Q8VDD5	Myh9	Myosin-9 OS=Mus musculus OX=10090 GN=Myh9 PE=1 SV=4	64.3878	149	1344	124	1960	226.232	5.66	77	78.9	73.9	120.7	134.2	115.3	76.6	123.4	0.620746	0.00128668
P06837	Gap43	Neuromodulin OS=Mus musculus OX=10090 GN=Gap43 PE=1 SV=1	73.5683	12	45	12	227	23.618	4.73	73.3	74.8	79.2	133.8	133.7	105.3	75.7667	124.267	0.60971	0.00734717
Q3THE2	Myl12b	Myosin regulatory light chain 12B OS=Mus musculus OX=10090 GN=Myl12b PE=1 SV=2	54.6512	9	82	3	172	19.767	4.84	73.2	78.2	70.7	125.2	136.4	116.3	74.0333	125.967	0.587722	0.00112414
P62956	Cacng7	Voltage-dependent calcium channel gamma-7 subunit OS=Mus musculus OX=10090 GN=Cacng7 PE=1 SV=1	8.72727	1	1	1	275	30.983	7.12	61	53.4	102.5	135.3	121.5	126.2	72.3	127.667	0.566319	0.0247369
Q91VF6	Col26a1	Collagen alpha-1(XXVI) chain OS=Mus musculus OX=10090 GN=Col26a1 PE=1 SV=1	2.04545	1	1	1	440	45.781	6.71	58.8	72.3	67.3	126.2	140.5	135	66.1333	133.9	0.493901	0.000293272
P59672	Anks1a	Ankyrin repeat and SAM domain-containing protein 1A OS=Mus musculus OX=10090 GN=Anks1a PE=1 SV=3	1.04348	1	1	1	1150	125.165	6.05	69.5	101.3	204.2	87.5	61.1	76.4	125	75	1.66667	0.293315
P01942	Hba	Hemoglobin subunit alpha OS=Mus musculus OX=10090 GN=Hba PE=1 SV=2	15.493	2	12	2	142	15.076	8.22	177.1	99.8	95.3	76.5	72.3	79	124.067	75.9333	1.63389	0.14486
A0A0M3U1B0	Sycp2l	Synaptonemal complex protein 2-like OS=Mus musculus OX=10090 GN=Sycp2l PE=2 SV=1	0.950119	1	1	1	842	95.995	6.05	65	98.1	202	96.1	59.3	79.4	121.7	78.2667	1.55494	0.36579
Q62028	Pla2r1	Secretory phospholipase A2 receptor OS=Mus musculus OX=10090 GN=Pla2r1 PE=1 SV=1	1.07599	1	1	1	1487	170.402	6.62	153	113.8	96	84.5	70.8	81.9	120.933	79.0667	1.52951	0.0733418
Q9Z0E0	Ncdn	Neurochondrin OS=Mus musculus OX=10090 GN=Ncdn PE=1 SV=1	1.92044	1	1	1	729	78.845	5.54	145.9	126.9	88.4	65	97.1	76.7	120.4	79.6	1.51256	0.10254
Q8VHR0	Pcdh18	Protocadherin 18 OS=Mus musculus OX=10090 GN=Pcdh18 PE=1 SV=2	2.99824	3	4	3	1134	125.342	5.25	82	97	181.3	85.7	73.8	80.2	120.1	79.9	1.50313	0.265702
P84102	Serf2	Small EDRK-rich factor 2 OS=Mus musculus OX=10090 GN=Serf2 PE=1 SV=1	15.2542	1	1	1	59	6.896	10.45	78.2	185.6	96.5	83.3	75.1	81.4	120.1	79.9333	1.5025	0.293772
Q9D658	Ptp4a3	Protein tyrosine phosphatase type IVA 3 OS=Mus musculus OX=10090 GN=Ptp4a3 PE=1 SV=1	5.78035	1	1	1	173	19.639	9.32	114.3	125.1	119.5	102.4	85.7	52.9	119.633	80.3333	1.48921	0.0574041
Q8CIW5	Twnk	Twinkle protein, mitochondrial OS=Mus musculus OX=10090 GN=Twnk PE=2 SV=1	2.0438	1	1	1	685	76.945	9.13	110	149.8	96.4	86.6	77.1	80.2	118.733	81.3	1.46043	0.0827939
Q78YZ6	Scoc	Short coiled-coil protein OS=Mus musculus OX=10090 GN=Scoc PE=1 SV=1	20.8	1	1	1	125	14.146	4.68	120.4	121.1	107.1	98.4	90.6	62.3	116.2	83.7667	1.38719	0.0523777
Q5SWP3	Nacad	NAC-alpha domain-containing protein 1 OS=Mus musculus OX=10090 GN=Nacad PE=1 SV=1	1.46277	1	1	1	1504	156.668	4.56	117	89.7	135.3	56.9	108.7	92.4	114	86	1.32558	0.238605
Q9D1I2	Card19	Caspase recruitment domain-containing protein 19 OS=Mus musculus OX=10090 GN=Card19 PE=1 SV=1	18.0328	3	3	3	183	20.923	8.03	92.6	133.3	116	84	85.9	88.2	113.967	86.0333	1.32468	0.077987
P32261	Serpinc1	Antithrombin-III OS=Mus musculus OX=10090 GN=Serpinc1 PE=1 SV=1	11.828	6	15	6	465	51.971	6.46	133.2	103.6	104.6	86.9	80.7	91	113.8	86.2	1.32019	0.0531125
Q9Z2D8	Mbd3	Methyl-CpG-binding domain protein 3 OS=Mus musculus OX=10090 GN=Mbd3 PE=1 SV=1	19.2982	6	10	5	285	32.148	5.82	119.4	94.4	127.5	86.2	82.7	89.7	113.767	86.2	1.3198	0.0534242
Q3UTD9	Smim15	Small integral membrane protein 15 OS=Mus musculus OX=10090 GN=Smim15 PE=1 SV=1	16.2162	1	1	1	74	8.586	9.82	89.6	140.9	110.5	97.7	79.3	82	113.667	86.3333	1.3166	0.161944
Q8BFU3	Rnf214	RING finger protein 214 OS=Mus musculus OX=10090 GN=Rnf214 PE=1 SV=1	2.69461	1	1	1	668	73.578	6.23	138.6	117.2	85	69.7	79.5	109.9	113.6	86.3667	1.31532	0.239535
Q61838	Pzp	Pregnancy zone protein OS=Mus musculus OX=10090 GN=Pzp PE=1 SV=3	0.602007	1	1	1	1495	165.748	6.68	89.5	156.2	94	94.1	75.8	90.5	113.233	86.8	1.30453	0.30033
Q9CWH5	Trmt11	tRNA (guanine(10)-N2)-methyltransferase homolog OS=Mus musculus OX=10090 GN=Trmt11 PE=1 SV=1	1.52174	1	1	1	460	52.871	8.46	91.7	154.4	92.8	90	84.5	86.6	112.967	87.0333	1.29797	0.280119
Q8CHT3	Ints5	Integrator complex subunit 5 OS=Mus musculus OX=10090 GN=Ints5 PE=2 SV=1	0.982318	1	1	1	1018	108.279	7.06	107.6	138.1	92.1	87.9	88.6	85.8	112.6	87.4333	1.28784	0.136575
Q3U0D9	Hace1	E3 ubiquitin-protein ligase HACE1 OS=Mus musculus OX=10090 GN=Hace1 PE=1 SV=1	1.21012	1	1	1	909	102.048	5.76	102.4	134.7	100.2	83	90	89.6	112.433	87.5333	1.28446	0.0938974
Q9DCK3	Tspan4	Tetraspanin-4 OS=Mus musculus OX=10090 GN=Tspan4 PE=1 SV=1	3.36134	1	1	1	238	26.036	5.48	99.9	135.5	101.6	83.8	102.6	76.7	112.333	87.7	1.28088	0.151787
Q8K4B0	Mta1	Metastasis-associated protein MTA1 OS=Mus musculus OX=10090 GN=Mta1 PE=1 SV=1	22.2378	14	27	10	715	80.747	9.29	115.7	95.5	125.1	89	86.1	88.5	112.1	87.8667	1.2758	0.0508147
Q8K126	Mtrf1	Peptide chain release factor 1, mitochondrial OS=Mus musculus OX=10090 GN=Mtrf1 PE=2 SV=1	3.13901	1	1	1	446	52.425	8.35	96	142.5	97.5	113.1	78.5	72.4	112	88	1.27273	0.29286
Q91V76		Ester hydrolase C11orf54 homolog OS=Mus musculus OX=10090 PE=1 SV=1	14.6032	3	4	3	315	34.973	6.29	108	129.7	97.8	89.4	87	88.1	111.833	88.1667	1.26843	0.0661076
Q99PL5	Rrbp1	Ribosome-binding protein 1 OS=Mus musculus OX=10090 GN=Rrbp1 PE=1 SV=2	72.7726	95	407	95	1605	172.776	9.33	113	97.8	124.1	82.4	82.8	99.9	111.633	88.3667	1.2633	0.0716714
Q8R1T1	Chmp7	Charged multivesicular body protein 7 OS=Mus musculus OX=10090 GN=Chmp7 PE=1 SV=1	3.10421	1	2	1	451	50.601	5.22	70.6	159.2	104.6	91.3	57	117.3	111.467	88.5333	1.25904	0.502552
P97825	Jpt1	Jupiter microtubule associated homolog 1 OS=Mus musculus OX=10090 GN=Jpt1 PE=1 SV=3	9.74026	1	1	1	154	16.071	5.31	108.3	112.2	113.5	103.7	88.3	74	111.333	88.6667	1.25564	0.0600261
Q9R061	Nubp2	Cytosolic Fe-S cluster assembly factor NUBP2 OS=Mus musculus OX=10090 GN=Nubp2 PE=1 SV=1	6.54545	1	1	1	275	29.499	6.52	118.6	106.5	108.9	101.2	73.7	91.2	111.333	88.7	1.25517	0.0627452
Q8C0D9	Cep68	Centrosomal protein of 68 kDa OS=Mus musculus OX=10090 GN=Cep68 PE=1 SV=2	1.77353	1	1	1	733	78.7	5.48	85.6	85.6	162.1	93	75.5	98.1	111.1	88.8667	1.25019	0.447137
Q99KN2	Ciao1	Probable cytosolic iron-sulfur protein assembly protein CIAO1 OS=Mus musculus OX=10090 GN=Ciao1 PE=1 SV=1	3.53982	1	2	1	339	37.609	4.88	107.1	128.6	97.3	87.7	88.1	91.2	111	89	1.24719	0.0773941
Q3TW96	Uap1l1	UDP-N-acetylhexosamine pyrophosphorylase-like protein 1 OS=Mus musculus OX=10090 GN=Uap1l1 PE=1 SV=1	12.6233	5	12	5	507	56.578	5.43	89.8	99.2	143.8	94.1	88.3	84.7	110.933	89.0333	1.24598	0.264249
Q60972	Rbbp4	Histone-binding protein RBBP4 OS=Mus musculus OX=10090 GN=Rbbp4 PE=1 SV=5	27.5294	11	37	5	425	47.626	4.89	115.9	95.3	121.6	90.5	89.7	86.9	110.933	89.0333	1.24598	0.0531851
Q8R4U1	Mypop	Myb-related transcription factor, partner of profilin OS=Mus musculus OX=10090 GN=Mypop PE=1 SV=1	5.85242	1	1	1	393	41.865	10.21	101.3	123.1	108.1	99.3	89.7	78.6	110.833	89.2	1.24253	0.0695794
P84228	Hist1h3b	Histone H3.2 OS=Mus musculus OX=10090 GN=Hist1h3b PE=1 SV=2	52.9412	7	94	1	136	15.379	11.27	134.2	96.9	101.3	76.4	91.2	100	110.8	89.2	1.24215	0.188335
P97821	Ctsc	Dipeptidyl peptidase 1 OS=Mus musculus OX=10090 GN=Ctsc PE=1 SV=1	17.9654	6	19	6	462	52.343	6.89	111.8	113.9	106.2	99.6	98.9	69.5	110.633	89.3333	1.23843	0.10459
P97737	Gdf10	Growth/differentiation factor 10 OS=Mus musculus OX=10090 GN=Gdf10 PE=1 SV=2	3.36134	1	1	1	476	52.542	9.38	93.3	136.3	102.3	94.9	87.8	85.4	110.633	89.3667	1.23797	0.187707
Q9DBI2	Bbs10	Bardet-Biedl syndrome 10 protein homolog OS=Mus musculus OX=10090 GN=Bbs10 PE=2 SV=2	2.80505	1	1	1	713	78.873	6.96	110.6	73.1	148	83	87.9	97.4	110.567	89.4333	1.2363	0.391754
Q3TYX3	Smyd5	SET and MYND domain-containing protein 5 OS=Mus musculus OX=10090 GN=Smyd5 PE=1 SV=2	2.88462	1	2	1	416	47.065	5.21	115.1	112	104.4	87.8	108.1	72.6	110.5	89.5	1.23464	0.122803
Q921I6	Sh3bp4	SH3 domain-binding protein 4 OS=Mus musculus OX=10090 GN=Sh3bp4 PE=1 SV=1	1.76715	1	1	1	962	107.516	7.34	117.8	83.7	129.5	91.2	119.8	58.1	110.333	89.7	1.23003	0.411135
Q9D0B5	Tstd3	Thiosulfate sulfurtransferase/rhodanese-like domain-containing protein 3 OS=Mus musculus OX=10090 GN=Tstd3 PE=1 SV=1	15.2866	1	1	1	157	17.26	8.13	114.5	102.8	113.7	98.7	98.4	72	110.333	89.7	1.23003	0.0985852
Q8K3J5	Znf131	Zinc finger protein 131 OS=Mus musculus OX=10090 GN=Znf131 PE=1 SV=1	3.55412	1	1	1	619	70.977	5.26	116.5	123.1	91	94.7	89.4	85.2	110.2	89.7667	1.22763	0.114799
Q99KU0	Vmp1	Vacuole membrane protein 1 OS=Mus musculus OX=10090 GN=Vmp1 PE=1 SV=2	4.4335	1	1	1	406	45.931	6.95	109.1	117.2	103.6	98.6	97.9	73.5	109.967	90	1.22185	0.0944923
Q921Y4	Mfsd5	Molybdate-anion transporter OS=Mus musculus OX=10090 GN=Mfsd5 PE=2 SV=1	6.44444	2	5	2	450	49.647	7.96	107.9	127.6	94.1	92.4	86.1	91.9	109.867	90.1333	1.21893	0.117781
Q8R3L2	Tcf25	Transcription factor 25 OS=Mus musculus OX=10090 GN=Tcf25 PE=1 SV=2	2.95858	2	2	2	676	76.637	6.51	98.9	130.9	99.4	75.2	111.9	83.7	109.733	90.2667	1.21566	0.273021
Q03347	Runx1	Runt-related transcription factor 1 OS=Mus musculus OX=10090 GN=Runx1 PE=1 SV=1	3.10421	1	1	1	451	48.579	9.35	102.7	123.2	103	85.9	90.3	94.9	109.633	90.3667	1.21321	0.0568519
P56546	Ctbp2	C-terminal-binding protein 2 OS=Mus musculus OX=10090 GN=Ctbp2 PE=1 SV=2	9.66292	4	4	2	445	48.926	6.95	113.6	118.4	96.8	99.4	87.1	84.7	109.6	90.4	1.21239	0.0737666
P45591	Cfl2	Cofilin-2 OS=Mus musculus OX=10090 GN=Cfl2 PE=1 SV=1	42.7711	6	18	4	166	18.698	7.88	112.8	109.8	105.6	100.1	94	77.6	109.4	90.5667	1.20795	0.0554009
Q8BJL1	Fbxo30	F-box only protein 30 OS=Mus musculus OX=10090 GN=Fbxo30 PE=1 SV=2	1.87668	1	1	1	746	82.634	5.26	113.4	114.7	100	102.5	90.5	78.9	109.367	90.6333	1.20669	0.0863387
Q99J36	Thumpd1	THUMP domain-containing protein 1 OS=Mus musculus OX=10090 GN=Thumpd1 PE=1 SV=1	9.71429	3	4	3	350	38.861	6.07	100.1	103.4	124.5	95.5	91.9	84.5	109.333	90.6333	1.20633	0.0873674
P70662	Ldb1	LIM domain-binding protein 1 OS=Mus musculus OX=10090 GN=Ldb1 PE=1 SV=2	7.05596	2	5	2	411	46.472	6.96	93.6	110.9	123.5	93.3	86.9	91.8	109.333	90.6667	1.20588	0.103399
Q6PAV2	Herc4	Probable E3 ubiquitin-protein ligase HERC4 OS=Mus musculus OX=10090 GN=Herc4 PE=1 SV=2	1.2299	1	1	1	1057	118.336	6.29	102.9	125.9	98.7	89.8	92.9	89.8	109.167	90.8333	1.20183	0.0977002
Q6P6M7	Sepsecs	O-phosphoseryl-tRNA(Sec) selenium transferase OS=Mus musculus OX=10090 GN=Sepsecs PE=1 SV=2	1.38889	1	6	1	504	55.29	8.06	104	120.4	103	100.8	92.1	79.6	109.133	90.8333	1.20147	0.0934407
O88708	Orc4	Origin recognition complex subunit 4 OS=Mus musculus OX=10090 GN=Orc4 PE=1 SV=2	9.93072	3	3	3	433	49.95	7.15	112.3	105.6	109.3	93.9	84.8	94	109.067	90.9	1.19985	0.0073471
Q9JHS9	Cwc15	Spliceosome-associated protein CWC15 homolog OS=Mus musculus OX=10090 GN=Cwc15 PE=1 SV=1	24.4541	6	10	6	229	26.608	5.71	111.3	104.1	111.8	96.7	91.6	84.5	109.067	90.9333	1.19941	0.0137725
P17182	Eno1	Alpha-enolase OS=Mus musculus OX=10090 GN=Eno1 PE=1 SV=3	67.5115	21	282	18	434	47.111	6.8	112.7	107.7	106.7	97.8	92	83.1	109.033	90.9667	1.19861	0.0178917
Q00915	Rbp1	Retinol-binding protein 1 OS=Mus musculus OX=10090 GN=Rbp1 PE=1 SV=2	47.4074	6	9	6	135	15.836	5.25	112.1	104.6	110.2	92.6	91.1	89.3	108.967	91	1.19744	0.00182625
Q60973	Rbbp7	Histone-binding protein RBBP7 OS=Mus musculus OX=10090 GN=Rbbp7 PE=1 SV=1	30.3529	11	34	5	425	47.76	5.05	110.5	105.3	111.1	92.1	89.8	91.2	108.967	91.0333	1.197	0.000790906
Q62448	Eif4g2	Eukaryotic translation initiation factor 4 gamma 2 OS=Mus musculus OX=10090 GN=Eif4g2 PE=1 SV=2	19.8675	14	26	14	906	102.041	7.14	114	107.7	105.2	94	89.4	89.7	108.967	91.0333	1.197	0.00398565
Q9D8U2	Tmem41a	Transmembrane protein 41A OS=Mus musculus OX=10090 GN=Tmem41a PE=2 SV=1	4.54545	1	1	1	264	29.351	8.81	109.3	111.5	106	93.1	94.2	86	108.933	91.1	1.19576	0.00414679
Q8K003	Tma7	Translation machinery-associated protein 7 OS=Mus musculus OX=10090 GN=Tma7 PE=3 SV=1	10.9375	1	1	1	64	7.062	9.99	104.4	112.1	110.3	94.9	87.6	90.8	108.933	91.1	1.19576	0.00475375
Q60716	P4ha2	Prolyl 4-hydroxylase subunit alpha-2 OS=Mus musculus OX=10090 GN=P4ha2 PE=1 SV=1	43.3892	18	65	18	537	60.964	5.8	109.8	106.9	110	88.9	92.1	92.3	108.9	91.1	1.19539	0.000280468
Q9CWE0	Mtfr1l	Mitochondrial fission regulator 1-like OS=Mus musculus OX=10090 GN=Mtfr1l PE=1 SV=1	25.6055	5	8	5	289	31.706	6.1	111.9	105.6	109.2	94	89.1	90.2	108.9	91.1	1.19539	0.00163493
P70670	Naca	Nascent polypeptide-associated complex subunit alpha, muscle-specific form OS=Mus musculus OX=10090 GN=Naca PE=1 SV=2	2.92638	5	25	5	2187	220.364	9.35	111.7	113	101.9	96.2	88.8	88.3	108.867	91.1	1.19502	0.0148796
Q8BM55	Tmem214	Transmembrane protein 214 OS=Mus musculus OX=10090 GN=Tmem214 PE=1 SV=1	24.7453	16	40	16	687	76.381	9.29	106.1	115.6	104.9	90.9	90.1	92.4	108.867	91.1333	1.19459	0.00679732
Q91W29	Cox4i2	Cytochrome c oxidase subunit 4 isoform 2, mitochondrial OS=Mus musculus OX=10090 GN=Cox4i2 PE=1 SV=1	6.39535	1	1	1	172	20.193	9.47	112.8	103.6	110.2	90.1	88.3	95	108.867	91.1333	1.19459	0.00639236
A2APY7	Ndufaf5	Arginine-hydroxylase NDUFAF5, mitochondrial OS=Mus musculus OX=10090 GN=Ndufaf5 PE=1 SV=1	6.70554	2	3	2	343	38.38	6.1	103.3	113.5	109.8	95.1	92.9	85.5	108.867	91.1667	1.19415	0.0131248
Q80U87	Usp8	Ubiquitin carboxyl-terminal hydrolase 8 OS=Mus musculus OX=10090 GN=Usp8 PE=1 SV=2	2.03704	1	1	1	1080	122.534	8.47	106.5	111.5	108.5	102.8	83.3	87.4	108.833	91.1667	1.19378	0.044522
Q5DTT3	Fam208b	Protein FAM208B OS=Mus musculus OX=10090 GN=Fam208b PE=1 SV=2	0.419815	1	1	1	2382	264.113	6.44	100.2	121.8	104.4	93.7	86.6	93.3	108.8	91.2	1.19298	0.065798
P01027	C3	Complement C3 OS=Mus musculus OX=10090 GN=C3 PE=1 SV=3	0.721587	1	1	1	1663	186.366	6.73	113.7	108.1	104.5	81.9	105.6	86.1	108.767	91.2	1.19262	0.0867828
P47955	Rplp1	60S acidic ribosomal protein P1 OS=Mus musculus OX=10090 GN=Rplp1 PE=1 SV=1	89.4737	4	37	4	114	11.468	4.32	110.1	116	100.3	89.9	85	98.8	108.8	91.2333	1.19255	0.0451418
Q8VDW0	Ddx39a	ATP-dependent RNA helicase DDX39A OS=Mus musculus OX=10090 GN=Ddx39a PE=1 SV=1	33.0211	15	51	8	427	49.036	5.68	107.6	104.2	114.5	98.5	87.8	87.4	108.767	91.2333	1.19218	0.0207452
Q9ERI2	Rab27a	Ras-related protein Rab-27A OS=Mus musculus OX=10090 GN=Rab27a PE=1 SV=1	4.97738	1	1	1	221	25.001	5.36	110	109.1	107.1	100.3	90.7	82.7	108.733	91.2333	1.19182	0.0274818
O88874	Ccnk	Cyclin-K OS=Mus musculus OX=10090 GN=Ccnk PE=1 SV=3	2.52708	1	1	1	554	61.324	8.41	112.4	104.5	109.3	96.6	89.2	87.9	108.733	91.2333	1.19182	0.00789696
Q8R550	Sh3kbp1	SH3 domain-containing kinase-binding protein 1 OS=Mus musculus OX=10090 GN=Sh3kbp1 PE=1 SV=1	8.74471	5	11	5	709	78.122	7.55	109.6	112.6	104	91.8	87.4	94.6	108.733	91.2667	1.19138	0.00596843
Q8BJ71	Nup93	Nuclear pore complex protein Nup93 OS=Mus musculus OX=10090 GN=Nup93 PE=1 SV=1	37.7289	26	47	26	819	93.222	5.72	112.3	103	110.8	96.3	90.1	87.4	108.7	91.2667	1.19102	0.0111255
P12815	Pdcd6	Programmed cell death protein 6 OS=Mus musculus OX=10090 GN=Pdcd6 PE=1 SV=2	51.3089	8	29	8	191	21.854	5.4	109	110.1	107	93.2	90.6	90	108.7	91.2667	1.19102	0.000199717
P57776	Eef1d	Elongation factor 1-delta OS=Mus musculus OX=10090 GN=Eef1d PE=1 SV=3	44.1281	12	36	10	281	31.274	5.02	110.3	103	112.8	93.8	92.5	87.6	108.7	91.3	1.19058	0.00759602
Q99PQ1	Trim12a	Tripartite motif-containing protein 12A OS=Mus musculus OX=10090 GN=Trim12a PE=2 SV=1	7.39437	2	3	2	284	33.299	7.27	111.7	107	107.4	91.7	92.5	89.7	108.7	91.3	1.19058	0.000536785
Q8BY71	Hat1	Histone acetyltransferase type B catalytic subunit OS=Mus musculus OX=10090 GN=Hat1 PE=1 SV=1	4.80769	1	2	1	416	49.247	6.33	109	101.8	115.3	91.8	95.8	86.3	108.7	91.3	1.19058	0.0218763
P17751	Tpi1	Triosephosphate isomerase OS=Mus musculus OX=10090 GN=Tpi1 PE=1 SV=4	71.9064	15	59	15	299	32.171	5.74	114.9	103.7	107.4	98.2	94.5	81.2	108.667	91.3	1.19022	0.0470556
Q8C419	Gpr158	Probable G-protein coupled receptor 158 OS=Mus musculus OX=10090 GN=Gpr158 PE=1 SV=2	0.583333	1	1	1	1200	134.341	8.09	95.7	132.8	97.5	90.8	92.8	90.3	108.667	91.3	1.19022	0.224604
Q61686	Cbx5	Chromobox protein homolog 5 OS=Mus musculus OX=10090 GN=Cbx5 PE=1 SV=1	54.4503	11	39	10	191	22.172	5.86	108.2	104.4	113.5	92.3	89.6	92.1	108.7	91.3333	1.19015	0.00333879
Q99JR8	Smarcd2	SWI/SNF-related matrix-associated actin-dependent regulator of chromatin subfamily D member 2 OS=Mus musculus OX=10090 GN=Smarcd2 PE=1 SV=2	8.28625	4	8	3	531	59.048	9.64	112	108.5	105.6	91.9	90.1	92	108.7	91.3333	1.19015	0.00087943
P37804	Tagln	Transgelin OS=Mus musculus OX=10090 GN=Tagln PE=1 SV=3	73.6318	15	107	14	201	22.561	8.81	110.9	104.8	110.2	94.8	91.1	88.2	108.633	91.3667	1.18898	0.00312621
P70208	Plxna3	Plexin-A3 OS=Mus musculus OX=10090 GN=Plxna3 PE=1 SV=2	3.95299	8	10	1	1872	207.825	7.09	109.4	107.4	109.1	101	88.7	84.4	108.633	91.3667	1.18898	0.0261866
Q8CI78	Rmnd1	Required for meiotic nuclear division protein 1 homolog OS=Mus musculus OX=10090 GN=Rmnd1 PE=1 SV=1	6	2	3	2	450	51.81	7.99	105.5	118.7	101.7	94.6	89.4	90.1	108.633	91.3667	1.18898	0.0330339
Q8BGS7	Cept1	Choline/ethanolaminephosphotransferase 1 OS=Mus musculus OX=10090 GN=Cept1 PE=1 SV=1	4.80769	2	4	2	416	46.404	8.1	109.2	112.4	104.3	91.9	88.3	94	108.633	91.4	1.18855	0.00394147
Q9CZW2	Cenpn	Centromere protein N OS=Mus musculus OX=10090 GN=Cenpn PE=2 SV=1	5.93472	1	1	1	337	39.215	8.65	89.2	110.3	126.3	105.2	76	93	108.6	91.4	1.18818	0.277017
Q9CQ02	Commd4	COMM domain-containing protein 4 OS=Mus musculus OX=10090 GN=Commd4 PE=1 SV=1	14.5729	2	2	2	199	21.846	6.67	108.5	113.7	103.6	96.2	93.1	84.9	108.6	91.4	1.18818	0.0181639
Q99JW2	Acy1	Aminoacylase-1 OS=Mus musculus OX=10090 GN=Acy1 PE=1 SV=1	1.96078	1	1	1	408	45.752	6.32	102.1	124	99.6	95.2	85.4	93.6	108.567	91.4	1.18782	0.108154
Q8CH02	Sugp1	SURP and G-patch domain-containing protein 1 OS=Mus musculus OX=10090 GN=Sugp1 PE=1 SV=1	1.71073	1	1	1	643	72.604	7.64	109.9	107.9	107.9	97.6	90.5	86.2	108.567	91.4333	1.18739	0.00721054
O54998	Fkbp7	Peptidyl-prolyl cis-trans isomerase FKBP7 OS=Mus musculus OX=10090 GN=Fkbp7 PE=1 SV=1	47.7064	11	32	11	218	24.897	6.04	111.5	105.2	109	94.3	90.8	89.2	108.567	91.4333	1.18739	0.00194575
Q9DCT1	Akr1e2	1,5-anhydro-D-fructose reductase OS=Mus musculus OX=10090 GN=Akr1e2 PE=1 SV=1	6.97674	2	3	1	301	34.439	7.33	111.9	108.2	105.6	99.7	88.6	86.1	108.567	91.4667	1.18695	0.0199709
O88693	Ugcg	Ceramide glucosyltransferase OS=Mus musculus OX=10090 GN=Ugcg PE=1 SV=1	12.1827	3	4	3	394	44.809	7.8	108.4	105.5	111.7	90	86	98.4	108.533	91.4667	1.18659	0.0137616
P25785	Timp2	Metalloproteinase inhibitor 2 OS=Mus musculus OX=10090 GN=Timp2 PE=1 SV=2	10	2	3	2	220	24.312	7.49	106.7	109.9	109	99	91.8	83.6	108.533	91.4667	1.18659	0.0199256
Q3USH5	Sfswap	Splicing factor, suppressor of white-apricot homolog OS=Mus musculus OX=10090 GN=Sfswap PE=1 SV=2	0.846561	1	1	1	945	104.126	8.05	107.2	100.1	118.3	86.6	84.5	103.3	108.533	91.4667	1.18659	0.0987513
E9QAF0	Spata31	Spermatogenesis-associated protein 31 OS=Mus musculus OX=10090 GN=Spata31 PE=1 SV=1	2.46548	1	1	1	1014	115.761	9.63	90.3	145.1	90.2	85.8	88.6	100	108.533	91.4667	1.18659	0.415147
Q60760	Grb10	Growth factor receptor-bound protein 10 OS=Mus musculus OX=10090 GN=Grb10 PE=1 SV=2	20.6119	12	26	12	621	70.54	9.07	109.3	107.6	108.6	91.7	90	92.8	108.5	91.5	1.18579	5.78391e-05
Q8R4R6	Nup35	Nucleoporin NUP35 OS=Mus musculus OX=10090 GN=Nup35 PE=1 SV=2	35.0769	8	16	8	325	34.764	9.25	108	105.7	111.7	93.8	91.1	89.6	108.467	91.5	1.18543	0.00136136
Q9DBJ1	Pgam1	Phosphoglycerate mutase 1 OS=Mus musculus OX=10090 GN=Pgam1 PE=1 SV=3	44.4882	10	43	10	254	28.814	7.18	112.6	105	107.9	94.2	94.3	86.1	108.5	91.5333	1.18536	0.0083951
Q9ER73	Elp4	Elongator complex protein 4 OS=Mus musculus OX=10090 GN=Elp4 PE=1 SV=2	4.02844	1	1	1	422	46.296	8.78	102.1	125.3	98	89	96.9	88.7	108.467	91.5333	1.185	0.130275
Q8VCX2	Slc35c2	Solute carrier family 35 member C2 OS=Mus musculus OX=10090 GN=Slc35c2 PE=1 SV=1	2.74725	1	1	1	364	40.276	7.53	108.5	112.6	104.2	92.3	88.9	93.4	108.433	91.5333	1.18463	0.003689
P42232	Stat5b	Signal transducer and activator of transcription 5B OS=Mus musculus OX=10090 GN=Stat5b PE=1 SV=1	2.92621	2	2	1	786	89.946	6.05	100.6	129.5	95.2	95.4	87.6	91.7	108.433	91.5667	1.1842	0.196141
Q9D236	Htra3	Serine protease HTRA3 OS=Mus musculus OX=10090 GN=Htra3 PE=1 SV=3	4.57516	2	2	2	459	49.118	7.12	108.8	112.3	104.1	91.1	97.3	86.3	108.4	91.5667	1.18384	0.0132909
Q9CQZ1	Hsbp1	Heat shock factor-binding protein 1 OS=Mus musculus OX=10090 GN=Hsbp1 PE=1 SV=1	48.6842	3	5	3	76	8.605	4.31	104.2	117.3	103.8	96.2	89.6	89	108.433	91.6	1.18377	0.028109
P22437	Ptgs1	Prostaglandin G/H synthase 1 OS=Mus musculus OX=10090 GN=Ptgs1 PE=1 SV=1	18.7708	8	10	7	602	68.998	6.83	112.2	106.4	106.6	89.5	90.8	94.5	108.4	91.6	1.18341	0.00226153
P53612	Rabggtb	Geranylgeranyl transferase type-2 subunit beta OS=Mus musculus OX=10090 GN=Rabggtb PE=1 SV=2	3.24484	1	1	1	339	37.779	5.16	109	120.9	95.3	109.2	76.9	88.8	108.4	91.6333	1.18298	0.2344
Q9JJN2	Zfhx4	Zinc finger homeobox protein 4 OS=Mus musculus OX=10090 GN=Zfhx4 PE=1 SV=1	0.253521	1	1	1	3550	392.076	6.44	103.7	123.8	97.6	87.4	96	91.5	108.367	91.6333	1.18261	0.113866
Q8BX65	Mdfic	MyoD family inhibitor domain-containing protein OS=Mus musculus OX=10090 GN=Mdfic PE=1 SV=1	7.28745	1	1	1	247	26.076	5.43	101.3	105.2	118.5	90	94	90.9	108.333	91.6333	1.18225	0.0353876
P16092	Fgfr1	Fibroblast growth factor receptor 1 OS=Mus musculus OX=10090 GN=Fgfr1 PE=1 SV=2	6.691	5	9	2	822	91.922	6.34	104.3	109.6	111.1	91.3	93.1	90.6	108.333	91.6667	1.18182	0.0016081
P63158	Hmgb1	High mobility group protein B1 OS=Mus musculus OX=10090 GN=Hmgb1 PE=1 SV=2	43.2558	13	67	12	215	24.878	5.74	101.4	111.3	112.2	94.7	92.3	88	108.3	91.6667	1.18145	0.0138836
P48428	Tbca	Tubulin-specific chaperone A OS=Mus musculus OX=10090 GN=Tbca PE=1 SV=3	40.7407	4	5	4	108	12.75	5.27	108.2	111.3	105.5	98.5	94.1	82.5	108.333	91.7	1.18139	0.0302534
Q9Z0K8	Vnn1	Pantetheinase OS=Mus musculus OX=10090 GN=Vnn1 PE=1 SV=3	2.34375	1	1	1	512	57.054	5.94	99.1	124.7	101.1	98.8	100.1	76.2	108.3	91.7	1.18103	0.215882
Q9D6U8	Fam162a	Protein FAM162A OS=Mus musculus OX=10090 GN=Fam162a PE=1 SV=1	43.2258	8	26	8	155	17.713	9.88	111.8	105.2	107.9	89.5	92.4	93.2	108.3	91.7	1.18103	0.00171342
P23780	Glb1	Beta-galactosidase OS=Mus musculus OX=10090 GN=Glb1 PE=1 SV=1	16.3833	9	18	9	647	73.074	7.47	108.4	108.4	108	97.4	91.9	85.8	108.267	91.7	1.18066	0.00781021
P19221	F2	Prothrombin OS=Mus musculus OX=10090 GN=F2 PE=1 SV=1	9.2233	5	16	5	618	70.224	6.43	122.8	101.4	100.6	91.3	91.5	92.3	108.267	91.7	1.18066	0.0850999
Q9QUG2	Polk	DNA polymerase kappa OS=Mus musculus OX=10090 GN=Polk PE=1 SV=1	2.23005	1	4	1	852	95.942	6.7	108.6	108.9	107.3	97.3	83.8	94	108.267	91.7	1.18066	0.0155045
Q11204	St3gal2	CMP-N-acetylneuraminate-beta-galactosamide-alpha-2,3-sialyltransferase 2 OS=Mus musculus OX=10090 GN=St3gal2 PE=1 SV=2	8.57143	2	2	2	350	40.104	8.5	112.5	108.7	103.6	90.7	89.5	94.9	108.267	91.7	1.18066	0.0056009
Q62422	Ostf1	Osteoclast-stimulating factor 1 OS=Mus musculus OX=10090 GN=Ostf1 PE=1 SV=2	34.8837	5	11	5	215	23.768	5.68	107.4	110.5	107	94.5	92.2	88.5	108.3	91.7333	1.1806	0.0013177
Q01147	Creb1	Cyclic AMP-responsive element-binding protein 1 OS=Mus musculus OX=10090 GN=Creb1 PE=1 SV=1	17.3021	4	9	2	341	36.652	5.57	108.2	106.6	110	96	91.3	87.9	108.267	91.7333	1.18023	0.0028975
Q8K3K8	Optn	Optineurin OS=Mus musculus OX=10090 GN=Optn PE=1 SV=1	2.22603	1	1	1	584	66.976	5.26	101.8	137.7	85.3	86.9	87.5	100.8	108.267	91.7333	1.18023	0.363029
Q8R502	Lrrc8c	Volume-regulated anion channel subunit LRRC8C OS=Mus musculus OX=10090 GN=Lrrc8c PE=1 SV=1	26.1519	18	27	16	803	92.312	7.81	111.1	105.9	107.7	91.3	92.3	91.7	108.233	91.7667	1.17944	0.000446754
Q8CI59	Steap3	Metalloreductase STEAP3 OS=Mus musculus OX=10090 GN=Steap3 PE=1 SV=1	16.1885	6	9	6	488	54.714	9.22	102.7	113.8	108.2	85.8	91.8	97.7	108.233	91.7667	1.17944	0.0247788
Q91WA4	Cxxc5	CXXC-type zinc finger protein 5 OS=Mus musculus OX=10090 GN=Cxxc5 PE=2 SV=1	7.25552	1	1	1	317	32.791	9.1	104.6	114.1	106	89.6	90.3	95.4	108.233	91.7667	1.17944	0.00909002
Q91XA2	Golm1	Golgi membrane protein 1 OS=Mus musculus OX=10090 GN=Golm1 PE=1 SV=2	15.0127	4	4	4	393	44.299	5.27	112.4	101.8	110.5	93.4	91.9	90	108.233	91.7667	1.17944	0.00845181
Q9DC53	Cpne8	Copine-8 OS=Mus musculus OX=10090 GN=Cpne8 PE=2 SV=3	4.15945	2	6	1	577	64.626	5.97	102.8	114	107.9	101.9	94.5	78.9	108.233	91.7667	1.17944	0.0934823
Q9CX84	Rgs19	Regulator of G-protein signaling 19 OS=Mus musculus OX=10090 GN=Rgs19 PE=1 SV=1	5.09259	1	1	1	216	24.662	6	106.5	110.3	107.8	90.3	90.9	94.1	108.2	91.7667	1.17908	0.00053567
P97298	Serpinf1	Pigment epithelium-derived factor OS=Mus musculus OX=10090 GN=Serpinf1 PE=1 SV=2	23.2614	7	21	7	417	46.205	6.98	106.6	111.5	106.5	87.8	88.8	98.8	108.2	91.8	1.17865	0.0134077
Q80UU2	Rpp38	Ribonuclease P protein subunit p38 OS=Mus musculus OX=10090 GN=Rpp38 PE=1 SV=1	16.7857	4	5	4	280	31.11	9.73	102.6	125.5	96.5	87.3	90.1	98	108.2	91.8	1.17865	0.15567
Q3TFK5	Gpatch4	G patch domain-containing protein 4 OS=Mus musculus OX=10090 GN=Gpatch4 PE=1 SV=1	3.13253	1	1	1	415	46.526	9.39	112.1	115.9	96.6	103.2	86.9	85.3	108.2	91.8	1.17865	0.116721
Q99LT0	Dpy30	Protein dpy-30 homolog OS=Mus musculus OX=10090 GN=Dpy30 PE=1 SV=1	9.09091	1	1	1	99	11.206	4.88	101.3	121.6	101.7	101.4	91.4	82.6	108.2	91.8	1.17865	0.130033
Q62084	Ppp1r14b	Protein phosphatase 1 regulatory subunit 14B OS=Mus musculus OX=10090 GN=Ppp1r14b PE=1 SV=2	29.932	2	6	2	147	15.947	4.86	104.5	117	103	91.3	90.5	93.6	108.167	91.8	1.17829	0.0225624
Q9CZY3	Ube2v1	Ubiquitin-conjugating enzyme E2 variant 1 OS=Mus musculus OX=10090 GN=Ube2v1 PE=1 SV=1	13.6054	2	9	2	147	16.344	7.96	105.5	118.7	100.3	93.2	94.2	88.1	108.167	91.8333	1.17786	0.0478528
O09131	Gsto1	Glutathione S-transferase omega-1 OS=Mus musculus OX=10090 GN=Gsto1 PE=1 SV=2	37.9167	10	19	10	240	27.48	7.36	111.3	106.7	106.4	98.1	93.6	83.8	108.133	91.8333	1.1775	0.0224647
Q78JW9	Ubfd1	Ubiquitin domain-containing protein UBFD1 OS=Mus musculus OX=10090 GN=Ubfd1 PE=1 SV=2	10.0543	3	3	3	368	40.118	8.85	111.5	104.5	108.4	100.1	91	84.6	108.133	91.9	1.17664	0.0301746
Q80ZW2	Them6	Protein THEM6 OS=Mus musculus OX=10090 GN=Them6 PE=1 SV=1	15.942	3	4	3	207	23.788	9.11	106	109.9	108.5	92	91.3	92.4	108.133	91.9	1.17664	0.000164534
Q7TSJ2	Map6	Microtubule-associated protein 6 OS=Mus musculus OX=10090 GN=Map6 PE=1 SV=2	4.30464	2	2	2	906	96.391	9.5	106.9	104	113.4	88.1	89.5	98.1	108.1	91.9	1.17628	0.017949
Q9Z0P7	Sufu	Suppressor of fused homolog OS=Mus musculus OX=10090 GN=Sufu PE=1 SV=1	3.09917	1	1	1	484	53.923	5.44	116.8	101.4	106.1	93.5	94.7	87.5	108.1	91.9	1.17628	0.0330858
P16382	Il4r	Interleukin-4 receptor subunit alpha OS=Mus musculus OX=10090 GN=Il4r PE=1 SV=1	2.22222	1	1	1	810	87.571	5.08	97.8	115.6	110.8	92.1	104.2	79.4	108.067	91.9	1.17592	0.144082
Q6P5H2	Nes	Nestin OS=Mus musculus OX=10090 GN=Nes PE=1 SV=1	18.9378	29	44	29	1864	207	4.34	112.4	103.3	108.6	93.6	94.7	87.5	108.1	91.9333	1.17585	0.00950951
Q8CFE3	Rcor1	REST corepressor 1 OS=Mus musculus OX=10090 GN=Rcor1 PE=1 SV=3	9.58333	3	5	3	480	52.682	7.03	102.9	114.8	106.5	91.3	95.1	89.4	108.067	91.9333	1.17549	0.014434
Q9WV95	Phlda3	Pleckstrin homology-like domain family A member 3 OS=Mus musculus OX=10090 GN=Phlda3 PE=1 SV=1	49.6	6	13	6	125	13.71	9.67	108.6	109.5	106.1	92.9	90.5	92.4	108.067	91.9333	1.17549	0.000209501
Q8VE80	Thoc3	THO complex subunit 3 OS=Mus musculus OX=10090 GN=Thoc3 PE=2 SV=1	19.0883	4	5	4	351	38.713	6.09	111	102.4	110.8	94.7	92.2	88.9	108.067	91.9333	1.17549	0.00805909
P36895	Bmpr1a	Bone morphogenetic protein receptor type-1A OS=Mus musculus OX=10090 GN=Bmpr1a PE=2 SV=1	4.32331	2	3	2	532	60.024	7.3	106.3	113.8	104.1	98.1	94.4	83.3	108.067	91.9333	1.17549	0.0388719
Q9JMH6	Txnrd1	Thioredoxin reductase 1, cytoplasmic OS=Mus musculus OX=10090 GN=Txnrd1 PE=1 SV=3	17.9445	8	14	8	613	67.042	7.44	108.3	109.1	106.8	93.8	91.7	90.4	108.067	91.9667	1.17506	0.000177427
Q64435	Ugt1a6	UDP-glucuronosyltransferase 1-6 OS=Mus musculus OX=10090 GN=Ugt1a6 PE=1 SV=1	14.3126	6	14	3	531	60.399	8.62	111	108.1	105	92	87.9	96	108.033	91.9667	1.1747	0.00525556
O35474	Edil3	EGF-like repeat and discoidin I-like domain-containing protein 3 OS=Mus musculus OX=10090 GN=Edil3 PE=1 SV=2	19.5833	8	17	8	480	53.677	7.58	111.6	108	104.5	98.2	93.8	83.9	108.033	91.9667	1.1747	0.0268038
Q04998	Inhba	Inhibin beta A chain OS=Mus musculus OX=10090 GN=Inhba PE=1 SV=1	5.42453	1	1	1	424	47.362	8.03	111.7	82.3	130.1	78.5	120.8	76.6	108.033	91.9667	1.1747	0.467789
P10518	Alad	Delta-aminolevulinic acid dehydratase OS=Mus musculus OX=10090 GN=Alad PE=1 SV=1	6.66667	2	2	2	330	36	6.79	110.5	108	105.6	96.3	91	88.6	108.033	91.9667	1.1747	0.00388756
Q9CZB0	Sdhc	Succinate dehydrogenase cytochrome b560 subunit, mitochondrial OS=Mus musculus OX=10090 GN=Sdhc PE=1 SV=1	12.426	2	7	2	169	18.37	9.94	112.6	109	102.4	90.4	96.2	89.3	108	91.9667	1.17434	0.0120287
Q8BFW7	Lpp	Lipoma-preferred partner homolog OS=Mus musculus OX=10090 GN=Lpp PE=1 SV=1	35.3997	14	41	14	613	65.848	7.37	108.7	106.7	108.7	93.7	93.2	89.1	108.033	92	1.17428	0.000560777
P46061	Rangap1	Ran GTPase-activating protein 1 OS=Mus musculus OX=10090 GN=Rangap1 PE=1 SV=2	34.1256	15	28	15	589	63.491	4.68	111.1	104	108.9	95	91.6	89.4	108	92	1.17391	0.00382822
Q6P3B9	Rbfa	Putative ribosome-binding factor A, mitochondrial OS=Mus musculus OX=10090 GN=Rbfa PE=2 SV=1	5.71429	1	1	1	350	39.293	7.33	110.1	109.5	104.3	95.3	88.9	91.8	107.967	92	1.17355	0.00361802
P09535	Igf2	Insulin-like growth factor II OS=Mus musculus OX=10090 GN=Igf2 PE=1 SV=1	30.5556	5	19	5	180	20.017	9.16	109.6	106.8	107.5	91.5	90.9	93.7	107.967	92.0333	1.17313	0.000183986
Q8CEC6	Ppwd1	Peptidylprolyl isomerase domain and WD repeat-containing protein 1 OS=Mus musculus OX=10090 GN=Ppwd1 PE=1 SV=2	7.73994	4	4	4	646	73.338	7.15	108.8	105.1	110	99.4	89.9	86.8	107.967	92.0333	1.17313	0.017284
Q9Z0U9	S1pr3	Sphingosine 1-phosphate receptor 3 OS=Mus musculus OX=10090 GN=S1pr3 PE=2 SV=1	6.61376	2	2	2	378	42.242	9.55	107.3	102.8	113.8	93	88.5	94.6	107.967	92.0333	1.17313	0.0123315
Q9QY40	Plxnb3	Plexin-B3 OS=Mus musculus OX=10090 GN=Plxnb3 PE=1 SV=2	0.368034	1	2	1	1902	208.233	5.95	103.3	114	106.5	98.5	94	83.7	107.933	92.0667	1.17234	0.0426375
P52760	Rida	2-iminobutanoate/2-iminopropanoate deaminase OS=Mus musculus OX=10090 GN=Rida PE=1 SV=3	8.14815	1	1	1	135	14.247	8.68	108.5	106.1	109.2	100.6	91.5	84.1	107.933	92.0667	1.17234	0.0310011
Q8BJ05	Zc3h14	Zinc finger CCCH domain-containing protein 14 OS=Mus musculus OX=10090 GN=Zc3h14 PE=1 SV=1	9.93197	5	6	5	735	82.357	7.37	112.3	101.6	109.9	96.4	93.3	86.5	107.933	92.0667	1.17234	0.0220668
Q03173	Enah	Protein enabled homolog OS=Mus musculus OX=10090 GN=Enah PE=1 SV=2	8.97756	7	9	7	802	85.792	7.72	108.5	110.2	105	97	91	88.2	107.9	92.0667	1.17198	0.00627941
P12382	Pfkl	ATP-dependent 6-phosphofructokinase, liver type OS=Mus musculus OX=10090 GN=Pfkl PE=1 SV=4	18.3333	13	24	9	780	85.305	7.17	109.8	111.3	102.7	97.4	93.5	85.4	107.933	92.1	1.17191	0.0230995
Q8C0S4	Ttc21a	Tetratricopeptide repeat protein 21A OS=Mus musculus OX=10090 GN=Ttc21a PE=1 SV=2	1.29376	1	1	1	1314	148.522	6.81	113.3	87.5	122.9	89	96.7	90.6	107.9	92.1	1.17155	0.218245
P06745	Gpi	Glucose-6-phosphate isomerase OS=Mus musculus OX=10090 GN=Gpi PE=1 SV=4	27.7778	16	36	16	558	62.727	8.13	110.4	106.3	106.9	97.1	93.2	86.1	107.867	92.1333	1.17077	0.0104859
Q69ZA1	Cdk13	Cyclin-dependent kinase 13 OS=Mus musculus OX=10090 GN=Cdk13 PE=1 SV=3	1.0589	2	5	1	1511	164.452	9.69	107	111.5	105.1	64.6	75.6	136.2	107.867	92.1333	1.17077	0.520137
Q99N85	Mrps18a	28S ribosomal protein S18a, mitochondrial OS=Mus musculus OX=10090 GN=Mrps18a PE=2 SV=1	9.18367	2	4	2	196	22.307	10.18	105.5	112	106.1	95.1	90.6	90.7	107.867	92.1333	1.17077	0.00350368
P52293	Kpna2	Importin subunit alpha-1 OS=Mus musculus OX=10090 GN=Kpna2 PE=1 SV=2	32.1361	11	17	11	529	57.892	5.68	110.6	105.1	107.9	94.4	93.2	88.8	107.867	92.1333	1.17077	0.00249933
Q8R180	Ero1a	ERO1-like protein alpha OS=Mus musculus OX=10090 GN=Ero1a PE=1 SV=2	34.0517	14	36	14	464	54.05	6.54	112	106.6	104.9	96.9	93.9	85.6	107.833	92.1333	1.17041	0.0171791
P19157	Gstp1	Glutathione S-transferase P 1 OS=Mus musculus OX=10090 GN=Gstp1 PE=1 SV=2	38.5714	6	16	6	210	23.594	7.87	108.9	109.2	105.4	96.5	92.7	87.2	107.833	92.1333	1.17041	0.00608785
P68433	Hist1h3a	Histone H3.1 OS=Mus musculus OX=10090 GN=Hist1h3a PE=1 SV=2	52.9412	7	91	1	136	15.394	11.12	114	104.1	105.5	85.2	100.4	90.9	107.867	92.1667	1.17034	0.0439278
P70288	Hdac2	Histone deacetylase 2 OS=Mus musculus OX=10090 GN=Hdac2 PE=1 SV=1	29.7131	10	19	7	488	55.267	5.91	110.7	100	112.8	92.3	92.4	91.8	107.833	92.1667	1.16998	0.0168377
Q922Q5	Slc35b3	Adenosine 3'-phospho 5'-phosphosulfate transporter 2 OS=Mus musculus OX=10090 GN=Slc35b3 PE=2 SV=1	2.43902	1	1	1	369	40.862	9.51	105.7	114.3	103.5	88.4	91.3	96.8	107.833	92.1667	1.16998	0.0189715
Q9CXD9	Lrrc17	Leucine-rich repeat-containing protein 17 OS=Mus musculus OX=10090 GN=Lrrc17 PE=2 SV=1	24.605	11	27	11	443	51.819	8.34	107.5	105.3	110.7	91.4	88.9	96.3	107.833	92.2	1.16956	0.00430238
Q99K85	Psat1	Phosphoserine aminotransferase OS=Mus musculus OX=10090 GN=Psat1 PE=1 SV=1	48.1081	15	34	15	370	40.447	8.03	110.2	106.9	106.3	96.2	92.7	87.7	107.8	92.2	1.1692	0.00475352
Q63810	Ppp3r1	Calcineurin subunit B type 1 OS=Mus musculus OX=10090 GN=Ppp3r1 PE=1 SV=3	55.8824	6	11	6	170	19.288	4.81	99.3	127.7	96.4	98.2	92.6	85.8	107.8	92.2	1.1692	0.215402
Q9CXK8	Nip7	60S ribosome subunit biogenesis protein NIP7 homolog OS=Mus musculus OX=10090 GN=Nip7 PE=1 SV=1	38.3333	5	7	5	180	20.438	8.24	110.1	112.1	101.2	88.2	91.5	96.9	107.8	92.2	1.1692	0.0206021
P51885	Lum	Lumican OS=Mus musculus OX=10090 GN=Lum PE=1 SV=2	4.14201	1	1	1	338	38.241	6.43	111	109.5	102.9	133.4	69.9	73.3	107.8	92.2	1.1692	0.494432
A3KGV1	Odf2	Outer dense fiber protein 2 OS=Mus musculus OX=10090 GN=Odf2 PE=1 SV=1	2.16867	1	1	1	830	95.482	7.61	111.1	95	117.3	94.6	97.9	84.2	107.8	92.2333	1.16877	0.117481
Q6NXN1	Szrd1	SUZ domain-containing protein 1 OS=Mus musculus OX=10090 GN=Szrd1 PE=1 SV=1	5.26316	1	1	1	152	16.988	9	114.5	105	103.8	94.5	88.9	93.3	107.767	92.2333	1.16841	0.0148506
Q9CXU9	Eif1b	Eukaryotic translation initiation factor 1b OS=Mus musculus OX=10090 GN=Eif1b PE=1 SV=2	63.7168	5	12	1	113	12.816	7.37	104.9	112.8	105.6	100.7	89	87	107.767	92.2333	1.16841	0.0351858
Q5U4D9	Thoc6	THO complex subunit 6 homolog OS=Mus musculus OX=10090 GN=Thoc6 PE=1 SV=1	17.0088	4	7	4	341	37.291	7.12	111.3	100.5	111.5	103.2	92.7	80.9	107.767	92.2667	1.16799	0.104135
Q9DCJ7	Aurkaip1	Aurora kinase A-interacting protein OS=Mus musculus OX=10090 GN=Aurkaip1 PE=2 SV=2	5	1	2	1	200	23.286	10.73	107.6	106.7	108.9	91.7	94	91.1	107.733	92.2667	1.16763	0.000143414
Q9ET54	Palld	Palladin OS=Mus musculus OX=10090 GN=Palld PE=1 SV=2	12.9261	16	29	16	1408	152.037	6.25	109.2	107.1	106.9	96.5	90.6	89.7	107.733	92.2667	1.16763	0.00236918
Q3UH60	Dip2b	Disco-interacting protein 2 homolog B OS=Mus musculus OX=10090 GN=Dip2b PE=1 SV=1	1.90597	2	2	1	1574	171.017	8.09	92.3	124	106.9	96.1	81	99.7	107.733	92.2667	1.16763	0.225528
P29037	Tbp	TATA-box-binding protein OS=Mus musculus OX=10090 GN=Tbp PE=1 SV=1	4.74684	1	1	1	316	34.687	9.79	108.8	112.1	102.3	92.9	87.8	96.1	107.733	92.2667	1.16763	0.0146752
Q9D083	Spc24	Kinetochore protein Spc24 OS=Mus musculus OX=10090 GN=Spc24 PE=1 SV=1	8.45771	1	3	1	201	23.402	4.64	117.7	105.4	100.1	103.4	96.6	76.8	107.733	92.2667	1.16763	0.179944
Q8BR92	Palm2	Paralemmin-2 OS=Mus musculus OX=10090 GN=Palm2 PE=1 SV=1	26.5957	10	19	9	376	42.069	5.15	108.8	105.5	108.9	97.5	88.9	90.5	107.733	92.3	1.16721	0.00575851
Q9D0D4	Dimt1	Probable dimethyladenosine transferase OS=Mus musculus OX=10090 GN=Dimt1 PE=2 SV=1	16.9329	5	9	5	313	35.252	9.99	110.8	109.3	102.9	91.5	90.5	94.9	107.667	92.3	1.16649	0.00512646
Q61595	Ktn1	Kinectin OS=Mus musculus OX=10090 GN=Ktn1 PE=1 SV=1	46.4205	59	124	58	1327	152.498	5.86	109.5	100.6	113	93.9	90.5	92.6	107.7	92.3333	1.16643	0.0158509
P30416	Fkbp4	Peptidyl-prolyl cis-trans isomerase FKBP4 OS=Mus musculus OX=10090 GN=Fkbp4 PE=1 SV=5	27.0742	12	19	12	458	51.54	5.72	109.4	109.2	104.4	97.5	94	85.5	107.667	92.3333	1.16606	0.0173693
Q8VC04	Tmem106a	Transmembrane protein 106A OS=Mus musculus OX=10090 GN=Tmem106a PE=2 SV=1	3.06513	1	1	1	261	29.091	7.44	111.9	105.9	105.2	94.6	103.8	78.6	107.667	92.3333	1.16606	0.115999
P26952	Il3ra	Interleukin-3 receptor subunit alpha OS=Mus musculus OX=10090 GN=Il3ra PE=2 SV=1	8.33333	2	2	2	396	43.168	6.42	105.4	107.8	109.8	90.1	88.4	98.5	107.667	92.3333	1.16606	0.0104317
Q9CWX2	Ndufaf1	Complex I intermediate-associated protein 30, mitochondrial OS=Mus musculus OX=10090 GN=Ndufaf1 PE=1 SV=2	17.0732	5	7	5	328	37.786	8.6	107.6	108	107.3	94.2	93.8	89	107.633	92.3333	1.1657	0.000811704
Q80X90	Flnb	Filamin-B OS=Mus musculus OX=10090 GN=Flnb PE=1 SV=3	56.8409	114	448	103	2602	277.651	5.71	114.2	100.2	108.6	95.7	92.1	89.3	107.667	92.3667	1.16564	0.0267138
P60843	Eif4a1	Eukaryotic initiation factor 4A-I OS=Mus musculus OX=10090 GN=Eif4a1 PE=1 SV=1	57.6355	22	103	10	406	46.125	5.48	115.7	101.9	105.3	95.7	91.4	90	107.633	92.3667	1.16528	0.0272993
P35821	Ptpn1	Tyrosine-protein phosphatase non-receptor type 1 OS=Mus musculus OX=10090 GN=Ptpn1 PE=1 SV=2	24.0741	9	20	9	432	49.561	6.16	99.7	119.8	103.4	93.2	93.4	90.5	107.633	92.3667	1.16528	0.0709076
Q3TV65	Mpnd	MPN domain-containing protein OS=Mus musculus OX=10090 GN=Mpnd PE=2 SV=2	2.46407	1	1	1	487	53.342	5.19	106.7	107.9	108.2	93	90.7	93.4	107.6	92.3667	1.16492	9.14285e-05
P11352	Gpx1	Glutathione peroxidase 1 OS=Mus musculus OX=10090 GN=Gpx1 PE=1 SV=2	28.3582	4	5	4	201	22.316	7.21	109.3	111.2	102.3	95.6	96.2	85.5	107.6	92.4333	1.16408	0.0261503
Q9D924	Isca1	Iron-sulfur cluster assembly 1 homolog, mitochondrial OS=Mus musculus OX=10090 GN=Isca1 PE=2 SV=1	10.0775	1	1	1	129	14.179	9.07	109.8	106.8	106.2	95.9	94	87.4	107.6	92.4333	1.16408	0.00567402
Q3V1H1	Ckap2	Cytoskeleton-associated protein 2 OS=Mus musculus OX=10090 GN=Ckap2 PE=1 SV=1	4.51807	2	4	2	664	73.983	9.23	106.2	106.5	110	90.4	92.2	94.7	107.567	92.4333	1.16372	0.000971137
Q62159	Rhoc	Rho-related GTP-binding protein RhoC OS=Mus musculus OX=10090 GN=Rhoc PE=1 SV=2	64.7668	10	51	2	193	21.992	6.58	114.6	99.5	108.6	88.4	89	100	107.567	92.4667	1.1633	0.0594546
P63323	Rps12	40S ribosomal protein S12 OS=Mus musculus OX=10090 GN=Rps12 PE=1 SV=2	59.0909	7	137	7	132	14.516	7.24	109.2	106.4	107	100	90.7	86.7	107.533	92.4667	1.16294	0.0201545
Q9CQ79	Txndc9	Thioredoxin domain-containing protein 9 OS=Mus musculus OX=10090 GN=Txndc9 PE=1 SV=1	9.73451	2	4	2	226	26.243	5.95	105.9	116.8	99.9	94.7	92.6	90.1	107.533	92.4667	1.16294	0.0423249
O54931	Akap2	A-kinase anchor protein 2 OS=Mus musculus OX=10090 GN=Akap2 PE=1 SV=3	15.2296	12	13	12	893	98.519	5.21	110.9	103.6	108	95.3	96.7	85.4	107.5	92.4667	1.16258	0.0221595
Q99KR3	Lactb2	Endoribonuclease LACTB2 OS=Mus musculus OX=10090 GN=Lactb2 PE=1 SV=1	8.68056	3	3	3	288	32.734	6.33	102.2	114.4	105.9	92.9	96	88.5	107.5	92.4667	1.16258	0.0234708
P27038	Acvr2a	Activin receptor type-2A OS=Mus musculus OX=10090 GN=Acvr2a PE=1 SV=1	2.92398	1	1	1	513	57.852	5.92	106.7	128.3	87.5	100.3	99.4	77.7	107.5	92.4667	1.16258	0.340584
Q5XJE5	Leo1	RNA polymerase-associated protein LEO1 OS=Mus musculus OX=10090 GN=Leo1 PE=1 SV=2	4.94753	3	5	3	667	75.552	4.46	105.1	119.8	97.7	94.1	87.8	95.6	107.533	92.5	1.16252	0.0955596
Q64520	Guk1	Guanylate kinase OS=Mus musculus OX=10090 GN=Guk1 PE=1 SV=2	5.05051	1	2	1	198	21.904	6.55	95.9	129.2	97.4	90.1	108.7	78.7	107.5	92.5	1.16216	0.342512
Q62018	Ctr9	RNA polymerase-associated protein CTR9 homolog OS=Mus musculus OX=10090 GN=Ctr9 PE=1 SV=2	6.47911	7	10	7	1173	133.326	6.49	105.5	116.2	100.7	92.8	90.5	94.2	107.467	92.5	1.1618	0.0335352
Q6ZQL4	Wdr43	WD repeat-containing protein 43 OS=Mus musculus OX=10090 GN=Wdr43 PE=2 SV=2	19.2024	11	16	11	677	75.334	5.38	107.4	106.5	108.6	95.8	86.9	94.9	107.5	92.5333	1.16174	0.00663873
Q9CR76	Tmem186	Transmembrane protein 186 OS=Mus musculus OX=10090 GN=Tmem186 PE=1 SV=2	3.24074	1	1	1	216	24.616	10.11	104.8	109.1	108.6	93.4	87.3	96.9	107.5	92.5333	1.16174	0.00863077
Q3TT38	D17Wsu92e	Uncharacterized protein C6orf106 homolog OS=Mus musculus OX=10090 GN=D17Wsu92e PE=2 SV=2	4.46735	1	1	1	291	32.061	4.48	108.1	108.4	106	94	92	91.6	107.5	92.5333	1.16174	0.00014541
Q5QNV8	Heatr9	Protein HEATR9 OS=Mus musculus OX=10090 GN=Heatr9 PE=4 SV=1	5.09666	1	1	1	569	65.819	9.7	123	99.1	100.4	99.3	92	86.3	107.5	92.5333	1.16174	0.157638
Q9D8N0	Eef1g	Elongation factor 1-gamma OS=Mus musculus OX=10090 GN=Eef1g PE=1 SV=3	47.8261	22	98	22	437	50.029	6.74	111	102.5	108.9	95.3	91.3	91	107.467	92.5333	1.16138	0.00681232
Q05816	Fabp5	Fatty acid-binding protein 5 OS=Mus musculus OX=10090 GN=Fabp5 PE=1 SV=3	65.9259	7	18	7	135	15.127	6.54	109	103.7	109.7	96.1	92.9	88.6	107.467	92.5333	1.16138	0.00660331
O35215	Ddt	D-dopachrome decarboxylase OS=Mus musculus OX=10090 GN=Ddt PE=1 SV=3	32.2034	3	4	3	118	13.069	6.54	106.3	121	95.1	96.5	97.5	83.6	107.467	92.5333	1.16138	0.162465
Q9CR16	Ppid	Peptidyl-prolyl cis-trans isomerase D OS=Mus musculus OX=10090 GN=Ppid PE=1 SV=3	30.8108	11	16	10	370	40.717	7.43	109.6	104.6	108.1	96	93.1	88.5	107.433	92.5333	1.16102	0.00484343
A2A6A1	Gpatch8	G patch domain-containing protein 8 OS=Mus musculus OX=10090 GN=Gpatch8 PE=1 SV=1	1.12957	1	1	1	1505	164.888	7.64	109.8	111.4	101.1	87.8	94.9	94.9	107.433	92.5333	1.16102	0.0200599
P83877	Txnl4a	Thioredoxin-like protein 4A OS=Mus musculus OX=10090 GN=Txnl4a PE=1 SV=1	25.3521	3	6	3	142	16.775	5.85	112.8	110	99.6	101.8	91.7	84.2	107.467	92.5667	1.16097	0.0833332
Q8K2R5	Znf668	Zinc finger protein 668 OS=Mus musculus OX=10090 GN=Znf668 PE=2 SV=1	4.36187	1	1	1	619	68.303	8.87	94.2	117.2	111	48.8	99.1	129.8	107.467	92.5667	1.16097	0.577246
Q61070	Ei24	Etoposide-induced protein 2.4 OS=Mus musculus OX=10090 GN=Ei24 PE=1 SV=3	16.4706	6	8	6	340	38.908	9.72	108.9	109.4	104	94.1	89.9	93.7	107.433	92.5667	1.1606	0.00242328
Q61699	Hsph1	Heat shock protein 105 kDa OS=Mus musculus OX=10090 GN=Hsph1 PE=1 SV=2	30.4196	18	29	17	858	96.346	5.53	109.8	106.9	105.6	93	95.5	89.2	107.433	92.5667	1.1606	0.00255473
Q8BJW5	Nol11	Nucleolar protein 11 OS=Mus musculus OX=10090 GN=Nol11 PE=2 SV=1	12.0332	8	10	8	723	80.766	5.92	109	104.8	108.5	94.4	95.8	87.6	107.433	92.6	1.16019	0.00656
P52479	Usp10	Ubiquitin carboxyl-terminal hydrolase 10 OS=Mus musculus OX=10090 GN=Usp10 PE=1 SV=3	9.84848	5	7	5	792	86.968	5.17	108.4	103.1	110.7	94	91.7	92.1	107.4	92.6	1.15983	0.00329668
O88522	Ikbkg	NF-kappa-B essential modulator OS=Mus musculus OX=10090 GN=Ikbkg PE=1 SV=2	3.8835	1	1	1	412	47.942	5.85	109.1	107.8	105.3	91	95.7	91.1	107.4	92.6	1.15983	0.00149337
P61971	Nutf2	Nuclear transport factor 2 OS=Mus musculus OX=10090 GN=Nutf2 PE=1 SV=1	48.0315	4	14	4	127	14.469	5.38	110.4	107.9	103.9	100.9	90.9	86.1	107.4	92.6333	1.15941	0.0359751
O08997	Atox1	Copper transport protein ATOX1 OS=Mus musculus OX=10090 GN=Atox1 PE=1 SV=1	32.3529	2	6	2	68	7.334	6.51	106.1	110.2	105.9	95.1	98.6	84.2	107.4	92.6333	1.15941	0.0316567
Q7M6Y3	Picalm	Phosphatidylinositol-binding clathrin assembly protein OS=Mus musculus OX=10090 GN=Picalm PE=1 SV=1	32.5758	16	36	16	660	71.498	7.91	110.4	103.5	108.3	95.9	91.1	90.9	107.4	92.6333	1.15941	0.0048472
Q6NT99	Dusp23	Dual specificity protein phosphatase 23 OS=Mus musculus OX=10090 GN=Dusp23 PE=1 SV=1	11.3333	1	1	1	150	16.627	8.21	109.2	107.8	105	96.8	94	87	107.333	92.6	1.15911	0.00962576
Q64433	Hspe1	10 kDa heat shock protein, mitochondrial OS=Mus musculus OX=10090 GN=Hspe1 PE=1 SV=2	75.4902	9	60	9	102	10.956	8.35	105.3	107.5	109.3	99.1	99.2	79.6	107.367	92.6333	1.15905	0.0900042
Q8R3N6	Thoc1	THO complex subunit 1 OS=Mus musculus OX=10090 GN=Thoc1 PE=1 SV=1	26.6362	15	18	15	657	75.388	4.97	109.7	102.3	110.1	98.6	91.2	88.1	107.367	92.6333	1.15905	0.0214249
Q8BI72	Cdkn2aip	CDKN2A-interacting protein OS=Mus musculus OX=10090 GN=Cdkn2aip PE=1 SV=1	7.81528	3	3	3	563	59.708	9.16	108.4	107.7	106	94.7	88.4	94.8	107.367	92.6333	1.15905	0.0027364
Q80X50	Ubap2l	Ubiquitin-associated protein 2-like OS=Mus musculus OX=10090 GN=Ubap2l PE=1 SV=1	23.9386	19	38	19	1107	116.728	7.11	108.7	105.4	107.9	94.3	91.4	92.2	107.333	92.6333	1.15869	0.00036716
P08121	Col3a1	Collagen alpha-1(III) chain OS=Mus musculus OX=10090 GN=Col3a1 PE=1 SV=4	59.2896	67	359	66	1464	138.858	6.52	102.9	109.1	110	88.8	88	101.2	107.333	92.6667	1.15827	0.0383101
F6ZDS4	Tpr	Nucleoprotein TPR OS=Mus musculus OX=10090 GN=Tpr PE=1 SV=1	22.7478	47	71	47	2431	273.824	5.03	111.8	103.8	106.4	96.7	93.3	88	107.333	92.6667	1.15827	0.0132511
O08992	Sdcbp	Syntenin-1 OS=Mus musculus OX=10090 GN=Sdcbp PE=1 SV=1	13.3779	3	4	3	299	32.359	7.15	118.5	104.1	99.4	91.8	94.1	92.1	107.333	92.6667	1.15827	0.0644813
Q9CQ92	Fis1	Mitochondrial fission 1 protein OS=Mus musculus OX=10090 GN=Fis1 PE=1 SV=1	42.7632	7	39	7	152	16.998	8.53	108.6	102.4	110.9	91.6	93.9	92.5	107.3	92.6667	1.15791	0.0050756
P61406	Smg6	Telomerase-binding protein EST1A OS=Mus musculus OX=10090 GN=Smg6 PE=1 SV=1	1.19887	1	1	1	1418	160.396	6.77	105.8	112.8	103.3	106.1	69.5	102.4	107.3	92.6667	1.15791	0.288793
Q9D1J3	Sarnp	SAP domain-containing ribonucleoprotein OS=Mus musculus OX=10090 GN=Sarnp PE=1 SV=3	39.0476	8	18	8	210	23.518	6.65	107	102.1	112.9	99.1	91.7	87.3	107.333	92.7	1.15786	0.0345635
Q9D2D7	Znf687	Zinc finger protein 687 OS=Mus musculus OX=10090 GN=Znf687 PE=1 SV=1	1.94018	1	2	1	1237	130.268	8.12	109.8	101.1	111	101.8	95	81.3	107.3	92.7	1.1575	0.0978785
Q8BGV8	Mief1	Mitochondrial dynamics protein MID51 OS=Mus musculus OX=10090 GN=Mief1 PE=1 SV=1	2.15983	1	1	1	463	51.152	7.88	96.4	134.8	90.7	117.8	81.8	78.5	107.3	92.7	1.1575	0.47886
P58774	Tpm2	Tropomyosin beta chain OS=Mus musculus OX=10090 GN=Tpm2 PE=1 SV=1	60.9155	24	157	11	284	32.817	4.7	112.7	104.2	104.9	102	94.7	81.4	107.267	92.7	1.15714	0.0925075
Q9Z1Z0	Uso1	General vesicular transport factor p115 OS=Mus musculus OX=10090 GN=Uso1 PE=1 SV=2	34.098	27	66	27	959	106.917	4.93	108.8	100.7	112.3	96	88.9	93.3	107.267	92.7333	1.15672	0.0222774
Q80Z71	Tnn	Tenascin-N OS=Mus musculus OX=10090 GN=Tnn PE=1 SV=2	16.4103	20	32	20	1560	172.983	5.41	111.7	103.6	106.4	92.8	97.3	88.1	107.233	92.7333	1.15636	0.0152291
Q9ESL4	Map3k20	Mitogen-activated protein kinase kinase kinase 20 OS=Mus musculus OX=10090 GN=Map3k20 PE=1 SV=1	10.7232	6	11	6	802	91.662	7.74	109.4	107.5	104.8	91.3	91.3	95.7	107.233	92.7667	1.15595	0.00187682
Q9ESK9	Rb1cc1	RB1-inducible coiled-coil protein 1 OS=Mus musculus OX=10090 GN=Rb1cc1 PE=1 SV=3	1.76322	2	2	2	1588	182.234	5.49	113.4	109.6	98.6	89.9	92.5	95.9	107.2	92.7667	1.15559	0.0388324
Q3UGR5	Hdhd2	Haloacid dehalogenase-like hydrolase domain-containing protein 2 OS=Mus musculus OX=10090 GN=Hdhd2 PE=1 SV=2	8.10811	2	2	2	259	28.712	6.05	106.2	109.4	106	100.6	92	85.7	107.2	92.7667	1.15559	0.0317143
Q5DU37	Zfyve26	Zinc finger FYVE domain-containing protein 26 OS=Mus musculus OX=10090 GN=Zfyve26 PE=1 SV=2	0.59312	1	1	1	2529	282.781	6.21	109	115.4	97.2	91.1	83	104.2	107.2	92.7667	1.15559	0.151596
P26350	Ptma	Prothymosin alpha OS=Mus musculus OX=10090 GN=Ptma PE=1 SV=2	36.036	7	23	7	111	12.247	3.79	112.8	101	107.9	95.6	97	85.8	107.233	92.8	1.15553	0.0424576
Q9QXA1	Cyhr1	Cysteine and histidine-rich protein 1 OS=Mus musculus OX=10090 GN=Cyhr1 PE=1 SV=1	4.18006	1	2	1	311	35.734	7.68	98.3	116.2	107.2	102.8	88	87.6	107.233	92.8	1.15553	0.115184
Q8BR07	Bicd1	Protein bicaudal D homolog 1 OS=Mus musculus OX=10090 GN=Bicd1 PE=1 SV=2	2.15569	2	3	1	835	95.837	5.71	117.4	104.9	99.4	103.3	90.5	84.6	107.233	92.8	1.15553	0.132995
Q65Z40	Wapl	Wings apart-like protein homolog OS=Mus musculus OX=10090 GN=Wapl PE=1 SV=2	4.33333	4	4	4	1200	133.986	5.41	109	103.5	109.2	92.9	91.8	93.7	107.233	92.8	1.15553	0.00176719
Q60611	Satb1	DNA-binding protein SATB1 OS=Mus musculus OX=10090 GN=Satb1 PE=1 SV=2	2.22513	2	2	2	764	85.826	6.54	108.4	107.9	105.3	93.6	91.2	93.6	107.2	92.8	1.15517	0.000324553
P05064	Aldoa	Fructose-bisphosphate aldolase A OS=Mus musculus OX=10090 GN=Aldoa PE=1 SV=2	67.033	25	135	25	364	39.331	8.09	110.9	106.3	104.3	98.7	95.6	84.1	107.167	92.8	1.15481	0.041512
Q9CZQ6	Raet1e	Retinoic acid early-inducible protein 1-epsilon OS=Mus musculus OX=10090 GN=Raet1e PE=1 SV=1	9.96016	2	3	1	251	28.266	8.41	106.5	108.6	106.5	92.8	90	95.7	107.2	92.8333	1.15476	0.00130271
Q8K482	Emilin2	EMILIN-2 OS=Mus musculus OX=10090 GN=Emilin2 PE=1 SV=1	20.298	17	31	17	1074	117.237	5.62	105.8	105.8	109.9	83	88.3	107.2	107.167	92.8333	1.1544	0.12747
P00375	Dhfr	Dihydrofolate reductase OS=Mus musculus OX=10090 GN=Dhfr PE=1 SV=3	14.4385	3	3	3	187	21.592	8.53	109.8	103.8	107.9	98.8	94.3	85.4	107.167	92.8333	1.1544	0.0293706
Q99M01	Fars2	Phenylalanine--tRNA ligase, mitochondrial OS=Mus musculus OX=10090 GN=Fars2 PE=1 SV=1	3.99113	2	2	2	451	52.303	7.17	107.4	106.7	107.4	100.3	91	87.2	107.167	92.8333	1.1544	0.0212607
A2ASS6	Ttn	Titin OS=Mus musculus OX=10090 GN=Ttn PE=1 SV=1	0.164712	4	6	3	35213	3904.05	6.2	123.9	93.7	103.8	122.6	60.2	95.7	107.133	92.8333	1.15404	0.516739
Q9DBG7	Srpra	Signal recognition particle receptor subunit alpha OS=Mus musculus OX=10090 GN=Srpra PE=1 SV=1	53.7736	29	74	29	636	69.579	8.95	106.7	105.7	109.1	93.1	90	95.5	107.167	92.8667	1.15398	0.00161851
P09528	Fth1	Ferritin heavy chain OS=Mus musculus OX=10090 GN=Fth1 PE=1 SV=2	43.4066	6	13	6	182	21.053	5.88	107.1	108.3	106	96.5	94.8	87.3	107.133	92.8667	1.15363	0.00796342
Q8BHI4	Kbtbd3	Kelch repeat and BTB domain-containing protein 3 OS=Mus musculus OX=10090 GN=Kbtbd3 PE=2 SV=1	4.44811	2	4	2	607	69.506	5.71	103.8	112.1	105.5	94.4	85.3	98.9	107.133	92.8667	1.15363	0.0394033
Q62136	Ptpn21	Tyrosine-protein phosphatase non-receptor type 21 OS=Mus musculus OX=10090 GN=Ptpn21 PE=1 SV=1	2.04082	1	1	1	1176	133.407	7.68	123.6	110.4	87.3	79.8	88.6	110.2	107.1	92.8667	1.15327	0.364708
Q3UVK0	Ermp1	Endoplasmic reticulum metallopeptidase 1 OS=Mus musculus OX=10090 GN=Ermp1 PE=1 SV=2	11.4699	9	23	9	898	100.084	7.49	106.2	106.9	108.2	94	92.5	92.1	107.1	92.8667	1.15327	6.56863e-05
P48759	Ptx3	Pentraxin-related protein PTX3 OS=Mus musculus OX=10090 GN=Ptx3 PE=1 SV=2	38.8451	12	23	12	381	41.785	5.38	107	109.2	105.1	92.2	87.5	98.9	107.1	92.8667	1.15327	0.0154619
O88286	Wiz	Protein Wiz OS=Mus musculus OX=10090 GN=Wiz PE=1 SV=2	2.49406	3	4	3	1684	184.176	7.01	105.6	106.4	109.3	97.5	91.2	90	107.1	92.9	1.15285	0.00533902
Q69ZH9	Arhgap23	Rho GTPase-activating protein 23 OS=Mus musculus OX=10090 GN=Arhgap23 PE=1 SV=2	0.809171	1	1	1	1483	161.732	8.98	95.8	115.4	110.1	98.7	87.4	92.6	107.1	92.9	1.15285	0.101509
Q9DBM1	Gpatch1	G patch domain-containing protein 1 OS=Mus musculus OX=10090 GN=Gpatch1 PE=2 SV=1	3.44086	2	2	2	930	102.945	6.98	102.8	114.6	103.9	95.5	97.3	85.9	107.1	92.9	1.15285	0.0514294
Q61576	Fkbp10	Peptidyl-prolyl cis-trans isomerase FKBP10 OS=Mus musculus OX=10090 GN=Fkbp10 PE=1 SV=2	50.2582	26	118	25	581	64.656	5.64	109.7	106.6	104.9	92.7	90.6	95.4	107.067	92.9	1.15249	0.00200388
Q60854	Serpinb6	Serpin B6 OS=Mus musculus OX=10090 GN=Serpinb6 PE=1 SV=1	56.8783	18	45	18	378	42.571	5.74	109.6	105.8	105.8	96.8	96	85.9	107.067	92.9	1.15249	0.0191245
Q8JZZ7	Adgrl2	Adhesion G protein-coupled receptor L2 OS=Mus musculus OX=10090 GN=Adgrl2 PE=1 SV=3	7.80094	9	13	8	1487	166.471	6.71	104.9	109	107.3	92.4	90.9	95.4	107.067	92.9	1.15249	0.00134694
Q9EQU5	Set	Protein SET OS=Mus musculus OX=10090 GN=Set PE=1 SV=1	30.7958	8	29	8	289	33.358	4.32	105.8	117.8	97.6	99.5	91.3	88	107.067	92.9333	1.15208	0.105812
P70202	Lxn	Latexin OS=Mus musculus OX=10090 GN=Lxn PE=1 SV=2	4.05405	1	5	1	222	25.476	5.74	109	110.7	101.5	104.3	98.5	76	107.067	92.9333	1.15208	0.194632
Q61190	Il10rb	Interleukin-10 receptor subunit beta OS=Mus musculus OX=10090 GN=Il10rb PE=1 SV=1	3.4384	1	1	1	349	39.749	4.97	105	123.7	92.5	99.2	87.5	92.1	107.067	92.9333	1.15208	0.218189
Q8R0A0	Gtf2f2	General transcription factor IIF subunit 2 OS=Mus musculus OX=10090 GN=Gtf2f2 PE=1 SV=1	3.61446	1	1	1	249	28.364	9.22	109.6	103	108.6	96.9	97.2	84.7	107.067	92.9333	1.15208	0.0372357
Q9D1P4	Chordc1	Cysteine and histidine-rich domain-containing protein 1 OS=Mus musculus OX=10090 GN=Chordc1 PE=1 SV=1	16.3142	4	5	4	331	37.327	7.9	105.9	107.4	108	98.2	92.2	88.5	107.1	92.9667	1.15203	0.00814342
Q9JLI6	Scly	Selenocysteine lyase OS=Mus musculus OX=10090 GN=Scly PE=1 SV=1	4.16667	1	1	1	432	47.144	6.8	104.7	114.1	102.3	84.8	102.9	91.1	107.033	92.9333	1.15172	0.0927332
Q9DCI3	Stard3nl	STARD3 N-terminal-like protein OS=Mus musculus OX=10090 GN=Stard3nl PE=1 SV=2	4.68085	1	2	1	235	26.794	5.02	105.9	111.9	103.3	98	78.4	102.4	107.033	92.9333	1.15172	0.145091
O88396	Grpel2	GrpE protein homolog 2, mitochondrial OS=Mus musculus OX=10090 GN=Grpel2 PE=2 SV=2	4.91071	1	1	1	224	25.014	7.72	107.5	108.7	105	97.8	93.3	87.8	107.067	92.9667	1.15167	0.010316
Q99L47	St13	Hsc70-interacting protein OS=Mus musculus OX=10090 GN=St13 PE=1 SV=1	29.9191	11	29	11	371	41.629	5.26	109.8	107.9	103.5	97.2	93.9	87.8	107.067	92.9667	1.15167	0.0132706
Q99P88	Nup155	Nuclear pore complex protein Nup155 OS=Mus musculus OX=10090 GN=Nup155 PE=1 SV=1	25.4493	30	54	30	1391	155.019	6.15	107.1	104.7	109.3	94.7	93.5	90.7	107.033	92.9667	1.15131	0.00138739
P47713	Pla2g4a	Cytosolic phospholipase A2 OS=Mus musculus OX=10090 GN=Pla2g4a PE=1 SV=1	26.8717	19	38	19	748	85.168	5.43	109.7	104	107.4	92.8	95.6	90.5	107.033	92.9667	1.15131	0.00316099
P97480	Eya3	Eyes absent homolog 3 OS=Mus musculus OX=10090 GN=Eya3 PE=1 SV=2	3.13725	1	1	1	510	55.939	5.19	103.9	121.4	95.8	101	87.6	90.3	107.033	92.9667	1.15131	0.176903
Q8BGT5	Gpt2	Alanine aminotransferase 2 OS=Mus musculus OX=10090 GN=Gpt2 PE=1 SV=1	33.908	14	22	14	522	57.906	8	106	107	108	98	94	86.9	107	92.9667	1.15095	0.0130862
Q61508	Ecm1	Extracellular matrix protein 1 OS=Mus musculus OX=10090 GN=Ecm1 PE=1 SV=2	8.22898	4	4	4	559	62.792	6.8	109.6	109.9	101.5	93.7	89.8	95.4	107	92.9667	1.15095	0.0119788
Q9WTP6	Ak2	Adenylate kinase 2, mitochondrial OS=Mus musculus OX=10090 GN=Ak2 PE=1 SV=5	58.5774	12	47	12	239	26.452	7.39	106.1	108	107	98.7	94.6	85.7	107.033	93	1.1509	0.0223484
Q8BWZ3	Naa25	N-alpha-acetyltransferase 25, NatB auxiliary subunit OS=Mus musculus OX=10090 GN=Naa25 PE=1 SV=1	10.3909	7	11	7	972	111.637	6.52	109.6	110.6	100.9	95.8	95	88.2	107.033	93	1.1509	0.0230118
Q9JJD0	Thap11	THAP domain-containing protein 11 OS=Mus musculus OX=10090 GN=Thap11 PE=1 SV=1	2.62295	1	1	1	305	33.255	8.82	102.5	120	98.6	90.2	88.2	100.6	107.033	93	1.1509	0.139358
Q9ESZ8	Gtf2i	General transcription factor II-I OS=Mus musculus OX=10090 GN=Gtf2i PE=1 SV=3	21.5431	19	31	19	998	112.195	6.55	107	104.4	109.6	92.7	93.1	93.2	107	93	1.15054	0.000750471
Q9CQN3	Tomm6	Mitochondrial import receptor subunit TOM6 homolog OS=Mus musculus OX=10090 GN=Tomm6 PE=3 SV=1	56.7568	2	7	2	74	7.86	4.89	102	116.8	102.2	97.3	88.7	93	107	93	1.15054	0.0634032
P56812	Pdcd5	Programmed cell death protein 5 OS=Mus musculus OX=10090 GN=Pdcd5 PE=1 SV=3	61.1111	7	18	7	126	14.266	5.68	107.1	113.4	100.5	97.7	97.6	83.7	107	93	1.15054	0.0785215
Q9D358	Acp1	Low molecular weight phosphotyrosine protein phosphatase OS=Mus musculus OX=10090 GN=Acp1 PE=1 SV=3	34.1772	4	8	4	158	18.18	6.74	108.9	105.5	106.6	98.2	94.6	86.2	107	93	1.15054	0.0192647
Q9CQF4		Uncharacterized protein C6orf203 homolog OS=Mus musculus OX=10090 PE=1 SV=1	15.4167	3	5	3	240	27.83	9.36	106.7	107.3	107	98	92.7	88.3	107	93	1.15054	0.00758076
O08715	Akap1	A-kinase anchor protein 1, mitochondrial OS=Mus musculus OX=10090 GN=Akap1 PE=1 SV=4	4.31739	3	3	3	857	92.137	5.02	105.2	104.6	111.2	90.2	92.4	96.4	107	93	1.15054	0.00731099
Q8BFR1	Zc3hav1l	Zinc finger CCCH-type antiviral protein 1-like OS=Mus musculus OX=10090 GN=Zc3hav1l PE=2 SV=1	3.71622	1	1	1	296	32.81	8.44	106.7	113.5	100.8	95.7	95.3	88.1	107	93.0333	1.15013	0.0342536
Q8VDK1	Nit1	Deaminated glutathione amidase OS=Mus musculus OX=10090 GN=Nit1 PE=1 SV=2	3.09598	1	2	1	323	35.682	7.94	102.3	117.2	101.4	96.8	89.6	92.7	106.967	93.0333	1.14977	0.0654274
P10126	Eef1a1	Elongation factor 1-alpha 1 OS=Mus musculus OX=10090 GN=Eef1a1 PE=1 SV=3	61.039	22	346	13	462	50.082	9.01	111.8	103.8	105.3	97.2	93.8	88.1	106.967	93.0333	1.14977	0.0182522
Q8JZV7	Amdhd2	N-acetylglucosamine-6-phosphate deacetylase OS=Mus musculus OX=10090 GN=Amdhd2 PE=1 SV=1	3.42298	1	1	1	409	43.473	6.23	106	108.6	106.3	97.6	92	89.5	106.967	93.0333	1.14977	0.00531482
Q9QWH1	Phc2	Polyhomeotic-like protein 2 OS=Mus musculus OX=10090 GN=Phc2 PE=1 SV=1	2.82353	2	2	2	850	89.743	8.75	107.6	107.1	106.1	94.3	94.5	90.3	106.933	93.0333	1.14941	0.000639485
A2AIV2	Virma	Protein virilizer homolog OS=Mus musculus OX=10090 GN=Virma PE=1 SV=1	3.47874	4	7	4	1811	201.313	4.96	108.8	101.9	110.2	94	93.4	91.8	106.967	93.0667	1.14936	0.00630095
Q80ZK9	Wdtc1	WD and tetratricopeptide repeats protein 1 OS=Mus musculus OX=10090 GN=Wdtc1 PE=1 SV=1	4.2836	2	2	2	677	75.684	7.15	98.2	118.2	104.4	104.1	86.1	89	106.933	93.0667	1.149	0.163216
Q9R045	Angptl2	Angiopoietin-related protein 2 OS=Mus musculus OX=10090 GN=Angptl2 PE=2 SV=2	11.1562	4	5	4	493	57.069	7.75	113.8	103.4	103.6	96.1	95.8	87.3	106.933	93.0667	1.149	0.0365027
Q8VI59	Pcnx3	Pecanex-like protein 3 OS=Mus musculus OX=10090 GN=Pcnx3 PE=1 SV=2	0.641026	1	1	1	2028	221.433	6.62	107.6	107.7	105.4	94.4	96.7	88.1	106.9	93.0667	1.14864	0.00667149
P97496	Smarcc1	SWI/SNF complex subunit SMARCC1 OS=Mus musculus OX=10090 GN=Smarcc1 PE=1 SV=2	15.308	15	23	8	1104	122.813	5.73	107.9	105	107.8	97.5	90.8	90.9	106.9	93.0667	1.14864	0.00457815
Q04447	Ckb	Creatine kinase B-type OS=Mus musculus OX=10090 GN=Ckb PE=1 SV=1	39.3701	9	17	9	381	42.686	5.67	112.8	105.3	102.6	99.1	95	85.2	106.9	93.1	1.14823	0.0546444
Q64429	Cyp1b1	Cytochrome P450 1B1 OS=Mus musculus OX=10090 GN=Cyp1b1 PE=1 SV=3	5.70902	3	3	3	543	60.499	8.43	117.2	103.3	100.2	90.9	87.7	100.7	106.9	93.1	1.14823	0.102038
P06869	Plau	Urokinase-type plasminogen activator OS=Mus musculus OX=10090 GN=Plau PE=1 SV=1	6.23557	2	3	2	433	48.236	8.16	109.9	102.7	108	89.5	96.6	93.3	106.867	93.1333	1.14746	0.00990563
Q80ZV0	Rnaseh2b	Ribonuclease H2 subunit B OS=Mus musculus OX=10090 GN=Rnaseh2b PE=1 SV=2	6.81818	1	1	1	308	34.707	9.45	115.8	96.5	108.3	98.1	90.9	90.4	106.867	93.1333	1.14746	0.0890718
Q9EST1	Gsdma	Gasdermin-A OS=Mus musculus OX=10090 GN=Gsdma PE=2 SV=1	2.01794	1	2	1	446	49.562	5.57	101.1	113	106.5	100.9	90.1	88.4	106.867	93.1333	1.14746	0.0578581
Q9QUR8	Sema7a	Semaphorin-7A OS=Mus musculus OX=10090 GN=Sema7a PE=1 SV=1	2.25904	1	2	1	664	74.946	7.74	99.5	123.6	97.5	103.2	90.4	85.8	106.867	93.1333	1.14746	0.236517
Q8BG15	Ctdspl2	CTD small phosphatase-like protein 2 OS=Mus musculus OX=10090 GN=Ctdspl2 PE=1 SV=1	10.1075	5	6	5	465	52.78	6.25	102	106.9	111.6	95.1	95.5	88.8	106.833	93.1333	1.1471	0.0176564
Q9CX34	Sugt1	Protein SGT1 homolog OS=Mus musculus OX=10090 GN=Sugt1 PE=1 SV=3	35.4167	9	16	9	336	38.135	5.45	103.5	113.5	103.6	96.1	95.2	88.2	106.867	93.1667	1.14705	0.0299347
Q8BP27	Sfr1	Swi5-dependent recombination DNA repair protein 1 homolog OS=Mus musculus OX=10090 GN=Sfr1 PE=1 SV=2	7.21003	2	2	2	319	35.161	5.15	110.7	100.6	109.2	96.5	91.7	91.3	106.833	93.1667	1.14669	0.0185206
Q9CQT5	Pomp	Proteasome maturation protein OS=Mus musculus OX=10090 GN=Pomp PE=1 SV=1	4.96454	1	1	1	141	15.756	5.49	105.5	104.1	110.9	103.1	95.2	81.2	106.833	93.1667	1.14669	0.112139
Q91W67	Ubl7	Ubiquitin-like protein 7 OS=Mus musculus OX=10090 GN=Ubl7 PE=1 SV=2	4.73684	1	1	1	380	40.408	5.01	100.9	118	101.5	88.1	97.2	94.2	106.8	93.1667	1.14633	0.0931122
Q497K7	Tmem247	Transmembrane protein 247 OS=Mus musculus OX=10090 GN=Tmem247 PE=1 SV=2	4.2654	1	1	1	211	23.955	5.01	100	111.9	108.6	105.6	90.4	83.6	106.833	93.2	1.14628	0.13953
Q9R0M3	Srpx	Sushi-repeat-containing protein SRPX OS=Mus musculus OX=10090 GN=Srpx PE=2 SV=1	6.46552	3	6	3	464	51.54	8.56	108.6	108.4	103.4	88.3	94.1	97.2	106.8	93.2	1.14592	0.011992
Q8VCY6	Utp6	U3 small nucleolar RNA-associated protein 6 homolog OS=Mus musculus OX=10090 GN=Utp6 PE=2 SV=1	11.7253	6	7	5	597	70.384	7.71	107.3	107.2	105.9	96.2	92	91.4	106.8	93.2	1.14592	0.000991195
Q8BHY8	Snx14	Sorting nexin-14 OS=Mus musculus OX=10090 GN=Snx14 PE=1 SV=2	1.14108	1	1	1	964	111.794	6.83	92.2	122.2	106	98.4	90.8	90.4	106.8	93.2	1.14592	0.207392
Q3TC93	Hs1bp3	HCLS1-binding protein 3 OS=Mus musculus OX=10090 GN=Hs1bp3 PE=1 SV=2	4.3038	1	1	1	395	43.664	4.98	105.5	121.5	93.3	98.9	100.8	79.9	106.767	93.2	1.14557	0.267659
Q8VEB4	Pla2g15	Group XV phospholipase A2 OS=Mus musculus OX=10090 GN=Pla2g15 PE=1 SV=1	18.932	5	8	5	412	47.277	6.47	106.9	111.3	102.1	101.3	89.8	88.5	106.767	93.2	1.14557	0.0491819
Q8VCE2	Gpn1	GPN-loop GTPase 1 OS=Mus musculus OX=10090 GN=Gpn1 PE=1 SV=1	3.76344	1	2	1	372	41.572	4.88	109.7	107	103.6	100.6	92	87	106.767	93.2	1.14557	0.0354704
Q00560	Il6st	Interleukin-6 receptor subunit beta OS=Mus musculus OX=10090 GN=Il6st PE=1 SV=2	14.2857	9	12	9	917	102.387	5.52	106.4	106.8	107.2	93.6	92.8	93.3	106.8	93.2333	1.14551	2.04939e-06
A2BH40	Arid1a	AT-rich interactive domain-containing protein 1A OS=Mus musculus OX=10090 GN=Arid1a PE=1 SV=1	1.62067	4	4	4	2283	241.939	6.68	108	108.4	104	100	93.3	86.4	106.8	93.2333	1.14551	0.0312721
Q91X84	Crtc3	CREB-regulated transcription coactivator 3 OS=Mus musculus OX=10090 GN=Crtc3 PE=1 SV=2	2.10016	1	1	1	619	66.985	6.83	99.8	118.2	102.3	110.8	99.2	69.7	106.767	93.2333	1.14516	0.37357
P52431	Pold1	DNA polymerase delta catalytic subunit OS=Mus musculus OX=10090 GN=Pold1 PE=1 SV=2	0.904977	1	1	1	1105	123.712	7.61	105.1	113	102.2	93.1	96.1	90.5	106.767	93.2333	1.14516	0.0199674
P17918	Pcna	Proliferating cell nuclear antigen OS=Mus musculus OX=10090 GN=Pcna PE=1 SV=2	42.1456	9	26	9	261	28.766	4.77	110.8	103.9	105.6	100.8	94.6	84.3	106.767	93.2333	1.14516	0.0611671
P47962	Rpl5	60S ribosomal protein L5 OS=Mus musculus OX=10090 GN=Rpl5 PE=1 SV=3	48.1481	17	79	17	297	34.379	9.77	109.4	105	105.9	97.8	90.1	91.9	106.767	93.2667	1.14475	0.00734357
Q3TUA9	Pomk	Protein O-mannose kinase OS=Mus musculus OX=10090 GN=Pomk PE=1 SV=2	17.765	6	6	6	349	39.943	6.62	105	104.6	110.7	92.6	93	94.2	106.767	93.2667	1.14475	0.00264429
Q8QZX2	Haus3	HAUS augmin-like complex subunit 3 OS=Mus musculus OX=10090 GN=Haus3 PE=1 SV=1	4.21053	1	1	1	570	66.267	5.29	66.9	137.7	115.7	91.7	95.8	92.3	106.767	93.2667	1.14475	0.554588
P14206	Rpsa	40S ribosomal protein SA OS=Mus musculus OX=10090 GN=Rpsa PE=1 SV=4	57.6271	14	82	14	295	32.817	4.87	108.9	107.4	103.9	97.4	93.1	89.3	106.733	93.2667	1.14439	0.00826205
O35841	Api5	Apoptosis inhibitor 5 OS=Mus musculus OX=10090 GN=Api5 PE=1 SV=2	43.0556	19	33	19	504	56.75	5.92	106.4	104.8	109	99.5	92.2	88.1	106.733	93.2667	1.14439	0.0192363
Q9CR98	Fam136a	Protein FAM136A OS=Mus musculus OX=10090 GN=Fam136a PE=1 SV=1	63.7681	7	10	7	138	15.664	7.61	108.6	104.7	106.9	100.5	94.1	85.2	106.733	93.2667	1.14439	0.042314
Q9D8Y0	Efhd2	EF-hand domain-containing protein D2 OS=Mus musculus OX=10090 GN=Efhd2 PE=1 SV=1	21.25	5	10	5	240	26.775	5.06	107.9	108	104.3	100	93.7	86.1	106.733	93.2667	1.14439	0.0326709
Q61183	Papola	Poly(A) polymerase alpha OS=Mus musculus OX=10090 GN=Papola PE=1 SV=4	7.03654	5	6	5	739	82.258	7.34	110.3	108.4	101.5	97.9	91.4	90.5	106.733	93.2667	1.14439	0.0191616
Q6NZR2	Msantd2	Myb/SANT-like DNA-binding domain-containing protein 2 OS=Mus musculus OX=10090 GN=Msantd2 PE=1 SV=1	2.50447	1	1	1	559	61.323	6.05	115.5	109.7	94.9	94	96.6	89.2	106.7	93.2667	1.14403	0.107818
Q9CQJ4	Rnf2	E3 ubiquitin-protein ligase RING2 OS=Mus musculus OX=10090 GN=Rnf2 PE=1 SV=1	16.9643	4	5	4	336	37.6	6.84	106.6	113.3	100.2	96.4	90.9	92.5	106.7	93.2667	1.14403	0.0310564
P59235	Nup43	Nucleoporin Nup43 OS=Mus musculus OX=10090 GN=Nup43 PE=1 SV=2	5.78947	2	2	2	380	41.963	5.39	105.1	110.5	104.6	101.6	89.3	89	106.733	93.3	1.14398	0.042153
Q4VAA2	Cdv3	Protein CDV3 OS=Mus musculus OX=10090 GN=Cdv3 PE=1 SV=2	15.6584	4	6	4	281	29.711	6.1	108.9	107.3	103.9	97.4	93.9	88.6	106.7	93.3	1.14362	0.0105077
P40694	Ighmbp2	DNA-binding protein SMUBP-2 OS=Mus musculus OX=10090 GN=Ighmbp2 PE=1 SV=1	2.1148	1	1	1	993	109.399	8.4	97	123.7	99.4	80.1	96	103.8	106.7	93.3	1.14362	0.290709
Q5SVR0	Tbc1d9b	TBC1 domain family member 9B OS=Mus musculus OX=10090 GN=Tbc1d9b PE=1 SV=1	3.40459	4	4	4	1263	141.69	5.29	108.3	108	103.7	93.5	93.3	93.1	106.667	93.3	1.14327	0.00085514
Q3UA06	Trip13	Pachytene checkpoint protein 2 homolog OS=Mus musculus OX=10090 GN=Trip13 PE=1 SV=1	8.7963	3	5	3	432	48.346	5.86	103.7	118	98.4	96.8	89.3	93.9	106.7	93.3333	1.14321	0.0991405
Q99M71	Epdr1	Mammalian ependymin-related protein 1 OS=Mus musculus OX=10090 GN=Epdr1 PE=1 SV=1	24.5536	5	13	5	224	25.469	7.58	105.8	109.7	104.5	96.4	94.6	89	106.667	93.3333	1.14286	0.00804635
Q6GQT1	A2m	Alpha-2-macroglobulin-P OS=Mus musculus OX=10090 GN=A2m PE=2 SV=2	0.542741	1	1	1	1474	164.248	6.61	101	111.1	107.9	93.9	86.8	99.3	106.667	93.3333	1.14286	0.0466865
P17095	Hmga1	High mobility group protein HMG-I/HMG-Y OS=Mus musculus OX=10090 GN=Hmga1 PE=1 SV=4	56.0748	7	31	7	107	11.607	10.32	107.9	104.8	107.3	93.2	88.7	98.2	106.667	93.3667	1.14245	0.0101753
Q9R0P3	Esd	S-formylglutathione hydrolase OS=Mus musculus OX=10090 GN=Esd PE=1 SV=1	37.234	8	18	8	282	31.299	7.12	113	101.6	105.3	96.1	94	90	106.633	93.3667	1.14209	0.0251928
P47226	Tes	Testin OS=Mus musculus OX=10090 GN=Tes PE=1 SV=1	32.6241	12	17	12	423	47.951	8.31	107.5	105.9	106.5	99.1	93.9	87.1	106.633	93.3667	1.14209	0.0193609
Q8R3Q6	Ccdc58	Coiled-coil domain-containing protein 58 OS=Mus musculus OX=10090 GN=Ccdc58 PE=1 SV=1	50	5	12	5	144	16.655	8.16	106.2	106.6	107.1	101.2	94.5	84.4	106.633	93.3667	1.14209	0.0533603
P61079	Ube2d3	Ubiquitin-conjugating enzyme E2 D3 OS=Mus musculus OX=10090 GN=Ube2d3 PE=1 SV=1	28.5714	3	3	3	147	16.676	7.8	110	105.5	104.4	101.9	92.8	85.4	106.633	93.3667	1.14209	0.0589949
Q6A039	Tbc1d12	TBC1 domain family member 12 OS=Mus musculus OX=10090 GN=Tbc1d12 PE=1 SV=2	1.58046	1	3	1	696	76.762	6.16	108.7	105.5	105.7	109.3	95.7	75.1	106.633	93.3667	1.14209	0.255094
Q9JKK7	Tmod2	Tropomodulin-2 OS=Mus musculus OX=10090 GN=Tmod2 PE=1 SV=2	18.5185	5	7	4	351	39.487	5.35	125.2	99.6	95	91.8	96.4	91.9	106.6	93.3667	1.14174	0.236706
Q9JJA4	Wdr12	Ribosome biogenesis protein WDR12 OS=Mus musculus OX=10090 GN=Wdr12 PE=1 SV=1	26.0047	9	19	9	423	47.317	5.6	107.1	105	107.8	97.4	90.3	92.5	106.633	93.4	1.14168	0.00425008
Q6P3Y5	Znf280c	Zinc finger protein 280C OS=Mus musculus OX=10090 GN=Znf280c PE=1 SV=1	6.06469	5	6	5	742	83.093	9.06	105.7	107.2	107	94.1	94.6	91.5	106.633	93.4	1.14168	0.000245457
Q7TPR4	Actn1	Alpha-actinin-1 OS=Mus musculus OX=10090 GN=Actn1 PE=1 SV=1	68.1614	54	410	37	892	103.004	5.38	112.7	101.3	105.8	108.1	92.3	79.8	106.6	93.4	1.14133	0.209409
Q9CR95	Necap1	Adaptin ear-binding coat-associated protein 1 OS=Mus musculus OX=10090 GN=Necap1 PE=1 SV=2	3.27273	1	1	1	275	29.621	6.38	109.7	102.6	107.5	98.4	91	90.8	106.6	93.4	1.14133	0.0155583
Q8BML1	Mical2	[F-actin]-monooxygenase MICAL2 OS=Mus musculus OX=10090 GN=Mical2 PE=1 SV=1	26.5625	21	30	21	960	110.003	8.1	106	104.4	109.4	94.2	90.1	95.9	106.6	93.4	1.14133	0.00432857
Q8C156	Ncaph	Condensin complex subunit 2 OS=Mus musculus OX=10090 GN=Ncaph PE=1 SV=1	4.78796	3	3	3	731	82.251	4.96	105.8	112.1	101.9	98	92.2	90	106.6	93.4	1.14133	0.0257307
Q9D2X5	Mau2	MAU2 chromatid cohesion factor homolog OS=Mus musculus OX=10090 GN=Mau2 PE=1 SV=3	4.03877	1	1	1	619	69.534	7.25	106.2	102.5	111.1	99.1	104.9	76.2	106.6	93.4	1.14133	0.220877
Q3U0V2	Tradd	Tumor necrosis factor receptor type 1-associated DEATH domain protein OS=Mus musculus OX=10090 GN=Tradd PE=1 SV=1	3.87097	1	1	1	310	34.556	5.2	108.1	105	106.7	89.6	96.2	94.4	106.6	93.4	1.14133	0.00365504
Q61024	Asns	Asparagine synthetase [glutamine-hydrolyzing] OS=Mus musculus OX=10090 GN=Asns PE=1 SV=3	42.246	19	57	19	561	64.241	6.58	108.7	107.2	103.8	95.6	91.2	93.4	106.567	93.4	1.14097	0.00240112
P61089	Ube2n	Ubiquitin-conjugating enzyme E2 N OS=Mus musculus OX=10090 GN=Ube2n PE=1 SV=1	56.5789	8	25	8	152	17.127	6.57	107.3	106.8	105.7	97.7	91.1	91.5	106.6	93.4333	1.14092	0.00384154
O08736	Casp12	Caspase-12 OS=Mus musculus OX=10090 GN=Casp12 PE=1 SV=1	8.35322	3	5	3	419	47.823	6.37	102.5	112.6	104.6	97	91.8	91.5	106.567	93.4333	1.14056	0.0209862
Q8K339	Kin	DNA/RNA-binding protein KIN17 OS=Mus musculus OX=10090 GN=Kin PE=1 SV=1	6.39386	2	4	2	391	44.694	9.04	110.1	108.4	101.2	95.5	91.6	93.2	106.567	93.4333	1.14056	0.0112733
Q5DW34	Ehmt1	Histone-lysine N-methyltransferase EHMT1 OS=Mus musculus OX=10090 GN=Ehmt1 PE=1 SV=2	1.77469	2	3	2	1296	141.909	5.8	106.3	107.6	105.8	92.7	94.8	92.8	106.567	93.4333	1.14056	0.000111842
P42128	Foxk1	Forkhead box protein K1 OS=Mus musculus OX=10090 GN=Foxk1 PE=1 SV=2	8.20584	4	8	3	719	74.873	9.17	110.9	107.6	101.1	93	92.4	95	106.533	93.4667	1.1398	0.011888
Q9EPA7	Nmnat1	Nicotinamide/nicotinic acid mononucleotide adenylyltransferase 1 OS=Mus musculus OX=10090 GN=Nmnat1 PE=1 SV=2	4.5614	1	1	1	285	32.335	9	108.2	109.8	101.6	94.9	86.3	99.2	106.533	93.4667	1.1398	0.0453116
Q9CZK6	Anks3	Ankyrin repeat and SAM domain-containing protein 3 OS=Mus musculus OX=10090 GN=Anks3 PE=1 SV=2	3.05344	1	1	1	655	72.037	5.58	99.6	111.4	108.6	91.8	88.8	99.8	106.533	93.4667	1.1398	0.054185
Q59J78	Ndufaf2	NADH dehydrogenase [ubiquinone] 1 alpha subcomplex assembly factor 2 OS=Mus musculus OX=10090 GN=Ndufaf2 PE=1 SV=1	54.7619	9	20	9	168	19.616	8.25	103.8	108.9	106.8	93.2	91.7	95.6	106.5	93.5	1.13904	0.00222921
P00493	Hprt1	Hypoxanthine-guanine phosphoribosyltransferase OS=Mus musculus OX=10090 GN=Hprt1 PE=1 SV=3	40.367	7	12	7	218	24.555	6.68	106	106.9	106.6	96.1	94.2	90.2	106.5	93.5	1.13904	0.00178653
Q8BPP1	Mab21l2	Protein mab-21-like 2 OS=Mus musculus OX=10090 GN=Mab21l2 PE=2 SV=1	12.5348	5	8	5	359	40.881	8.56	107.3	107.8	104.4	89.1	91	100.4	106.5	93.5	1.13904	0.0235631
Q9D4H2	Gcc1	GRIP and coiled-coil domain-containing protein 1 OS=Mus musculus OX=10090 GN=Gcc1 PE=1 SV=2	2.57069	1	3	1	778	87.624	5.54	100.1	106.4	113	103.6	85.5	91.4	106.5	93.5	1.13904	0.11619
Q8VEE4	Rpa1	Replication protein A 70 kDa DNA-binding subunit OS=Mus musculus OX=10090 GN=Rpa1 PE=1 SV=1	16.8539	11	20	11	623	68.994	7.91	106.3	107.8	105.3	97.4	95	88.1	106.467	93.5	1.13868	0.010811
P31266	Rbpj	Recombining binding protein suppressor of hairless OS=Mus musculus OX=10090 GN=Rbpj PE=1 SV=1	27.9468	13	24	13	526	58.5	8.13	106.8	109.1	103.5	89.8	96.1	94.6	106.467	93.5	1.13868	0.00657818
P54227	Stmn1	Stathmin OS=Mus musculus OX=10090 GN=Stmn1 PE=1 SV=2	58.3893	9	19	9	149	17.264	5.97	108.1	104.7	106.6	99.8	95.4	85.3	106.467	93.5	1.13868	0.0421952
Q8CI08	Slain2	SLAIN motif-containing protein 2 OS=Mus musculus OX=10090 GN=Slain2 PE=1 SV=2	4.30293	2	2	2	581	62.34	9.47	108.9	102.6	107.9	91.3	94.2	95	106.467	93.5	1.13868	0.00453394
P32921	Wars	Tryptophan--tRNA ligase, cytoplasmic OS=Mus musculus OX=10090 GN=Wars PE=1 SV=2	35.1351	12	24	12	481	54.323	6.89	109.6	105.8	104	98.3	93.3	89	106.467	93.5333	1.13828	0.0148402
Q64213	Sf1	Splicing factor 1 OS=Mus musculus OX=10090 GN=Sf1 PE=1 SV=6	20.3675	10	24	10	653	70.358	8.98	108	103.7	107.7	94.1	96.1	90.4	106.467	93.5333	1.13828	0.00397868
A2A6T1	Cdr2l	Cerebellar degeneration-related protein 2-like OS=Mus musculus OX=10090 GN=Cdr2l PE=1 SV=1	4.94624	2	5	2	465	53.18	5.76	112	99.1	108.3	93.5	89.1	98	106.467	93.5333	1.13828	0.0487243
Q8C0J2	Atg16l1	Autophagy-related protein 16-1 OS=Mus musculus OX=10090 GN=Atg16l1 PE=1 SV=1	1.97694	1	1	1	607	68.13	6.38	118.3	96.5	104.6	88.5	92.9	99.2	106.467	93.5333	1.13828	0.14173
Q8CHP8	Pgp	Glycerol-3-phosphate phosphatase OS=Mus musculus OX=10090 GN=Pgp PE=1 SV=1	9.65732	2	2	2	321	34.519	5.35	105.6	109.5	104.3	95.3	92.8	92.6	106.467	93.5667	1.13787	0.0019554
O89110	Casp8	Caspase-8 OS=Mus musculus OX=10090 GN=Casp8 PE=1 SV=1	5.20833	2	2	2	480	55.321	5.25	105.5	108.2	105.7	91.5	92.5	96.7	106.467	93.5667	1.13787	0.00206803
Q61937	Npm1	Nucleophosmin OS=Mus musculus OX=10090 GN=Npm1 PE=1 SV=1	55.4795	15	174	15	292	32.54	4.77	104.5	112.6	102.2	93.7	90.2	96.8	106.433	93.5667	1.13751	0.0250944
Q8CH77	Nav1	Neuron navigator 1 OS=Mus musculus OX=10090 GN=Nav1 PE=1 SV=2	0.586667	1	1	1	1875	202.243	8.06	105.6	111.2	102.5	101.5	88.1	91.1	106.433	93.5667	1.13751	0.0549484
Q3TLI0	Trappc10	Trafficking protein particle complex subunit 10 OS=Mus musculus OX=10090 GN=Trappc10 PE=1 SV=2	1.03257	1	1	1	1259	141.499	5.96	107.5	113.8	98	97	92.3	91.4	106.433	93.5667	1.13751	0.0587487
Q71RI9	Kyat3	Kynurenine--oxoglutarate transaminase 3 OS=Mus musculus OX=10090 GN=Kyat3 PE=1 SV=1	1.75824	1	1	1	455	51.093	8.37	103.5	113.2	102.6	103.8	93.6	83.3	106.433	93.5667	1.13751	0.132339
Q9CR10	Oxld1	Oxidoreductase-like domain-containing protein 1 OS=Mus musculus OX=10090 GN=Oxld1 PE=1 SV=1	7.46269	1	1	1	201	22.164	8.05	102	112.2	105.1	101.4	89.2	90.1	106.433	93.5667	1.13751	0.0601569
Q8K2V6	Ipo11	Importin-11 OS=Mus musculus OX=10090 GN=Ipo11 PE=1 SV=1	1.74359	1	3	1	975	112.344	5.26	107.5	107	104.7	93.8	90.1	96.8	106.4	93.5667	1.13716	0.00376344
P13595	Ncam1	Neural cell adhesion molecule 1 OS=Mus musculus OX=10090 GN=Ncam1 PE=1 SV=3	45.2018	40	299	40	1115	119.353	4.83	108.3	103.8	107.1	89.6	89.7	101.4	106.4	93.5667	1.13716	0.0362633
Q9QZL0	Ripk3	Receptor-interacting serine/threonine-protein kinase 3 OS=Mus musculus OX=10090 GN=Ripk3 PE=1 SV=2	7.81893	3	4	3	486	53.289	7.53	106.4	107.2	105.6	91.6	86.8	102.4	106.4	93.6	1.13675	0.0508002
Q60790	Rasa3	Ras GTPase-activating protein 3 OS=Mus musculus OX=10090 GN=Rasa3 PE=1 SV=2	20.2638	14	19	13	834	95.926	7.34	109.9	106.4	102.9	95.1	94.5	91.2	106.4	93.6	1.13675	0.00557371
P41438	Slc19a1	Folate transporter 1 OS=Mus musculus OX=10090 GN=Slc19a1 PE=1 SV=1	2.14844	1	1	1	512	58.112	8.62	109.4	104.7	105.1	95	90.8	95	106.4	93.6	1.13675	0.00338412
Q9ESY9	Ifi30	Gamma-interferon-inducible lysosomal thiol reductase OS=Mus musculus OX=10090 GN=Ifi30 PE=1 SV=3	21.371	3	12	3	248	27.766	5.01	102.8	107.7	108.7	93.1	90.9	96.8	106.4	93.6	1.13675	0.0069581
Q99MN1	Kars	Lysine--tRNA ligase OS=Mus musculus OX=10090 GN=Kars PE=1 SV=1	35.6303	18	39	18	595	67.796	5.94	106	103.2	109.9	94.9	93.5	92.4	106.367	93.6	1.1364	0.00352854
O35206	Col15a1	Collagen alpha-1(XV) chain OS=Mus musculus OX=10090 GN=Col15a1 PE=1 SV=2	11.7776	13	20	13	1367	140.385	4.89	103.1	107.4	108.6	90.4	91.9	98.5	106.367	93.6	1.1364	0.0130451
P15626	Gstm2	Glutathione S-transferase Mu 2 OS=Mus musculus OX=10090 GN=Gstm2 PE=1 SV=2	37.156	6	8	4	218	25.7	7.39	106.5	104.9	107.7	97.2	92.1	91.5	106.367	93.6	1.1364	0.0029881
P63166	Sumo1	Small ubiquitin-related modifier 1 OS=Mus musculus OX=10090 GN=Sumo1 PE=1 SV=1	23.7624	2	2	2	101	11.55	5.52	104.7	109.1	105.4	100.2	90.2	90.5	106.4	93.6333	1.13635	0.0229756
Q8K2Q0	Commd9	COMM domain-containing protein 9 OS=Mus musculus OX=10090 GN=Commd9 PE=1 SV=3	13.6364	2	4	2	198	21.836	5.82	111.6	108.8	98.8	99.5	94.6	86.8	106.4	93.6333	1.13635	0.0759678
P07901	Hsp90aa1	Heat shock protein HSP 90-alpha OS=Mus musculus OX=10090 GN=Hsp90aa1 PE=1 SV=4	52.1146	39	168	26	733	84.735	5.01	108.7	106.3	104.1	95.3	94.1	91.5	106.367	93.6333	1.13599	0.00184887
Q08024	Cbfb	Core-binding factor subunit beta OS=Mus musculus OX=10090 GN=Cbfb PE=1 SV=1	37.9679	6	10	6	187	22.017	5.77	107.4	106.7	105	96.2	92.6	92.1	106.367	93.6333	1.13599	0.00099001
Q9EP97	Senp3	Sentrin-specific protease 3 OS=Mus musculus OX=10090 GN=Senp3 PE=1 SV=1	7.57042	4	6	4	568	64.362	8.75	106	111	102.1	93.7	91.7	95.5	106.367	93.6333	1.13599	0.0104339
P68510	Ywhah	14-3-3 protein eta OS=Mus musculus OX=10090 GN=Ywhah PE=1 SV=2	71.5447	17	90	12	246	28.194	4.89	106.3	108.3	104.4	98	94.8	88.1	106.333	93.6333	1.13564	0.0153243
B1AZI6	Thoc2	THO complex subunit 2 OS=Mus musculus OX=10090 GN=Thoc2 PE=1 SV=1	11.9197	16	24	16	1594	182.658	8.44	109.1	98.7	111.2	98.2	92.5	90.3	106.333	93.6667	1.13523	0.048848
Q64105	Spr	Sepiapterin reductase OS=Mus musculus OX=10090 GN=Spr PE=1 SV=1	17.6245	3	5	3	261	27.865	5.74	105.5	111.7	101.8	98.2	95.7	87.1	106.333	93.6667	1.13523	0.0460208
Q8BGP5	Tmem127	Transmembrane protein 127 OS=Mus musculus OX=10090 GN=Tmem127 PE=2 SV=1	13.0252	2	5	2	238	25.818	6.62	105.5	111.1	102.4	91.9	98.2	90.9	106.333	93.6667	1.13523	0.0207848
Q6PD19	Armh3	Armadillo-like helical domain-containing protein 3 OS=Mus musculus OX=10090 GN=Armh3 PE=1 SV=2	2.75762	1	1	1	689	78.581	6.6	92.4	106.9	119.7	102.4	82.4	96.2	106.333	93.6667	1.13523	0.268067
Q91VW9	Zkscan3	Zinc finger protein with KRAB and SCAN domains 3 OS=Mus musculus OX=10090 GN=Zkscan3 PE=1 SV=1	1.80832	1	1	1	553	62.603	6	108.3	105	105.7	96.8	89.3	94.9	106.333	93.6667	1.13523	0.0067965
Q9JM76	Arpc3	Actin-related protein 2/3 complex subunit 3 OS=Mus musculus OX=10090 GN=Arpc3 PE=1 SV=3	33.1461	7	19	7	178	20.511	8.59	109.4	106.7	102.8	96.8	94.4	89.8	106.3	93.6667	1.13488	0.0108373
Q3UHX0	Nol8	Nucleolar protein 8 OS=Mus musculus OX=10090 GN=Nol8 PE=1 SV=2	1.39494	1	1	1	1147	128.556	6.55	88.7	143.7	86.5	89.2	109.1	82.7	106.3	93.6667	1.13488	0.567924
Q569Z6	Thrap3	Thyroid hormone receptor-associated protein 3 OS=Mus musculus OX=10090 GN=Thrap3 PE=1 SV=1	19.8738	23	58	22	951	108.114	10.17	109.1	102.2	107.6	99.9	91.4	89.8	106.3	93.7	1.13447	0.0287788
Q9EST5	Anp32b	Acidic leucine-rich nuclear phosphoprotein 32 family member B OS=Mus musculus OX=10090 GN=Anp32b PE=1 SV=1	25.7353	7	23	4	272	31.06	4.01	105.1	114.9	98.9	97	93.7	90.4	106.3	93.7	1.13447	0.0664917
Q9CPU0	Glo1	Lactoylglutathione lyase OS=Mus musculus OX=10090 GN=Glo1 PE=1 SV=3	32.0652	5	6	5	184	20.796	5.47	105.5	107.2	106.2	101.3	95.3	84.5	106.3	93.7	1.13447	0.0632637
Q6PIX9	D11Wsu47e	Uncharacterized protein C17orf80 homolog OS=Mus musculus OX=10090 GN=D11Wsu47e PE=2 SV=3	1.25448	1	1	1	558	60.238	9.5	108	108.3	102.6	100.9	96	84.2	106.3	93.7	1.13447	0.0758687
Q9JI58	Raet1d	Retinoic acid early-inducible protein 1-delta OS=Mus musculus OX=10090 GN=Raet1d PE=1 SV=1	8.43373	2	3	1	249	27.866	8.5	103.1	110.7	105	97.7	93	90.4	106.267	93.7	1.13412	0.0158798
Q9CRC3		UPF0235 protein C15orf40 homolog OS=Mus musculus OX=10090 PE=1 SV=1	10.3175	1	1	1	126	13.181	9.16	109	97	112.8	105.1	92.1	84	106.267	93.7333	1.13371	0.182221
Q9JJU9	Crybb3	Beta-crystallin B3 OS=Mus musculus OX=10090 GN=Crybb3 PE=2 SV=3	7.58294	1	1	1	211	24.276	7.23	109.6	98.6	110.6	103.6	90	87.6	106.267	93.7333	1.13371	0.117211
Q8CD92	Ttc27	Tetratricopeptide repeat protein 27 OS=Mus musculus OX=10090 GN=Ttc27 PE=1 SV=2	2.12515	1	1	1	847	96.369	5.77	101.8	115.6	101.4	88.3	88.9	104	106.267	93.7333	1.13371	0.145256
Q30D77	Col24a1	Collagen alpha-1(XXIV) chain OS=Mus musculus OX=10090 GN=Col24a1 PE=2 SV=2	0.519331	1	2	1	1733	175.625	7.34	107.4	103.4	108	89.7	88.6	102.9	106.267	93.7333	1.13371	0.0598886
Q9CXW3	Cacybp	Calcyclin-binding protein OS=Mus musculus OX=10090 GN=Cacybp PE=1 SV=1	40.1747	8	16	8	229	26.494	7.87	110.3	105	103.4	95.6	96.9	88.7	106.233	93.7333	1.13336	0.0191082
P07742	Rrm1	Ribonucleoside-diphosphate reductase large subunit OS=Mus musculus OX=10090 GN=Rrm1 PE=1 SV=2	20.8333	11	15	11	792	90.153	6.7	107.8	107.6	103.4	96.3	91	94	106.267	93.7667	1.13331	0.00400121
Q8BQZ5	Cpsf4	Cleavage and polyadenylation specificity factor subunit 4 OS=Mus musculus OX=10090 GN=Cpsf4 PE=2 SV=1	5.21327	1	1	1	211	23.638	8.47	108.1	102	108.7	96.4	88.7	96.2	106.267	93.7667	1.13331	0.0196297
Q80U19	Daam2	Disheveled-associated activator of morphogenesis 2 OS=Mus musculus OX=10090 GN=Daam2 PE=1 SV=4	3.67713	4	5	3	1115	128.289	6.92	98.8	117.2	102.7	100.8	95.2	85.3	106.233	93.7667	1.13295	0.158497
P62965	Crabp1	Cellular retinoic acid-binding protein 1 OS=Mus musculus OX=10090 GN=Crabp1 PE=1 SV=2	66.4234	8	40	7	137	15.582	5.38	107.2	102.5	108.9	106.5	96.6	78.2	106.2	93.7667	1.1326	0.217782
Q8BTY8	Scfd2	Sec1 family domain-containing protein 2 OS=Mus musculus OX=10090 GN=Scfd2 PE=1 SV=1	19.2982	11	14	11	684	74.703	6.81	105.3	106.9	106.4	99.2	93.9	88.2	106.2	93.7667	1.1326	0.017963
P06795	Abcb1b	Multidrug resistance protein 1B OS=Mus musculus OX=10090 GN=Abcb1b PE=1 SV=1	17.163	18	27	18	1276	140.905	8.34	106	107.7	105	91.8	94.5	95.1	106.233	93.8	1.13255	0.00063833
Q8C7K6	Pcyox1l	Prenylcysteine oxidase-like OS=Mus musculus OX=10090 GN=Pcyox1l PE=1 SV=1	13.1313	6	11	6	495	54.84	7.65	108.7	101.4	108.6	95.5	96.4	89.5	106.233	93.8	1.13255	0.0185968
Q8VHH7	Adcy3	Adenylate cyclase type 3 OS=Mus musculus OX=10090 GN=Adcy3 PE=1 SV=2	1.39738	2	3	2	1145	129.001	6.29	105.5	113.8	99.4	96.3	92.3	92.8	106.233	93.8	1.13255	0.0462755
Q8R088	Golph3l	Golgi phosphoprotein 3-like OS=Mus musculus OX=10090 GN=Golph3l PE=1 SV=1	19.6491	4	4	2	285	32.885	5.99	111.3	101.6	105.7	97.4	93.8	90.2	106.2	93.8	1.1322	0.0238688
Q80Y84	Kdm5b	Lysine-specific demethylase 5B OS=Mus musculus OX=10090 GN=Kdm5b PE=1 SV=1	4.46891	4	4	4	1544	175.442	6.43	102.5	106.7	109.4	96.7	91.8	92.9	106.2	93.8	1.1322	0.00766986
P70677	Casp3	Caspase-3 OS=Mus musculus OX=10090 GN=Casp3 PE=1 SV=1	4.33213	1	3	1	277	31.454	6.92	108.4	108.8	101.4	96.5	97.5	87.4	106.2	93.8	1.1322	0.0365503
Q9ESU6	Brd4	Bromodomain-containing protein 4 OS=Mus musculus OX=10090 GN=Brd4 PE=1 SV=2	3.57143	6	9	2	1400	155.798	9.19	97.1	124.7	96.8	91.3	106.7	83.4	106.2	93.8	1.1322	0.341801
Q9WU62	Incenp	Inner centromere protein OS=Mus musculus OX=10090 GN=Incenp PE=1 SV=2	1.25	1	1	1	880	101.147	9.55	104.5	108.6	105.5	92.6	97	91.8	106.2	93.8	1.1322	0.00366123
Q8BP71	Rbfox2	RNA binding protein fox-1 homolog 2 OS=Mus musculus OX=10090 GN=Rbfox2 PE=1 SV=2	19.5991	6	16	6	449	47.301	6.55	109.7	103	105.8	95.1	94.3	92	106.167	93.8	1.13184	0.00455713
Q3UHN9	Ndst1	Bifunctional heparan sulfate N-deacetylase/N-sulfotransferase 1 OS=Mus musculus OX=10090 GN=Ndst1 PE=1 SV=2	3.06122	3	4	3	882	100.662	7.77	95.9	117.6	105	97.7	94.1	89.6	106.167	93.8	1.13184	0.139266
Q8BHT6	B3glct	Beta-1,3-glucosyltransferase OS=Mus musculus OX=10090 GN=B3glct PE=1 SV=3	4.08998	1	1	1	489	55.322	6.92	113.5	100	105.1	94.3	90.9	96.3	106.2	93.8333	1.13179	0.0433767
P16045	Lgals1	Galectin-1 OS=Mus musculus OX=10090 GN=Lgals1 PE=1 SV=3	91.1111	10	510	10	135	14.856	5.49	105.4	104.7	108.4	89.1	100.3	92.1	106.167	93.8333	1.13144	0.0251347
O70475	Ugdh	UDP-glucose 6-dehydrogenase OS=Mus musculus OX=10090 GN=Ugdh PE=1 SV=1	28.8032	11	22	11	493	54.797	7.56	111.4	103.5	103.6	95	93.7	92.8	106.167	93.8333	1.13144	0.0101932
Q8CC35	Synpo	Synaptopodin OS=Mus musculus OX=10090 GN=Synpo PE=1 SV=2	20.1292	15	27	15	929	99.49	9.42	109.4	99.8	109.3	104.1	96.7	80.7	106.167	93.8333	1.13144	0.180127
Q8BTI8	Srrm2	Serine/arginine repetitive matrix protein 2 OS=Mus musculus OX=10090 GN=Srrm2 PE=1 SV=3	11.3578	25	36	25	2703	294.666	12.03	108.2	101.6	108.6	96.6	94.7	90.2	106.133	93.8333	1.13108	0.0141723
Q8BTS4	Nup54	Nuclear pore complex protein Nup54 OS=Mus musculus OX=10090 GN=Nup54 PE=1 SV=1	18.2353	7	11	7	510	55.697	7.02	108.8	104.2	105.4	96.3	93.6	91.6	106.133	93.8333	1.13108	0.00315143
Q60961	Laptm4a	Lysosomal-associated transmembrane protein 4A OS=Mus musculus OX=10090 GN=Laptm4a PE=1 SV=1	14.5923	2	6	2	233	26.84	6.51	104.2	108.3	105.9	91.7	94.2	95.6	106.133	93.8333	1.13108	0.00172182
P17809	Slc2a1	Solute carrier family 2, facilitated glucose transporter member 1 OS=Mus musculus OX=10090 GN=Slc2a1 PE=1 SV=4	3.65854	2	3	2	492	53.949	8.87	106.6	109.1	102.7	94.1	93.6	93.8	106.133	93.8333	1.13108	0.00275373
P23798	Pcgf2	Polycomb group RING finger protein 2 OS=Mus musculus OX=10090 GN=Pcgf2 PE=1 SV=2	2.33918	1	1	1	342	37.699	7.93	109.1	107.4	102	95.1	94	92.5	106.167	93.8667	1.13104	0.00561473
Q9ERF3	Wdr61	WD repeat-containing protein 61 OS=Mus musculus OX=10090 GN=Wdr61 PE=1 SV=1	30.4918	6	13	6	305	33.752	5.36	105.5	110.4	102.5	95.5	90.3	95.8	106.133	93.8667	1.13068	0.0135842
O35405	Pld3	Phospholipase D3 OS=Mus musculus OX=10090 GN=Pld3 PE=1 SV=1	10.2459	4	8	4	488	54.354	6.52	108.3	104.2	105.9	95.2	93.5	92.9	106.133	93.8667	1.13068	0.000871283
P50608	Fmod	Fibromodulin OS=Mus musculus OX=10090 GN=Fmod PE=2 SV=1	1.8617	1	3	1	376	43.027	6.04	100.8	115.8	101.8	103	90.4	88.2	106.133	93.8667	1.13068	0.140461
Q8BGP6	Slc25a40	Solute carrier family 25 member 40 OS=Mus musculus OX=10090 GN=Slc25a40 PE=1 SV=1	13.6499	4	5	4	337	37.939	8.95	104.8	110.4	103.2	102.7	89.1	89.8	106.133	93.8667	1.13068	0.067644
Q99LB7	Sardh	Sarcosine dehydrogenase, mitochondrial OS=Mus musculus OX=10090 GN=Sardh PE=1 SV=1	5.54951	2	2	2	919	101.618	6.74	112.5	105.8	100.1	114.7	95.8	71.1	106.133	93.8667	1.13068	0.402808
Q9D1J1	Necap2	Adaptin ear-binding coat-associated protein 2 OS=Mus musculus OX=10090 GN=Necap2 PE=1 SV=1	6.39098	2	3	2	266	28.58	7.94	105.7	105.2	107.5	101.3	87.9	92.4	106.133	93.8667	1.13068	0.0373755
Q8BIG4	Fbxo28	F-box only protein 28 OS=Mus musculus OX=10090 GN=Fbxo28 PE=1 SV=1	9.51087	2	3	2	368	40.952	9.54	105	108.9	104.5	98.3	89.9	93.4	106.133	93.8667	1.13068	0.0119409
Q9CR02	Tma16	Translation machinery-associated protein 16 OS=Mus musculus OX=10090 GN=Tma16 PE=1 SV=1	10.4072	1	1	1	221	25.766	9.19	105.3	103.8	109.3	91.1	90.9	99.6	106.133	93.8667	1.13068	0.0206033
Q8K4Z5	Sf3a1	Splicing factor 3A subunit 1 OS=Mus musculus OX=10090 GN=Sf3a1 PE=1 SV=1	24.5259	17	28	17	791	88.489	5.22	109.9	106	102.4	100.4	92.3	88.9	106.1	93.8667	1.13033	0.0388648
Q78S06	Sys1	Protein SYS1 homolog OS=Mus musculus OX=10090 GN=Sys1 PE=2 SV=1	19.8718	2	2	2	156	17.542	7.72	88.5	128.6	101.3	85	107	89.7	106.133	93.9	1.13028	0.418805
Q08639	Tfdp1	Transcription factor Dp-1 OS=Mus musculus OX=10090 GN=Tfdp1 PE=1 SV=1	3.65854	1	1	1	410	45.203	6.1	107.1	102	109.3	95.4	92	94.3	106.133	93.9	1.13028	0.00681958
P12265	Gusb	Beta-glucuronidase OS=Mus musculus OX=10090 GN=Gusb PE=1 SV=2	28.7037	16	21	16	648	74.148	6.7	109.2	104.3	104.8	99.6	97.3	84.8	106.1	93.9	1.12993	0.0658389
Q9ER69	Wtap	Pre-mRNA-splicing regulator WTAP OS=Mus musculus OX=10090 GN=Wtap PE=1 SV=3	12.3737	4	5	4	396	44.15	5.25	106.6	101.5	110.2	98.5	99	84.2	106.1	93.9	1.12993	0.0895483
P55098	Pex2	Peroxisome biogenesis factor 2 OS=Mus musculus OX=10090 GN=Pex2 PE=2 SV=1	3.60656	1	1	1	305	34.709	8.46	111.2	110.1	97	91.4	96.6	93.7	106.1	93.9	1.12993	0.0639675
Q8BMQ8	Mon1b	Vacuolar fusion protein MON1 homolog B OS=Mus musculus OX=10090 GN=Mon1b PE=2 SV=1	3.25497	1	2	1	553	59.979	5.57	97.7	114.7	105.9	96.2	89.6	95.9	106.1	93.9	1.12993	0.085127
Q9WVL2	Stat2	Signal transducer and activator of transcription 2 OS=Mus musculus OX=10090 GN=Stat2 PE=1 SV=1	2.49187	2	3	2	923	105.351	5.27	101.1	122	95.2	93.9	94.1	93.8	106.1	93.9333	1.12952	0.208898
P46664	Adss	Adenylosuccinate synthetase isozyme 2 OS=Mus musculus OX=10090 GN=Adss PE=1 SV=2	23.0263	8	19	8	456	49.99	6.38	102.4	119.9	95.9	93.8	98.1	89.9	106.067	93.9333	1.12917	0.183215
Q9CZR8	Tsfm	Elongation factor Ts, mitochondrial OS=Mus musculus OX=10090 GN=Tsfm PE=1 SV=1	33.0247	8	12	8	324	35.312	7.06	105.5	106.7	106	101.4	96.5	83.9	106.067	93.9333	1.12917	0.0808996
P52795	Efnb1	Ephrin-B1 OS=Mus musculus OX=10090 GN=Efnb1 PE=1 SV=1	15.0725	4	6	4	345	37.835	9.03	107.1	106.5	104.6	93.4	97.4	91	106.067	93.9333	1.12917	0.0038181
O35231	Kifc3	Kinesin-like protein KIFC3 OS=Mus musculus OX=10090 GN=Kifc3 PE=1 SV=4	1.45631	1	1	1	824	92.5	7.71	103.5	111	103.7	85.7	97.6	98.5	106.067	93.9333	1.12917	0.0650532
P34022	Ranbp1	Ran-specific GTPase-activating protein OS=Mus musculus OX=10090 GN=Ranbp1 PE=1 SV=2	43.8424	7	19	7	203	23.582	5.22	109.3	104.9	103.9	97.6	99.7	84.5	106.033	93.9333	1.12881	0.0741551
Q9Z247	Fkbp9	Peptidyl-prolyl cis-trans isomerase FKBP9 OS=Mus musculus OX=10090 GN=Fkbp9 PE=1 SV=1	40.5263	21	115	20	570	62.955	5.21	106.1	104.3	107.8	93.1	93.7	95.1	106.067	93.9667	1.12877	0.000495677
Q6ZPY7	Kdm3b	Lysine-specific demethylase 3B OS=Mus musculus OX=10090 GN=Kdm3b PE=1 SV=2	4.03329	4	4	4	1562	170.768	6.92	105.1	110.4	102.7	98.4	87	96.5	106.067	93.9667	1.12877	0.0448551
Q3UH53	Sdk1	Protein sidekick-1 OS=Mus musculus OX=10090 GN=Sdk1 PE=1 SV=1	0.729594	1	1	1	2193	240.156	6.77	105.2	108.4	104.6	99.5	90.5	91.9	106.067	93.9667	1.12877	0.0163012
Q922R8	Pdia6	Protein disulfide-isomerase A6 OS=Mus musculus OX=10090 GN=Pdia6 PE=1 SV=3	54.0909	17	110	17	440	48.07	5.14	105.3	108.7	104.1	100.8	96.1	85	106.033	93.9667	1.12841	0.0688427
O54784	Dapk3	Death-associated protein kinase 3 OS=Mus musculus OX=10090 GN=Dapk3 PE=1 SV=1	15.625	6	9	6	448	51.39	8.7	107.9	102.3	107.9	95.1	93.7	93.1	106.033	93.9667	1.12841	0.00352204
P23708	Nfya	Nuclear transcription factor Y subunit alpha OS=Mus musculus OX=10090 GN=Nfya PE=1 SV=2	5.49133	1	2	1	346	36.756	8.94	101.4	123.7	93	94.9	92	95	106.033	93.9667	1.12841	0.260431
Q9JLJ0	Litaf	Lipopolysaccharide-induced tumor necrosis factor-alpha factor homolog OS=Mus musculus OX=10090 GN=Litaf PE=1 SV=1	4.34783	1	2	1	161	16.934	5.88	109.7	99.7	108.7	94.4	93.8	93.7	106.033	93.9667	1.12841	0.0193378
Q8BH74	Nup107	Nuclear pore complex protein Nup107 OS=Mus musculus OX=10090 GN=Nup107 PE=1 SV=1	10.7991	8	15	8	926	106.65	5.43	104.4	108.3	105.3	92.9	95.4	93.6	106	93.9667	1.12806	0.000991485
P48024	Eif1	Eukaryotic translation initiation factor 1 OS=Mus musculus OX=10090 GN=Eif1 PE=1 SV=2	63.7168	5	15	1	113	12.739	7.44	101.2	112.9	104	97.8	91.4	92.8	106.033	94	1.12801	0.040403
Q8R332	Nup58	Nucleoporin p58/p45 OS=Mus musculus OX=10090 GN=Nup58 PE=1 SV=1	6.64395	3	8	3	587	59.409	9.29	106.1	108.7	103.3	95.8	94.9	91.3	106.033	94	1.12801	0.00442573
Q9D855	Uqcrb	Cytochrome b-c1 complex subunit 7 OS=Mus musculus OX=10090 GN=Uqcrb PE=1 SV=3	53.1532	7	27	7	111	13.519	9.11	103.1	110.5	104.4	92.3	96.2	93.5	106	94	1.12766	0.00934463
Q8BWB6	Steap2	Metalloreductase STEAP2 OS=Mus musculus OX=10090 GN=Steap2 PE=1 SV=1	11.2474	4	4	4	489	55.725	9.2	104.4	105.5	108.1	94.6	90.6	96.8	106	94	1.12766	0.00480621
Q9R118	Htra1	Serine protease HTRA1 OS=Mus musculus OX=10090 GN=Htra1 PE=1 SV=2	38.75	18	45	18	480	51.182	7.65	114.4	98.7	104.8	92.6	88	101.4	105.967	94	1.1273	0.118091
Q8BQM4	Heatr3	HEAT repeat-containing protein 3 OS=Mus musculus OX=10090 GN=Heatr3 PE=1 SV=1	4.71281	2	2	2	679	74.258	5.01	102.1	117.6	98.2	91.8	102	88.2	105.967	94	1.1273	0.172942
Q8VDG7	Pafah2	Platelet-activating factor acetylhydrolase 2, cytoplasmic OS=Mus musculus OX=10090 GN=Pafah2 PE=1 SV=2	3.84615	1	1	1	390	43.534	7.47	104.9	104.4	108.6	97.5	86.1	98.4	105.967	94	1.1273	0.0456166
P37913	Lig1	DNA ligase 1 OS=Mus musculus OX=10090 GN=Lig1 PE=1 SV=2	5.02183	3	3	3	916	102.226	6.81	102.4	110.9	104.6	97.1	91.8	93.2	105.967	94.0333	1.12691	0.0164383
Q9D8P4	Mrpl17	39S ribosomal protein L17, mitochondrial OS=Mus musculus OX=10090 GN=Mrpl17 PE=1 SV=1	20.4545	4	6	4	176	20.237	9.82	104.9	108.9	104.1	94.7	95.3	92.1	105.967	94.0333	1.12691	0.00257684
Q60575	Kif1b	Kinesin-like protein KIF1B OS=Mus musculus OX=10090 GN=Kif1b PE=1 SV=2	2.64317	4	5	2	1816	203.953	5.62	103.9	109.6	104.3	96.6	93.3	92.2	105.933	94.0333	1.12655	0.00626315
Q9D8Z2	Triap1	TP53-regulated inhibitor of apoptosis 1 OS=Mus musculus OX=10090 GN=Triap1 PE=1 SV=1	27.6316	2	2	2	76	8.75	5.48	103.7	106.9	107.2	101.1	92	89	105.933	94.0333	1.12655	0.0353114
Q9D0M1	Prpsap1	Phosphoribosyl pyrophosphate synthase-associated protein 1 OS=Mus musculus OX=10090 GN=Prpsap1 PE=1 SV=1	19.9438	5	6	3	356	39.407	7.2	108.9	106.2	102.8	92.5	91.4	98.3	105.967	94.0667	1.12651	0.0127492
Q80WG5	Lrrc8a	Volume-regulated anion channel subunit LRRC8A OS=Mus musculus OX=10090 GN=Lrrc8a PE=1 SV=1	21.7284	14	26	12	810	94.06	7.94	106.3	106.8	104.8	91.6	96.2	94.4	105.967	94.0667	1.12651	0.00125594
Q9CWM4	Pfdn1	Prefoldin subunit 1 OS=Mus musculus OX=10090 GN=Pfdn1 PE=1 SV=1	28.6885	4	5	3	122	14.246	8.32	106	108.9	102.9	94.6	94.1	93.5	105.933	94.0667	1.12615	0.00252898
Q8K385	FRRS1	Ferric-chelate reductase 1 OS=Mus musculus OX=10090 GN=FRRS1 PE=1 SV=1	2.53378	2	2	2	592	66.005	8.1	104.1	112.4	101.3	100.5	90.2	91.5	105.933	94.0667	1.12615	0.0630667
P52480	Pkm	Pyruvate kinase PKM OS=Mus musculus OX=10090 GN=Pkm PE=1 SV=4	72.693	33	240	33	531	57.808	7.47	111.1	103.2	103.4	99.4	95	87.8	105.9	94.0667	1.1258	0.050115
O70400	Pdlim1	PDZ and LIM domain protein 1 OS=Mus musculus OX=10090 GN=Pdlim1 PE=1 SV=4	46.789	14	24	14	327	35.752	6.84	112	99.3	106.4	105.6	91.2	85.4	105.9	94.0667	1.1258	0.168081
P27812	Klrb1b	Killer cell lectin-like receptor subfamily B member 1B allele A OS=Mus musculus OX=10090 GN=Klrb1b PE=1 SV=1	6.72646	1	2	1	223	25.141	5.63	112.4	96.8	108.5	98.2	95.9	88.1	105.9	94.0667	1.1258	0.101944
Q641K5	Nuak1	NUAK family SNF1-like kinase 1 OS=Mus musculus OX=10090 GN=Nuak1 PE=1 SV=1	3.03951	1	1	1	658	73.616	8.68	93.9	123.7	100.2	90.3	84.9	107.1	105.933	94.1	1.12575	0.352785
P09925	Surf1	Surfeit locus protein 1 OS=Mus musculus OX=10090 GN=Surf1 PE=1 SV=3	7.51634	2	5	2	306	34.776	9.72	104.9	110.6	102.3	93.2	93.7	95.4	105.933	94.1	1.12575	0.00959694
O35177	Nedd9	Enhancer of filamentation 1 OS=Mus musculus OX=10090 GN=Nedd9 PE=1 SV=2	0.960384	1	1	1	833	92.993	6.54	113.2	97.2	107.3	103.8	89	89.5	105.9	94.1	1.1254	0.15467
Q9CZU4	Eral1	GTPase Era, mitochondrial OS=Mus musculus OX=10090 GN=Eral1 PE=2 SV=1	2.97483	1	2	1	437	48.157	8.78	92.9	121.3	103.4	102.8	89.4	90.1	105.867	94.1	1.12504	0.277313
Q5F2E7	Nufip2	Nuclear fragile X mental retardation-interacting protein 2 OS=Mus musculus OX=10090 GN=Nufip2 PE=1 SV=1	18.3526	10	13	10	692	75.611	8.7	106.5	101.9	109.2	96.8	91.7	93.8	105.867	94.1	1.12504	0.0105344
Q9D0A3	Arpin	Arpin OS=Mus musculus OX=10090 GN=Arpin PE=1 SV=1	5.30973	1	1	1	226	25.178	5.19	111.6	100.7	105.4	93.7	97	91.7	105.9	94.1333	1.125	0.0286189
O70591	Pfdn2	Prefoldin subunit 2 OS=Mus musculus OX=10090 GN=Pfdn2 PE=1 SV=2	22.7273	3	5	3	154	16.524	6.58	103.9	109.3	104.4	96.4	93	93	105.867	94.1333	1.12465	0.00471165
Q8R087	B4galt7	Beta-1,4-galactosyltransferase 7 OS=Mus musculus OX=10090 GN=B4galt7 PE=2 SV=1	9.48012	2	3	2	327	37.73	8.53	111.3	101.8	104.5	92.9	91.5	98	105.867	94.1333	1.12465	0.0272043
P13405	Rb1	Retinoblastoma-associated protein OS=Mus musculus OX=10090 GN=Rb1 PE=1 SV=2	1.52009	1	1	1	921	105.299	7.93	105.7	115.4	96.5	97	92	93.4	105.867	94.1333	1.12465	0.106693
P68040	Rack1	Receptor of activated protein C kinase 1 OS=Mus musculus OX=10090 GN=Rack1 PE=1 SV=3	70.9779	19	151	19	317	35.055	7.69	105.8	108	103.7	94.5	90.1	97.8	105.833	94.1333	1.12429	0.0101555
P20352	F3	Tissue factor OS=Mus musculus OX=10090 GN=F3 PE=1 SV=2	22.7891	5	9	5	294	32.914	9.32	109.1	105.7	102.7	85.5	84.9	112.1	105.833	94.1667	1.12389	0.271625
Q99LI7	Cstf3	Cleavage stimulation factor subunit 3 OS=Mus musculus OX=10090 GN=Cstf3 PE=1 SV=1	12.4128	7	9	7	717	82.824	8.12	110.3	102.9	104.3	101.3	93.3	87.9	105.833	94.1667	1.12389	0.0607315
Q8JZM7	Cdc73	Parafibromin OS=Mus musculus OX=10090 GN=Cdc73 PE=1 SV=1	13.936	7	9	7	531	60.539	9.61	99.1	115.8	102.6	90.9	92.5	99.1	105.833	94.1667	1.12389	0.10876
Q9CZG3	Commd8	COMM domain-containing protein 8 OS=Mus musculus OX=10090 GN=Commd8 PE=1 SV=1	14.2077	2	2	2	183	20.839	5.59	102.8	114	100.7	102.2	91.4	88.9	105.833	94.1667	1.12389	0.114821
Q8BWU5	Osgep	Probable tRNA N6-adenosine threonylcarbamoyltransferase OS=Mus musculus OX=10090 GN=Osgep PE=1 SV=2	8.95522	2	2	2	335	36.277	6.24	108.3	104.2	105	94.8	90.1	97.6	105.833	94.1667	1.12389	0.00984166
Q8BW41	Pomgnt2	Protein O-linked-mannose beta-1,4-N-acetylglucosaminyltransferase 2 OS=Mus musculus OX=10090 GN=Pomgnt2 PE=1 SV=1	2.64463	1	2	1	605	69.334	8.78	94.9	114.8	107.7	98.3	89.7	94.5	105.8	94.1667	1.12354	0.140049
Q9D0T1	Snu13	NHP2-like protein 1 OS=Mus musculus OX=10090 GN=Snu13 PE=1 SV=4	46.0938	7	20	7	128	14.165	8.46	109.8	102.8	104.9	98.7	91.1	92.8	105.833	94.2	1.1235	0.0198819
Q9EPB4	Pycard	Apoptosis-associated speck-like protein containing a CARD OS=Mus musculus OX=10090 GN=Pycard PE=1 SV=1	8.29016	1	1	1	193	21.445	5.43	99.4	122.1	96	99	90.1	93.5	105.833	94.2	1.1235	0.247229
Q8BYL4	Yars2	Tyrosine--tRNA ligase, mitochondrial OS=Mus musculus OX=10090 GN=Yars2 PE=1 SV=2	16.1017	5	6	5	472	52.564	9.16	103.7	110.9	102.8	97.7	95.7	89.2	105.8	94.2	1.12314	0.0329493
P51569	Gla	Alpha-galactosidase A OS=Mus musculus OX=10090 GN=Gla PE=1 SV=1	11.6945	4	9	4	419	47.611	5.72	109	107.7	100.6	103.2	94.5	84.9	105.767	94.2	1.12279	0.121234
P59997	Kdm2a	Lysine-specific demethylase 2A OS=Mus musculus OX=10090 GN=Kdm2a PE=1 SV=2	3.61757	3	4	3	1161	132.594	7.44	108.6	104.6	104.1	94.4	94	94.2	105.767	94.2	1.12279	0.00126509
Q9D5T0	Atad1	ATPase family AAA domain-containing protein 1 OS=Mus musculus OX=10090 GN=Atad1 PE=1 SV=1	21.3296	6	22	6	361	40.718	6.9	103.9	107.5	106	92.5	94.1	96.1	105.8	94.2333	1.12274	0.0014268
P18760	Cfl1	Cofilin-1 OS=Mus musculus OX=10090 GN=Cfl1 PE=1 SV=3	79.5181	19	90	17	166	18.548	8.09	106.9	106.2	104.2	101.9	96.8	84	105.767	94.2333	1.12239	0.0989094
Q80U38	Khnyn	Protein KHNYN OS=Mus musculus OX=10090 GN=Khnyn PE=2 SV=2	2.68256	1	1	1	671	74.519	7.87	106.2	105.8	105.3	88.8	102.6	91.3	105.767	94.2333	1.12239	0.0534407
Q80W47	Wipi2	WD repeat domain phosphoinositide-interacting protein 2 OS=Mus musculus OX=10090 GN=Wipi2 PE=1 SV=1	6.74157	3	3	2	445	48.446	5.86	110.8	98.3	108.2	91	95.5	96.2	105.767	94.2333	1.12239	0.0495882
P97499	Tep1	Telomerase protein component 1 OS=Mus musculus OX=10090 GN=Tep1 PE=1 SV=1	0.760746	1	1	1	2629	291.275	7.24	103.5	108.2	105.6	73.8	108.8	100.1	105.767	94.2333	1.12239	0.338075
Q8R3V6	Cuedc1	CUE domain-containing protein 1 OS=Mus musculus OX=10090 GN=Cuedc1 PE=2 SV=2	7.21649	2	2	2	388	42.753	5.58	108.5	112	96.8	102.7	95.3	84.7	105.767	94.2333	1.12239	0.172717
Q9QZI9	Serinc3	Serine incorporator 3 OS=Mus musculus OX=10090 GN=Serinc3 PE=1 SV=2	5.29661	3	4	3	472	52.588	7.23	105.4	105.4	106.4	91	92.1	99.6	105.733	94.2333	1.12204	0.0134345
Q91WK1	Spryd4	SPRY domain-containing protein 4 OS=Mus musculus OX=10090 GN=Spryd4 PE=1 SV=1	36.715	7	12	7	207	23.26	9.45	102.8	110.5	103.9	98.8	96.5	87.4	105.733	94.2333	1.12204	0.0530704
A2AQ19	Rtf1	RNA polymerase-associated protein RTF1 homolog OS=Mus musculus OX=10090 GN=Rtf1 PE=1 SV=1	2.51748	2	2	2	715	80.748	8.16	107.1	108.4	101.7	99	91.7	92	105.733	94.2333	1.12204	0.0216611
E9Q7G0	Numa1	Nuclear mitotic apparatus protein 1 OS=Mus musculus OX=10090 GN=Numa1 PE=1 SV=1	30.85	52	93	52	2094	235.487	5.87	108.6	103.1	105.6	94.3	93.1	95.4	105.767	94.2667	1.12199	0.00261935
Q8K1M6	Dnm1l	Dynamin-1-like protein OS=Mus musculus OX=10090 GN=Dnm1l PE=1 SV=2	37.6011	21	43	21	742	82.606	7.05	107.8	107.5	102	97.3	94.4	91.1	105.767	94.2667	1.12199	0.0114899
D3Z2R5	Selenon	Selenoprotein N OS=Mus musculus OX=10090 GN=Selenon PE=3 SV=2	13.465	6	21	6	557	62.453	5.55	99.9	105.2	112	95	91.3	96.5	105.7	94.2667	1.12129	0.0404572
O70305	Atxn2	Ataxin-2 OS=Mus musculus OX=10090 GN=Atxn2 PE=1 SV=1	10.1167	11	16	10	1285	136.4	9.55	106.7	102.9	107.5	97.8	93.1	91.9	105.7	94.2667	1.12129	0.0075554
P30415	Nktr	NK-tumor recognition protein OS=Mus musculus OX=10090 GN=Nktr PE=1 SV=4	0.688231	1	1	1	1453	163.35	10.05	103.2	108.3	105.6	92.1	93.2	97.5	105.7	94.2667	1.12129	0.006637
Q9JKZ2	Slc5a3	Sodium/myo-inositol cotransporter OS=Mus musculus OX=10090 GN=Slc5a3 PE=1 SV=2	4.87465	3	4	3	718	79.53	7.3	108.3	109.4	99.5	94.9	92.3	95.7	105.733	94.3	1.12124	0.0256259
Q921F2	Tardbp	TAR DNA-binding protein 43 OS=Mus musculus OX=10090 GN=Tardbp PE=1 SV=1	41.7874	15	66	15	414	44.519	6.7	107.6	104	105.5	96.7	92.6	93.6	105.7	94.3	1.12089	0.00213223
P70296	Pebp1	Phosphatidylethanolamine-binding protein 1 OS=Mus musculus OX=10090 GN=Pebp1 PE=1 SV=3	55.615	6	29	6	187	20.817	5.4	106.9	106.1	104.1	99.5	97.2	86.2	105.7	94.3	1.12089	0.0528628
Q61687	Atrx	Transcriptional regulator ATRX OS=Mus musculus OX=10090 GN=Atrx PE=1 SV=3	11.5509	26	43	26	2476	278.414	6.68	106.4	100.9	109.8	95.7	94.1	93.1	105.7	94.3	1.12089	0.0134744
Q6PFD9	Nup98	Nuclear pore complex protein Nup98-Nup96 OS=Mus musculus OX=10090 GN=Nup98 PE=1 SV=2	10.9581	17	27	17	1816	197.118	6.18	108	103.6	105.5	95.8	90.8	96.3	105.7	94.3	1.12089	0.00627707
Q9JJC6	Rilpl1	RILP-like protein 1 OS=Mus musculus OX=10090 GN=Rilpl1 PE=1 SV=1	8.62069	2	2	2	406	47.294	5.16	110	113.3	93.8	99.6	90.1	93.2	105.7	94.3	1.12089	0.1613
Q9DB15	Mrpl12	39S ribosomal protein L12, mitochondrial OS=Mus musculus OX=10090 GN=Mrpl12 PE=1 SV=2	46.2687	7	30	7	201	21.695	9.29	102.9	111.3	102.8	95	96.4	91.5	105.667	94.3	1.12054	0.0230827
O08901	Bub1	Mitotic checkpoint serine/threonine-protein kinase BUB1 OS=Mus musculus OX=10090 GN=Bub1 PE=1 SV=1	0.661626	1	3	1	1058	119.486	6.1	85.9	122.4	108.7	97.8	94.5	90.6	105.667	94.3	1.12054	0.35381
Q9CPT3	Nanp	N-acylneuraminate-9-phosphatase OS=Mus musculus OX=10090 GN=Nanp PE=1 SV=1	7.25806	1	1	1	248	27.79	6.07	116	100.8	100.3	100.5	91.3	91.2	105.7	94.3333	1.12049	0.13128
Q9D287	Bcas2	Pre-mRNA-splicing factor SPF27 OS=Mus musculus OX=10090 GN=Bcas2 PE=1 SV=1	62.6667	9	23	9	225	26.115	5.66	104.3	112	100.7	98.4	91.4	93.2	105.667	94.3333	1.12014	0.0451249
Q80X82	Sympk	Symplekin OS=Mus musculus OX=10090 GN=Sympk PE=1 SV=1	8.56698	10	17	10	1284	142.194	6.05	108	105.6	103.4	95.4	93.5	94.1	105.667	94.3333	1.12014	0.00141552
O70152	Dpm1	Dolichol-phosphate mannosyltransferase subunit 1 OS=Mus musculus OX=10090 GN=Dpm1 PE=1 SV=1	40.3846	8	23	8	260	29.156	9.51	103.4	113	100.6	93.7	93.1	96.2	105.667	94.3333	1.12014	0.0429695
P52850	Ndst2	Bifunctional heparan sulfate N-deacetylase/N-sulfotransferase 2 OS=Mus musculus OX=10090 GN=Ndst2 PE=1 SV=1	1.47225	1	1	1	883	101.138	8.7	109.1	110.2	97.7	99	90.8	93.2	105.667	94.3333	1.12014	0.072589
Q923T9	Camk2g	Calcium/calmodulin-dependent protein kinase type II subunit gamma OS=Mus musculus OX=10090 GN=Camk2g PE=1 SV=1	24.9527	11	32	8	529	59.569	7.58	106.3	102.7	108.1	100	91.7	91.4	105.7	94.3667	1.1201	0.0248053
Q8C115	Plekhh2	Pleckstrin homology domain-containing family H member 2 OS=Mus musculus OX=10090 GN=Plekhh2 PE=1 SV=3	0.603622	1	1	1	1491	167.627	7.47	103.7	111.3	101.9	101.7	89.1	92.2	105.633	94.3333	1.11979	0.0765259
Q9EPL8	Ipo7	Importin-7 OS=Mus musculus OX=10090 GN=Ipo7 PE=1 SV=2	16.474	12	23	11	1038	119.41	4.82	106.9	108.6	101.5	95.9	94.8	92.4	105.667	94.3667	1.11975	0.00894183
Q61581	Igfbp7	Insulin-like growth factor-binding protein 7 OS=Mus musculus OX=10090 GN=Igfbp7 PE=1 SV=3	16.3701	5	9	5	281	28.951	8.31	100.7	114.5	101.8	92.9	97.4	92.8	105.667	94.3667	1.11975	0.0732233
Q5DTZ0	Nynrin	Protein NYNRIN OS=Mus musculus OX=10090 GN=Nynrin PE=2 SV=2	1.90217	2	2	2	1840	202.939	6.99	113.7	96.6	106.7	93.7	93.6	95.8	105.667	94.3667	1.11975	0.0873255
Q3TYA6	Mphosph8	M-phase phosphoprotein 8 OS=Mus musculus OX=10090 GN=Mphosph8 PE=1 SV=1	3.4965	2	2	2	858	97.407	5.85	108	102.5	106.5	93.7	87.5	101.9	105.667	94.3667	1.11975	0.0652615
Q9D0L8	Rnmt	mRNA cap guanine-N7 methyltransferase OS=Mus musculus OX=10090 GN=Rnmt PE=1 SV=1	10.5376	4	7	4	465	53.258	6.48	106.9	102.7	107.3	97.9	88.1	97.1	105.633	94.3667	1.11939	0.031447
Q9CWV1	Mcm8	DNA helicase MCM8 OS=Mus musculus OX=10090 GN=Mcm8 PE=1 SV=3	0.840336	1	3	1	833	92.313	7.62	101.4	116.7	98.8	98.9	93	91.2	105.633	94.3667	1.11939	0.13599
P58252	Eef2	Elongation factor 2 OS=Mus musculus OX=10090 GN=Eef2 PE=1 SV=2	59.324	47	226	46	858	95.253	6.83	107.4	109.5	100	98.4	95.2	89.5	105.633	94.3667	1.11939	0.044041
P62077	Timm8b	Mitochondrial import inner membrane translocase subunit Tim8 B OS=Mus musculus OX=10090 GN=Timm8b PE=1 SV=1	31.3253	3	6	3	83	9.281	5.12	106.8	102.7	107.4	97	98	88.1	105.633	94.3667	1.11939	0.0316344
Q9R0I7	Ylpm1	YLP motif-containing protein 1 OS=Mus musculus OX=10090 GN=Ylpm1 PE=2 SV=2	4.7619	6	7	6	1386	155.032	6.65	107.7	102.5	106.7	96.6	95.9	90.6	105.633	94.3667	1.11939	0.0104001
P62307	Snrpf	Small nuclear ribonucleoprotein F OS=Mus musculus OX=10090 GN=Snrpf PE=1 SV=1	9.30233	1	1	1	86	9.719	4.67	105	106.4	105.5	98.5	91.3	93.3	105.633	94.3667	1.11939	0.00670982
O70306	Tbx15	T-box transcription factor TBX15 OS=Mus musculus OX=10090 GN=Tbx15 PE=1 SV=2	7.6412	3	3	3	602	65.76	7.46	106.5	108.6	101.7	92.1	83.9	107.1	105.6	94.3667	1.11904	0.188419
Q6ZQ88	Kdm1a	Lysine-specific histone demethylase 1A OS=Mus musculus OX=10090 GN=Kdm1a PE=1 SV=2	14.6542	10	13	10	853	92.793	6.52	109.6	103	104.3	96.8	93.9	92.5	105.633	94.4	1.119	0.00921016
Q9CX86	Hnrnpa0	Heterogeneous nuclear ribonucleoprotein A0 OS=Mus musculus OX=10090 GN=Hnrnpa0 PE=1 SV=1	58.0328	13	67	12	305	30.512	9.31	107.4	103.7	105.7	94.9	90.6	97.7	105.6	94.4	1.11864	0.00854327
Q9WV98	Timm9	Mitochondrial import inner membrane translocase subunit Tim9 OS=Mus musculus OX=10090 GN=Timm9 PE=1 SV=1	59.5506	5	13	5	89	10.337	7.21	106	102	108.8	95.7	96.3	91.2	105.6	94.4	1.11864	0.0117035
C0HKD9	Mfap1b	Microfibrillar-associated protein 1B OS=Mus musculus OX=10090 GN=Mfap1b PE=1 SV=1	23.2346	9	13	9	439	51.923	4.98	105.2	107.7	103.9	99.2	90.7	93.3	105.6	94.4	1.11864	0.0152029
Q3UMF9	Faxc	Failed axon connections homolog OS=Mus musculus OX=10090 GN=Faxc PE=2 SV=1	6.35697	2	2	2	409	46.781	5.49	97.4	118.1	101.3	98.9	89.1	95.2	105.6	94.4	1.11864	0.183043
Q9JHZ2	Ankh	Progressive ankylosis protein OS=Mus musculus OX=10090 GN=Ankh PE=2 SV=1	2.43902	1	1	1	492	54.262	7.88	103.8	105.2	107.8	96.6	99.1	87.5	105.6	94.4	1.11864	0.0393445
Q6P2L6	Nsd3	Histone-lysine N-methyltransferase NSD3 OS=Mus musculus OX=10090 GN=Nsd3 PE=1 SV=2	2.29326	3	3	3	1439	160.899	8.27	103.6	110.9	102.3	92.8	93.6	96.8	105.6	94.4	1.11864	0.0189948
Q9Z2F7	Bnip3l	BCL2/adenovirus E1B 19 kDa protein-interacting protein 3-like OS=Mus musculus OX=10090 GN=Bnip3l PE=1 SV=1	8.25688	1	1	1	218	23.751	5.85	99.4	102.5	114.9	89.3	92.7	101.2	105.6	94.4	1.11864	0.131054
Q9D7Y9	Slx4ip	Protein SLX4IP OS=Mus musculus OX=10090 GN=Slx4ip PE=2 SV=1	3.63196	1	1	1	413	45.708	9.41	111	104.1	101.7	97.7	85.6	99.9	105.6	94.4	1.11864	0.0997063
Q9CQQ8	Lsm7	U6 snRNA-associated Sm-like protein LSm7 OS=Mus musculus OX=10090 GN=Lsm7 PE=1 SV=1	64.0777	4	9	4	103	11.629	5.27	109.6	105.1	102	97.1	93.8	92.3	105.567	94.4	1.11829	0.013075
Q00623	Apoa1	Apolipoprotein A-I OS=Mus musculus OX=10090 GN=Apoa1 PE=1 SV=2	3.78788	1	3	1	264	30.597	5.73	107.3	102.6	106.8	93.2	85	105	105.567	94.4	1.11829	0.135876
Q61102	Abcb7	ATP-binding cassette sub-family B member 7, mitochondrial OS=Mus musculus OX=10090 GN=Abcb7 PE=1 SV=3	17.4202	8	11	8	752	82.529	9.32	100.6	111.8	104.3	97.6	95.2	90.4	105.567	94.4	1.11829	0.0463205
P05201	Got1	Aspartate aminotransferase, cytoplasmic OS=Mus musculus OX=10090 GN=Got1 PE=1 SV=3	18.6441	6	7	6	413	46.219	7.14	107.3	108.1	101.4	98.6	93	91.7	105.6	94.4333	1.11825	0.0202305
P28656	Nap1l1	Nucleosome assembly protein 1-like 1 OS=Mus musculus OX=10090 GN=Nap1l1 PE=1 SV=2	23.0179	6	34	5	391	45.317	4.46	104.5	110.4	101.8	95.7	93.5	94.1	105.567	94.4333	1.1179	0.0132119
Q9WU28	Pfdn5	Prefoldin subunit 5 OS=Mus musculus OX=10090 GN=Pfdn5 PE=1 SV=1	64.2857	8	20	8	154	17.345	6.33	107.6	108.2	100.9	96.7	93.1	93.5	105.567	94.4333	1.1179	0.0128662
Q8BZ64	Tctn1	Tectonic-1 OS=Mus musculus OX=10090 GN=Tctn1 PE=1 SV=1	4.72175	1	1	1	593	63.407	7.28	100.2	122	94.5	91.1	90.4	101.8	105.567	94.4333	1.1179	0.290842
Q9R0E1	Plod3	Procollagen-lysine,2-oxoglutarate 5-dioxygenase 3 OS=Mus musculus OX=10090 GN=Plod3 PE=1 SV=1	34.0081	22	72	22	741	84.869	6.23	105.9	104.7	106	94	93.2	96.1	105.533	94.4333	1.11754	0.000320011
Q9WTL8	Arntl	Aryl hydrocarbon receptor nuclear translocator-like protein 1 OS=Mus musculus OX=10090 GN=Arntl PE=1 SV=2	1.58228	1	1	1	632	69.407	6.58	105.6	110.4	100.6	95.6	92.3	95.4	105.533	94.4333	1.11754	0.0213829
Q9QYB1	Clic4	Chloride intracellular channel protein 4 OS=Mus musculus OX=10090 GN=Clic4 PE=1 SV=3	33.5968	7	24	7	253	28.711	5.59	105.9	106.4	104.3	98.1	97.4	87.8	105.533	94.4333	1.11754	0.0304588
Q8CFE6	Slc38a2	Sodium-coupled neutral amino acid transporter 2 OS=Mus musculus OX=10090 GN=Slc38a2 PE=1 SV=1	10.3175	3	8	3	504	55.467	7.94	100.1	112	104.5	99.7	94.1	89.5	105.533	94.4333	1.11754	0.0715276
Q8CFE4	Scyl2	SCY1-like protein 2 OS=Mus musculus OX=10090 GN=Scyl2 PE=1 SV=1	1.1828	1	2	1	930	103.251	8.02	103.7	106.9	106.1	95.6	90.5	97.3	105.567	94.4667	1.1175	0.00795388
Q80VA0	Galnt7	N-acetylgalactosaminyltransferase 7 OS=Mus musculus OX=10090 GN=Galnt7 PE=1 SV=2	12.481	6	8	6	657	75.371	7.93	105.5	109.5	101.7	94.5	93.9	95	105.567	94.4667	1.1175	0.00815634
P61205	Arf3	ADP-ribosylation factor 3 OS=Mus musculus OX=10090 GN=Arf3 PE=2 SV=2	54.6961	9	59	4	181	20.588	7.43	111.1	93.1	112.5	99.9	94.7	88.8	105.567	94.4667	1.1175	0.189057
Q9WUL7	Arl3	ADP-ribosylation factor-like protein 3 OS=Mus musculus OX=10090 GN=Arl3 PE=1 SV=1	40.1099	6	9	6	182	20.474	7.24	104.5	108.2	103.9	99	94.2	90.2	105.533	94.4667	1.11715	0.0183622
P52432	Polr1c	DNA-directed RNA polymerases I and III subunit RPAC1 OS=Mus musculus OX=10090 GN=Polr1c PE=1 SV=3	12.1387	3	5	3	346	39.082	5.21	93.4	132	91.2	96.5	93.8	93.1	105.533	94.4667	1.11715	0.45181
Q64700	Rbl2	Retinoblastoma-like protein 2 OS=Mus musculus OX=10090 GN=Rbl2 PE=1 SV=3	1.4978	1	1	1	1135	127.405	7.64	101.6	118.7	96.3	93.6	91.8	98	105.533	94.4667	1.11715	0.189305
E9Q5K9	Ythdc1	YTH domain-containing protein 1 OS=Mus musculus OX=10090 GN=Ythdc1 PE=1 SV=2	5.43478	5	6	5	736	85.598	6.16	104.1	107.8	104.7	95.5	91.4	96.5	105.533	94.4667	1.11715	0.00463533
Q9CW79	Golga1	Golgin subfamily A member 1 OS=Mus musculus OX=10090 GN=Golga1 PE=1 SV=2	15.0396	10	11	10	758	87.284	5.52	105.6	105.6	105.4	100.3	93.2	90	105.533	94.5	1.11675	0.022273
Q99MD9	Nasp	Nuclear autoantigenic sperm protein OS=Mus musculus OX=10090 GN=Nasp PE=1 SV=2	9.31436	6	6	6	773	83.903	4.37	109.4	105.7	101.5	98.3	95	90.2	105.533	94.5	1.11675	0.0281205
P39061	Col18a1	Collagen alpha-1(XVIII) chain OS=Mus musculus OX=10090 GN=Col18a1 PE=1 SV=4	18.2074	20	40	20	1774	182.059	5.62	105	104.7	106.8	93.5	95.2	94.8	105.5	94.5	1.1164	0.000189694
O70492	Snx3	Sorting nexin-3 OS=Mus musculus OX=10090 GN=Snx3 PE=1 SV=3	45.0617	9	22	8	162	18.746	8.66	105.9	104.9	105.7	95.2	94.4	93.9	105.5	94.5	1.1164	2.26575e-05
Q8BZX4	Srek1	Splicing regulatory glutamine/lysine-rich protein 1 OS=Mus musculus OX=10090 GN=Srek1 PE=2 SV=1	14.17	5	12	5	494	56.73	10.48	105.6	111.6	99.3	96.1	93.7	93.7	105.5	94.5	1.1164	0.0390889
Q9CPT4	Mydgf	Myeloid-derived growth factor OS=Mus musculus OX=10090 GN=Mydgf PE=1 SV=1	28.3133	5	9	5	166	17.971	6.79	106	106.7	103.8	100.1	94.4	89	105.5	94.5	1.1164	0.0296098
O88958	Gnpda1	Glucosamine-6-phosphate isomerase 1 OS=Mus musculus OX=10090 GN=Gnpda1 PE=1 SV=3	6.92042	2	3	1	289	32.528	6.6	104	111.7	100.7	106.7	92.9	83.9	105.467	94.5	1.11605	0.211868
P97355	Sms	Spermine synthase OS=Mus musculus OX=10090 GN=Sms PE=1 SV=1	16.9399	3	3	3	366	41.287	5.06	100.9	114.2	101.3	97.3	96	90.3	105.467	94.5333	1.11566	0.0880605
P56213	Gfer	FAD-linked sulfhydryl oxidase ALR OS=Mus musculus OX=10090 GN=Gfer PE=1 SV=2	12.1212	2	2	2	198	22.862	7.93	106.9	105.4	104.1	97.4	95.6	90.6	105.467	94.5333	1.11566	0.00752013
Q9CTN4	Rhobtb3	Rho-related BTB domain-containing protein 3 OS=Mus musculus OX=10090 GN=Rhobtb3 PE=2 SV=3	10.9656	4	4	4	611	69.163	7.06	104.6	104.3	107.5	94.9	97	91.7	105.467	94.5333	1.11566	0.00408841
Q8BS45	Ttc26	Intraflagellar transport protein 56 OS=Mus musculus OX=10090 GN=Ttc26 PE=1 SV=1	2.16606	1	1	1	554	64.11	6.8	105.3	110.5	100.6	116.2	81.6	85.8	105.467	94.5333	1.11566	0.386906
Q80Y73		UPF0722 protein C11orf88 homolog OS=Mus musculus OX=10090 PE=2 SV=1	4.16667	1	1	1	168	19.056	9	104.8	104.7	106.9	98.8	95	89.8	105.467	94.5333	1.11566	0.0155862
P27808	Mgat1	Alpha-1,3-mannosyl-glycoprotein 2-beta-N-acetylglucosaminyltransferase OS=Mus musculus OX=10090 GN=Mgat1 PE=1 SV=1	44.7427	14	23	14	447	51.658	8.9	102.7	114.4	99.2	94.5	96.1	93	105.433	94.5333	1.1153	0.0804276
Q8BJQ9	Csgalnact1	Chondroitin sulfate N-acetylgalactosaminyltransferase 1 OS=Mus musculus OX=10090 GN=Csgalnact1 PE=2 SV=1	1.88679	1	1	1	530	60.878	8.88	106.9	110.5	98.9	88.9	91.3	103.4	105.433	94.5333	1.1153	0.125769
Q91V16	Etfrf1	Electron transfer flavoprotein regulatory factor 1 OS=Mus musculus OX=10090 GN=Etfrf1 PE=1 SV=1	10.4651	1	1	1	86	10.385	9.73	103.7	105.1	107.5	92.7	98.8	92.1	105.433	94.5333	1.1153	0.0106484
B1AR13	Cisd3	CDGSH iron-sulfur domain-containing protein 3, mitochondrial OS=Mus musculus OX=10090 GN=Cisd3 PE=1 SV=1	5.10949	1	2	1	137	15.666	9.79	107.7	103.2	105.4	98.4	98.7	86.5	105.433	94.5333	1.1153	0.0612334
Q8R1N4	Nudcd3	NudC domain-containing protein 3 OS=Mus musculus OX=10090 GN=Nudcd3 PE=1 SV=3	9.64187	2	2	2	363	40.865	5.26	106.2	102	108.1	103.6	88.4	91.6	105.433	94.5333	1.1153	0.0931372
P09103	P4hb	Protein disulfide-isomerase OS=Mus musculus OX=10090 GN=P4hb PE=1 SV=2	61.2967	33	358	33	509	57.023	4.88	107	102	107.4	97	97.1	89.6	105.467	94.5667	1.11526	0.0228302
P30051	Tead1	Transcriptional enhancer factor TEF-1 OS=Mus musculus OX=10090 GN=Tead1 PE=1 SV=2	13.3803	6	8	3	426	47.917	8.15	106.3	102.5	107.5	93.2	97.4	93.1	105.433	94.5667	1.11491	0.00628314
Q6ZPJ3	Ube2o	(E3-independent) E2 ubiquitin-conjugating enzyme UBE2O OS=Mus musculus OX=10090 GN=Ube2o PE=1 SV=3	2.40683	2	3	2	1288	140.746	5.06	102.1	110.1	104.1	98.2	90.3	95.2	105.433	94.5667	1.11491	0.0309422
Q9WUB4	Dctn6	Dynactin subunit 6 OS=Mus musculus OX=10090 GN=Dctn6 PE=1 SV=1	21.5789	3	3	3	190	20.657	6.67	104.5	110.3	101.5	105.5	88.8	89.4	105.433	94.5667	1.11491	0.146825
Q6ZQB6	Ppip5k2	Inositol hexakisphosphate and diphosphoinositol-pentakisphosphate kinase 2 OS=Mus musculus OX=10090 GN=Ppip5k2 PE=1 SV=3	0.620018	1	1	1	1129	128.345	7.94	107.6	106.6	102.1	99.4	89.6	94.7	105.433	94.5667	1.11491	0.0300423
Q9JIG7	Ccdc22	Coiled-coil domain-containing protein 22 OS=Mus musculus OX=10090 GN=Ccdc22 PE=1 SV=1	11.1643	6	6	6	627	70.8	6.01	98	122.2	96.1	99	89.8	94.9	105.433	94.5667	1.11491	0.285057
Q8K3Z9	Pom121	Nuclear envelope pore membrane protein POM 121 OS=Mus musculus OX=10090 GN=Pom121 PE=1 SV=2	4.91667	6	7	6	1200	120.948	10.2	103.7	103.8	108.7	95.1	93.3	95.3	105.4	94.5667	1.11456	0.00359831
O70325	Gpx4	Phospholipid hydroperoxide glutathione peroxidase OS=Mus musculus OX=10090 GN=Gpx4 PE=1 SV=4	34.0102	6	10	6	197	22.215	8.46	109.4	105	101.8	96.5	90.7	96.6	105.4	94.6	1.11416	0.0213781
Q9JHE3	Asah2	Neutral ceramidase OS=Mus musculus OX=10090 GN=Asah2 PE=1 SV=1	1.98413	1	1	1	756	83.456	6.86	103.5	112.4	100.3	94.2	92	97.6	105.4	94.6	1.11416	0.0529448
P41233	Abca1	ATP-binding cassette sub-family A member 1 OS=Mus musculus OX=10090 GN=Abca1 PE=1 SV=4	2.69792	4	5	4	2261	253.749	6.81	107.8	110.2	98.2	97.9	91.1	94.8	105.4	94.6	1.11416	0.060281
Q9D1E6	Tbcb	Tubulin-folding cofactor B OS=Mus musculus OX=10090 GN=Tbcb PE=1 SV=2	15.1639	4	5	4	244	27.368	5.24	103.7	108.7	103.8	96.8	100	87	105.4	94.6	1.11416	0.0636822
Q8VHZ7	Imp4	U3 small nucleolar ribonucleoprotein protein IMP4 OS=Mus musculus OX=10090 GN=Imp4 PE=2 SV=1	19.5876	5	5	5	291	33.635	9.32	105.6	104.4	106.2	94.9	90.5	98.4	105.4	94.6	1.11416	0.0100027
P59438	Hps5	Hermansky-Pudlak syndrome 5 protein homolog OS=Mus musculus OX=10090 GN=Hps5 PE=1 SV=2	0.976909	1	1	1	1126	126.257	5.74	92.3	104.4	119.5	94.6	101	88.2	105.4	94.6	1.11416	0.281925
Q8BX94	Osbpl2	Oxysterol-binding protein-related protein 2 OS=Mus musculus OX=10090 GN=Osbpl2 PE=1 SV=1	2.06612	1	1	1	484	55.349	6.2	107.5	111.4	97.3	101.8	99.2	82.8	105.4	94.6	1.11416	0.212249
P63154	Crnkl1	Crooked neck-like protein 1 OS=Mus musculus OX=10090 GN=Crnkl1 PE=1 SV=1	21.8841	15	28	15	690	83.363	6.93	107.8	103.8	104.5	97.8	96.4	89.6	105.367	94.6	1.11381	0.0187416
Q8BJU9	Mtrf1l	Peptide chain release factor 1-like, mitochondrial OS=Mus musculus OX=10090 GN=Mtrf1l PE=2 SV=1	3.75335	1	1	1	373	42.222	8.16	95.7	124.1	96.3	94.9	89.8	99.1	105.367	94.6	1.11381	0.33128
Q80WC3	Tnrc18	Trinucleotide repeat-containing gene 18 protein OS=Mus musculus OX=10090 GN=Tnrc18 PE=1 SV=2	0.277971	1	1	1	2878	307.447	8.4	109.7	115.4	91	105.6	83.8	94.4	105.367	94.6	1.11381	0.328861
O35344	Kpna3	Importin subunit alpha-4 OS=Mus musculus OX=10090 GN=Kpna3 PE=1 SV=1	27.2553	10	20	6	521	57.737	4.94	105.2	104.5	106.5	96.5	92.7	94.7	105.4	94.6333	1.11377	0.000980712
P68037	Ube2l3	Ubiquitin-conjugating enzyme E2 L3 OS=Mus musculus OX=10090 GN=Ube2l3 PE=1 SV=1	72.7273	8	27	8	154	17.85	8.51	104.5	110.4	101.3	95.3	100.7	87.9	105.4	94.6333	1.11377	0.0779251
Q8CHG3	Gcc2	GRIP and coiled-coil domain-containing protein 2 OS=Mus musculus OX=10090 GN=Gcc2 PE=1 SV=2	9.82728	14	18	14	1679	194.325	5.12	105.8	102.3	108.1	100.6	91.5	91.8	105.4	94.6333	1.11377	0.0348205
Q8CIM8	Ints4	Integrator complex subunit 4 OS=Mus musculus OX=10090 GN=Ints4 PE=1 SV=1	7.98755	5	6	5	964	108.124	6.42	111.9	101.1	103.2	99.3	90.9	93.7	105.4	94.6333	1.11377	0.0594719
P07214	Sparc	SPARC OS=Mus musculus OX=10090 GN=Sparc PE=1 SV=1	42.053	13	50	13	302	34.428	4.86	105.3	103.4	107.4	99.4	95.6	88.9	105.367	94.6333	1.11342	0.0307084
Q64010	Crk	Adapter molecule crk OS=Mus musculus OX=10090 GN=Crk PE=1 SV=1	32.2368	9	12	9	304	33.794	5.55	107.5	105.8	102.8	100.1	93.9	89.9	105.367	94.6333	1.11342	0.03043
Q8R0F3	Sumf1	Formylglycine-generating enzyme OS=Mus musculus OX=10090 GN=Sumf1 PE=1 SV=2	13.4409	3	4	3	372	40.634	7.09	106	108.1	102	101.6	92.7	89.6	105.367	94.6333	1.11342	0.0556877
P49443	Ppm1a	Protein phosphatase 1A OS=Mus musculus OX=10090 GN=Ppm1a PE=1 SV=1	6.02094	2	2	2	382	42.406	5.36	109.5	107.1	99.5	96.5	98.4	89	105.367	94.6333	1.11342	0.0613833
Q9CQ39	Med21	Mediator of RNA polymerase II transcription subunit 21 OS=Mus musculus OX=10090 GN=Med21 PE=1 SV=1	31.25	2	2	2	144	15.579	4.53	108.3	102.2	105.6	97.8	93.9	92.2	105.367	94.6333	1.11342	0.011395
Q3UGS4	Mcrip1	Mapk-regulated corepressor-interacting protein 1 OS=Mus musculus OX=10090 GN=Mcrip1 PE=1 SV=1	19.5876	2	2	2	97	11.095	9.14	105.5	103.7	106.9	94.7	96.3	92.9	105.367	94.6333	1.11342	0.00135504
P07146	Prss2	Anionic trypsin-2 OS=Mus musculus OX=10090 GN=Prss2 PE=1 SV=1	8.13008	1	3	1	246	26.187	4.63	85	141.6	89.5	95.1	85.9	102.9	105.367	94.6333	1.11342	0.598895
P63044	Vamp2	Vesicle-associated membrane protein 2 OS=Mus musculus OX=10090 GN=Vamp2 PE=1 SV=2	34.4828	3	14	1	116	12.683	8.13	110.5	103.5	102.1	97.4	97.7	88.8	105.367	94.6333	1.11342	0.0515265
P99026	Psmb4	Proteasome subunit beta type-4 OS=Mus musculus OX=10090 GN=Psmb4 PE=1 SV=1	40.1515	7	27	7	264	29.097	5.64	103.1	111.2	101.7	100.1	93.8	90	105.333	94.6333	1.11307	0.0625041
Q9Z0L8	Ggh	Gamma-glutamyl hydrolase OS=Mus musculus OX=10090 GN=Ggh PE=1 SV=2	16.0883	4	7	4	317	35.447	7.5	98.1	122	95.9	97.6	104.6	81.7	105.333	94.6333	1.11307	0.376248
Q9R078	Prkab1	5'-AMP-activated protein kinase subunit beta-1 OS=Mus musculus OX=10090 GN=Prkab1 PE=1 SV=2	19.6296	3	3	3	270	30.289	6.23	105	108.8	102.2	100.4	93.4	90.1	105.333	94.6333	1.11307	0.0406758
O55135	Eif6	Eukaryotic translation initiation factor 6 OS=Mus musculus OX=10090 GN=Eif6 PE=1 SV=2	40	6	16	6	245	26.494	4.74	101.6	110.5	104	101.3	92.7	90	105.367	94.6667	1.11303	0.0685058
P23336	Ggta1	N-acetyllactosaminide alpha-1,3-galactosyltransferase OS=Mus musculus OX=10090 GN=Ggta1 PE=2 SV=1	14.2132	4	8	4	394	46.445	6.54	101.5	109	105.6	94.9	96	93.1	105.367	94.6667	1.11303	0.0100466
Q80WR5		UPF0688 protein C1orf174 homolog OS=Mus musculus OX=10090 PE=1 SV=1	7.3913	2	2	2	230	24.759	6.04	103.2	108.6	104.3	93.8	93.4	96.8	105.367	94.6667	1.11303	0.00553481
P14873	Map1b	Microtubule-associated protein 1B OS=Mus musculus OX=10090 GN=Map1b PE=1 SV=2	21.8344	44	87	43	2464	270.089	4.83	107.7	106	102.3	88.9	92	103.1	105.333	94.6667	1.11268	0.0810554
Q9Z2Y8	Plpbp	Pyridoxal phosphate homeostasis protein OS=Mus musculus OX=10090 GN=Plpbp PE=1 SV=1	28.8321	7	16	7	274	30.03	8.27	104.9	104.8	106.3	96.3	95.8	91.9	105.333	94.6667	1.11268	0.00192859
Q9D0F9	Pgm1	Phosphoglucomutase-1 OS=Mus musculus OX=10090 GN=Pgm1 PE=1 SV=4	26.6904	13	17	13	562	61.38	6.57	107.6	104.2	104.2	98.1	94	91.9	105.333	94.6667	1.11268	0.00762999
O89051	Itm2b	Integral membrane protein 2B OS=Mus musculus OX=10090 GN=Itm2b PE=1 SV=1	35.7143	7	14	7	266	30.24	5.3	107.8	101.2	106.9	90.4	96.1	97.5	105.3	94.6667	1.11232	0.0238518
P59240	Nphp4	Nephrocystin-4 OS=Mus musculus OX=10090 GN=Nphp4 PE=1 SV=2	1.19298	1	1	1	1425	157.17	7.77	105.8	112.8	97.4	106	92	86.1	105.333	94.7	1.11228	0.223684
Q5U405	Tmprss13	Transmembrane protease serine 13 OS=Mus musculus OX=10090 GN=Tmprss13 PE=2 SV=2	1.4733	1	3	1	543	59.768	9.01	83.7	144.9	87.3	95	92.2	96.9	105.3	94.7	1.11193	0.622045
Q9EPU4	Cpsf1	Cleavage and polyadenylation specificity factor subunit 1 OS=Mus musculus OX=10090 GN=Cpsf1 PE=1 SV=1	16.0305	18	26	18	1441	160.716	6.39	106.5	105.5	103.9	95.1	97.1	91.9	105.3	94.7	1.11193	0.00332049
Q80X41	Vrk1	Serine/threonine-protein kinase VRK1 OS=Mus musculus OX=10090 GN=Vrk1 PE=1 SV=2	17.7273	7	12	7	440	49.709	8.94	105.8	106.6	103.5	92.1	94.4	97.6	105.3	94.7	1.11193	0.00455548
P55264	Adk	Adenosine kinase OS=Mus musculus OX=10090 GN=Adk PE=1 SV=2	20.2216	7	14	7	361	40.123	6.21	105.6	105.1	105.2	96.8	93.8	93.5	105.3	94.7	1.11193	0.000571465
Q5XKN4	Jagn1	Protein jagunal homolog 1 OS=Mus musculus OX=10090 GN=Jagn1 PE=1 SV=2	13.1148	2	8	2	183	21.088	9.8	104.7	109.2	102.1	95.4	92.4	96.4	105.333	94.7333	1.11189	0.0114911
Q9CSN1	Snw1	SNW domain-containing protein 1 OS=Mus musculus OX=10090 GN=Snw1 PE=1 SV=3	46.4552	18	30	18	536	61.438	9.48	104.4	104.6	106.8	96.5	93.8	93.8	105.267	94.7	1.11158	0.00087068
Q68FH4	Galk2	N-acetylgalactosamine kinase OS=Mus musculus OX=10090 GN=Galk2 PE=1 SV=1	6.76856	2	3	2	458	50.47	6.9	104.2	112.6	99	100	96.1	88	105.267	94.7	1.11158	0.117417
Q6ZPK0	Phf21a	PHD finger protein 21A OS=Mus musculus OX=10090 GN=Phf21a PE=1 SV=2	1.6692	1	1	1	659	72.476	9.6	106.6	103.1	106.1	94.2	92.7	97.2	105.267	94.7	1.11158	0.00352912
O88676	Mmp23	Matrix metalloproteinase-23 OS=Mus musculus OX=10090 GN=Mmp23 PE=2 SV=1	10.4859	3	4	3	391	44.423	9.44	105	108	102.9	96.3	94.7	93.2	105.3	94.7333	1.11154	0.00363267
Q91VW3	Sh3bgrl3	SH3 domain-binding glutamic acid-rich-like protein 3 OS=Mus musculus OX=10090 GN=Sh3bgrl3 PE=1 SV=1	38.7097	4	10	4	93	10.47	5.14	104.9	104.5	106.5	97.6	97.2	89.4	105.3	94.7333	1.11154	0.0181631
Q8C142	Ldlrap1	Low density lipoprotein receptor adapter protein 1 OS=Mus musculus OX=10090 GN=Ldlrap1 PE=1 SV=3	3.8961	1	2	1	308	33.954	6.58	107.1	108.4	100.3	101.4	95.8	87	105.267	94.7333	1.11119	0.0973404
Q8BI06	Cemip	Cell migration-inducing and hyaluronan-binding protein OS=Mus musculus OX=10090 GN=Cemip PE=1 SV=4	3.15944	4	4	4	1361	152.937	8.07	100.9	106	108.9	93.3	93.2	97.7	105.267	94.7333	1.11119	0.0190439
Q78PG9	Ccdc25	Coiled-coil domain-containing protein 25 OS=Mus musculus OX=10090 GN=Ccdc25 PE=1 SV=1	5.28846	1	1	1	208	24.464	6.95	104.8	99.3	111.7	98.5	88.9	96.8	105.267	94.7333	1.11119	0.0861457
P15066	Jund	Transcription factor jun-D OS=Mus musculus OX=10090 GN=Jund PE=1 SV=1	8.21114	3	5	3	341	34.883	7.44	104.5	106	105.2	92.6	95.3	96.3	105.233	94.7333	1.11084	0.000901624
Q62217	Sema5a	Semaphorin-5A OS=Mus musculus OX=10090 GN=Sema5a PE=2 SV=1	0.649954	1	1	1	1077	120.748	7.15	98.4	107.3	110	96.5	96	91.7	105.233	94.7333	1.11084	0.0514925
P14602	Hspb1	Heat shock protein beta-1 OS=Mus musculus OX=10090 GN=Hspb1 PE=1 SV=3	41.1483	8	10	8	209	23	6.55	111.1	102.1	102.6	92.6	91.1	100.6	105.267	94.7667	1.1108	0.064655
Q9EQ28	Pold3	DNA polymerase delta subunit 3 OS=Mus musculus OX=10090 GN=Pold3 PE=1 SV=2	3.8961	1	2	1	462	50.804	9.32	99.9	109.2	106.6	99.6	92.8	91.9	105.233	94.7667	1.11045	0.0468662
P62075	Timm13	Mitochondrial import inner membrane translocase subunit Tim13 OS=Mus musculus OX=10090 GN=Timm13 PE=1 SV=1	77.8947	6	19	6	95	10.451	8.18	109.3	101.6	104.8	98.2	95	91.1	105.233	94.7667	1.11045	0.0260463
Q9CR64	Tmem167a	Protein kish-A OS=Mus musculus OX=10090 GN=Tmem167a PE=1 SV=1	12.5	1	2	1	72	8.068	8.95	104.3	104.6	106.8	95.9	92.8	95.6	105.233	94.7667	1.11045	0.001158
Q6P1C6	Lrig3	Leucine-rich repeats and immunoglobulin-like domains protein 3 OS=Mus musculus OX=10090 GN=Lrig3 PE=1 SV=1	3.67055	3	5	3	1117	122.611	5.88	102.5	113	100.2	94.7	92.7	96.9	105.233	94.7667	1.11045	0.0640407
Q8K327	Champ1	Chromosome alignment-maintaining phosphoprotein 1 OS=Mus musculus OX=10090 GN=Champ1 PE=1 SV=1	13.591	9	13	9	802	87.506	7.85	104.4	102.3	109	95.4	93.6	95.3	105.233	94.7667	1.11045	0.00711167
P53811	Pitpnb	Phosphatidylinositol transfer protein beta isoform OS=Mus musculus OX=10090 GN=Pitpnb PE=1 SV=2	49.4465	12	17	9	271	31.467	6.95	100.4	113.2	102.1	96.8	94.5	93.1	105.233	94.8	1.11006	0.066021
Q99LX0	Park7	Protein/nucleic acid deglycase DJ-1 OS=Mus musculus OX=10090 GN=Park7 PE=1 SV=1	50.2646	8	14	8	189	20.008	6.77	106.1	103.2	106.4	101	96.1	87.3	105.233	94.8	1.11006	0.0651679
Q3URE1	Acsf3	Acyl-CoA synthetase family member 3, mitochondrial OS=Mus musculus OX=10090 GN=Acsf3 PE=1 SV=2	13.8937	6	8	6	583	65.036	8.02	100.2	114.1	101.4	98.8	99.9	85.7	105.233	94.8	1.11006	0.176791
P41241	Csk	Tyrosine-protein kinase CSK OS=Mus musculus OX=10090 GN=Csk PE=1 SV=2	16.2222	5	6	5	450	50.684	7.06	105	107	103.7	100.2	93.5	90.7	105.233	94.8	1.11006	0.0248002
Q9CQN1	Trap1	Heat shock protein 75 kDa, mitochondrial OS=Mus musculus OX=10090 GN=Trap1 PE=1 SV=1	50.9915	30	96	29	706	80.159	6.68	105.4	102.5	107.7	100.1	97.1	87.2	105.2	94.8	1.1097	0.067528
P56379	Mp68	6.8 kDa mitochondrial proteolipid OS=Mus musculus OX=10090 GN=Mp68 PE=1 SV=1	29.3103	2	5	2	58	6.694	9.99	104.1	108.1	103.4	95.3	94	95.1	105.2	94.8	1.1097	0.00238031
Q91VR8	Brk1	Protein BRICK1 OS=Mus musculus OX=10090 GN=Brk1 PE=1 SV=1	64	5	16	5	75	8.755	5.45	103.7	111.7	100.1	98.7	93.8	91.9	105.167	94.8	1.10935	0.0598251
Q8BTZ5	Ankrd46	Ankyrin repeat domain-containing protein 46 OS=Mus musculus OX=10090 GN=Ankrd46 PE=1 SV=1	9.64912	2	2	2	228	25.207	5.73	103.8	104.2	107.4	92	95.5	96.9	105.133	94.8	1.109	0.00503524
P53690	Mmp14	Matrix metalloproteinase-14 OS=Mus musculus OX=10090 GN=Mmp14 PE=2 SV=3	34.3643	18	66	18	582	65.877	8.03	105.5	104.7	105.3	93.9	95.8	94.8	105.167	94.8333	1.10896	6.62888e-05
Q9CQ71	Rpa3	Replication protein A 14 kDa subunit OS=Mus musculus OX=10090 GN=Rpa3 PE=1 SV=1	77.686	7	9	7	121	13.575	4.84	108	103.6	103.9	97.7	97.7	89.1	105.167	94.8333	1.10896	0.0319636
Q7TQK1	Ints7	Integrator complex subunit 7 OS=Mus musculus OX=10090 GN=Ints7 PE=1 SV=1	1.0352	1	1	1	966	106.793	8.22	108.6	106.4	100.5	96.2	88.8	99.5	105.167	94.8333	1.10896	0.0603604
Q6ZQ89	March6	E3 ubiquitin-protein ligase MARCH6 OS=Mus musculus OX=10090 GN=March6 PE=2 SV=2	2.31023	2	2	2	909	102.206	6.3	104.4	103.7	107.3	100.6	96.1	87.8	105.133	94.8333	1.10861	0.0578262
P14576	Srp54	Signal recognition particle 54 kDa protein OS=Mus musculus OX=10090 GN=Srp54 PE=1 SV=2	42.6587	18	45	18	504	55.684	8.75	107	104.6	103.8	96.6	91.5	96.4	105.133	94.8333	1.10861	0.00588288
Q9Z0L0	Tpbg	Trophoblast glycoprotein OS=Mus musculus OX=10090 GN=Tpbg PE=1 SV=3	18.0751	6	13	6	426	46.422	6.83	104	109.9	101.5	95.1	93.8	95.6	105.133	94.8333	1.10861	0.0155596
Q04207	Rela	Transcription factor p65 OS=Mus musculus OX=10090 GN=Rela PE=1 SV=1	2.18579	1	1	1	549	60.174	5.76	99.8	110.1	105.6	94.9	92.2	97.5	105.167	94.8667	1.10857	0.0371569
Q91YM4	Tbrg4	FAST kinase domain-containing protein 4 OS=Mus musculus OX=10090 GN=Tbrg4 PE=1 SV=1	17.619	8	16	8	630	71.468	8.34	102.9	108.2	104.3	97.1	94.5	93	105.133	94.8667	1.10822	0.00666829
Q9Z0H4	Celf2	CUGBP Elav-like family member 2 OS=Mus musculus OX=10090 GN=Celf2 PE=1 SV=1	4.72441	2	4	1	508	54.236	8.76	113.8	100	101.6	82.6	114.8	87.2	105.133	94.8667	1.10822	0.401868
Q99M31	Hspa14	Heat shock 70 kDa protein 14 OS=Mus musculus OX=10090 GN=Hspa14 PE=1 SV=2	18.0747	8	10	8	509	54.616	5.92	102.3	113.5	99.6	95.5	95.3	93.8	105.133	94.8667	1.10822	0.0748649
Q9DBP5	Cmpk1	UMP-CMP kinase OS=Mus musculus OX=10090 GN=Cmpk1 PE=1 SV=1	32.6531	5	8	5	196	22.151	5.83	108	98	109.4	100.9	101.8	81.9	105.133	94.8667	1.10822	0.238419
O88379	Baz1a	Bromodomain adjacent to zinc finger domain protein 1A OS=Mus musculus OX=10090 GN=Baz1a PE=1 SV=3	0.836013	1	1	1	1555	178.349	6.54	104.1	116	95.3	97.2	94.4	93	105.133	94.8667	1.10822	0.168935
Q91V12	Acot7	Cytosolic acyl coenzyme A thioester hydrolase OS=Mus musculus OX=10090 GN=Acot7 PE=1 SV=2	32.5459	10	32	10	381	42.51	8.68	104	107.5	103.8	99.5	96.8	88.3	105.1	94.8667	1.10787	0.0460765
Q9EQH3	Vps35	Vacuolar protein sorting-associated protein 35 OS=Mus musculus OX=10090 GN=Vps35 PE=1 SV=1	28.1407	20	46	20	796	91.655	5.44	105.5	109.7	100.1	99.5	94.4	90.7	105.1	94.8667	1.10787	0.0533719
Q9QXT0	Cnpy2	Protein canopy homolog 2 OS=Mus musculus OX=10090 GN=Cnpy2 PE=1 SV=1	54.3956	9	34	9	182	20.754	5.07	103.2	110	102.1	97.7	93.2	93.7	105.1	94.8667	1.10787	0.0229876
Q9QUR6	Prep	Prolyl endopeptidase OS=Mus musculus OX=10090 GN=Prep PE=1 SV=1	47.1831	26	52	26	710	80.7	5.73	106.1	106.9	102.4	98.6	95.8	90.3	105.133	94.9	1.10783	0.0217892
P63028	Tpt1	Translationally-controlled tumor protein OS=Mus musculus OX=10090 GN=Tpt1 PE=1 SV=1	32.5581	6	31	6	172	19.45	4.86	105.4	106.6	103.4	100.5	96.4	87.8	105.133	94.9	1.10783	0.0567821
P61750	Arf4	ADP-ribosylation factor 4 OS=Mus musculus OX=10090 GN=Arf4 PE=1 SV=2	80	10	59	5	180	20.384	7.14	106.9	102.9	105.5	99.3	92.3	93.1	105.1	94.9	1.10748	0.0151659
Q8VBW6	Nae1	NEDD8-activating enzyme E1 regulatory subunit OS=Mus musculus OX=10090 GN=Nae1 PE=1 SV=1	15.3558	6	6	6	534	60.236	5.52	105.7	109.7	99.9	99	95	90.7	105.1	94.9	1.10748	0.0517931
E9Q6J5	Bod1l	Biorientation of chromosomes in cell division protein 1-like 1 OS=Mus musculus OX=10090 GN=Bod1l PE=1 SV=1	0.329815	1	1	1	3032	327.254	5.33	107	108	100.3	95	86.5	103.2	105.1	94.9	1.10748	0.131558
Q9CS00	Cactin	Cactin OS=Mus musculus OX=10090 GN=Cactin PE=1 SV=2	1.1658	1	1	1	772	90.606	9.79	107	107.6	100.7	101.4	98.8	84.5	105.1	94.9	1.10748	0.147962
P28667	Marcksl1	MARCKS-related protein OS=Mus musculus OX=10090 GN=Marcksl1 PE=1 SV=2	26	5	15	5	200	20.153	4.61	106.7	104.1	104.5	97.9	95.2	91.6	105.1	94.9	1.10748	0.00693099
Q8CCB4	Vps53	Vacuolar protein sorting-associated protein 53 homolog OS=Mus musculus OX=10090 GN=Vps53 PE=1 SV=1	2.88462	1	3	1	832	94.363	6.61	104.1	100.2	110.9	103.2	99.5	82	105.067	94.9	1.10713	0.233301
Q99K74	Med24	Mediator of RNA polymerase II transcription subunit 24 OS=Mus musculus OX=10090 GN=Med24 PE=1 SV=1	4.66059	3	3	3	987	109.914	6.83	106.6	108.9	99.7	101.6	91.9	91.2	105.067	94.9	1.10713	0.0795278
Q9CW46	Raver1	Ribonucleoprotein PTB-binding 1 OS=Mus musculus OX=10090 GN=Raver1 PE=1 SV=2	2.94118	1	1	1	748	79.333	8.72	99.4	112.5	103.3	101.9	86.6	96.2	105.067	94.9	1.10713	0.160887
Q6PHN7	Tmem164	Transmembrane protein 164 OS=Mus musculus OX=10090 GN=Tmem164 PE=1 SV=1	7.43243	2	4	2	296	33.418	8.1	102.5	109.8	103	107.7	102	75.1	105.1	94.9333	1.10709	0.380506
Q9CPW2	Fdx2	Ferredoxin-2, mitochondrial OS=Mus musculus OX=10090 GN=Fdx2 PE=1 SV=1	11.4943	1	2	1	174	18.754	6.04	105	112.1	98.2	101.9	90.8	92.1	105.1	94.9333	1.10709	0.12897
Q8BT14	Cnot4	CCR4-NOT transcription complex subunit 4 OS=Mus musculus OX=10090 GN=Cnot4 PE=1 SV=2	2.78261	2	3	2	575	63.434	7.03	103.9	108.9	102.4	100.5	91.7	92.6	105.067	94.9333	1.10674	0.0413239
Q61553	Fscn1	Fascin OS=Mus musculus OX=10090 GN=Fscn1 PE=1 SV=4	45.8418	16	53	16	493	54.474	6.89	105.8	106.8	102.6	99.7	97.1	88	105.067	94.9333	1.10674	0.0546311
Q99JR6	Nmnat3	Nicotinamide/nicotinic acid mononucleotide adenylyltransferase 3 OS=Mus musculus OX=10090 GN=Nmnat3 PE=1 SV=1	3.67347	1	1	1	245	27.685	8.56	98.1	112.5	104.6	93.9	89	101.9	105.067	94.9333	1.10674	0.145155
P47857	Pfkm	ATP-dependent 6-phosphofructokinase, muscle type OS=Mus musculus OX=10090 GN=Pfkm PE=1 SV=3	18.9744	11	12	9	780	85.215	8	101	112	102.1	99.8	96.4	88.6	105.033	94.9333	1.10639	0.104153
Q9QWY8	Asap1	Arf-GAP with SH3 domain, ANK repeat and PH domain-containing protein 1 OS=Mus musculus OX=10090 GN=Asap1 PE=1 SV=2	2.00523	2	3	2	1147	127.342	7.64	101.7	109.2	104.2	96.8	98.1	89.9	105.033	94.9333	1.10639	0.0399478
Q91WJ8	Fubp1	Far upstream element-binding protein 1 OS=Mus musculus OX=10090 GN=Fubp1 PE=1 SV=1	43.6252	25	63	22	651	68.497	7.93	106.9	104.4	103.9	98.6	95.4	90.9	105.067	94.9667	1.10635	0.0139607
Q8BFY9	Tnpo1	Transportin-1 OS=Mus musculus OX=10090 GN=Tnpo1 PE=1 SV=2	21.8263	14	36	10	898	102.291	4.98	111.3	104.8	99.1	99.3	91.5	94.1	105.067	94.9667	1.10635	0.0741859
Q8BTH8	Csnk1g1	Casein kinase I isoform gamma-1 OS=Mus musculus OX=10090 GN=Csnk1g1 PE=1 SV=2	12.2004	5	7	1	459	52.711	9.01	102	118.1	95.1	108	89.2	87.7	105.067	94.9667	1.10635	0.344864
P84084	Arf5	ADP-ribosylation factor 5 OS=Mus musculus OX=10090 GN=Arf5 PE=1 SV=2	80	12	65	6	180	20.517	6.79	106.8	99.8	108.5	101.1	93.3	90.5	105.033	94.9667	1.106	0.0718924
Q9CWZ7	Napg	Gamma-soluble NSF attachment protein OS=Mus musculus OX=10090 GN=Napg PE=1 SV=1	33.3333	11	14	11	312	34.71	5.41	104.2	104.9	106	94.7	96.6	93.6	105.033	94.9667	1.106	0.000593367
P50518	Atp6v1e1	V-type proton ATPase subunit E 1 OS=Mus musculus OX=10090 GN=Atp6v1e1 PE=1 SV=2	29.2035	8	17	8	226	26.141	8.43	104.3	108.4	102.4	102.2	94.6	88.1	105.033	94.9667	1.106	0.0861068
Q8CGZ0	Cherp	Calcium homeostasis endoplasmic reticulum protein OS=Mus musculus OX=10090 GN=Cherp PE=1 SV=1	11.3248	7	11	7	936	106.102	9.14	108.6	106.1	100.4	99.4	91.3	94.2	105.033	94.9667	1.106	0.0412173
Q61009	Scarb1	Scavenger receptor class B member 1 OS=Mus musculus OX=10090 GN=Scarb1 PE=1 SV=1	3.73281	2	2	2	509	56.717	8.09	108.5	104.5	102.1	95.2	93.3	96.4	105.033	94.9667	1.106	0.00830806
Q6PCQ0	Iqce	IQ domain-containing protein E OS=Mus musculus OX=10090 GN=Iqce PE=1 SV=1	2.05656	1	1	1	778	86.303	7.18	102.5	123	89.6	94.6	102.7	87.6	105.033	94.9667	1.106	0.398404
Q8R4Y8	Rttn	Rotatin OS=Mus musculus OX=10090 GN=Rttn PE=1 SV=2	0.628931	1	1	1	2226	248.33	6.52	94	119.3	101.7	100.9	95.6	88.4	105	94.9667	1.10565	0.294182
Q99LQ7	Tmem189	Transmembrane protein 189 OS=Mus musculus OX=10090 GN=Tmem189 PE=1 SV=1	3.69004	1	1	1	271	31.114	6.73	102.2	108.9	103.9	93.4	97.3	94.2	105	94.9667	1.10565	0.0126983
A2AKX3	Setx	Probable helicase senataxin OS=Mus musculus OX=10090 GN=Setx PE=1 SV=1	0.642479	1	1	1	2646	297.401	6.83	96.3	117.7	101	89.3	99.6	96	105	94.9667	1.10565	0.233761
O08734	Bak1	Bcl-2 homologous antagonist/killer OS=Mus musculus OX=10090 GN=Bak1 PE=1 SV=3	40.1914	7	18	7	209	23.28	6.18	104.4	109.2	101.5	96.8	96	92.2	105.033	95	1.10561	0.0194764
Q9EQ61	Pes1	Pescadillo homolog OS=Mus musculus OX=10090 GN=Pes1 PE=1 SV=1	21.2329	12	19	12	584	67.753	6.84	104	105.9	105.2	95.6	93.6	95.8	105.033	95	1.10561	0.000360628
P45376	Akr1b1	Aldose reductase OS=Mus musculus OX=10090 GN=Akr1b1 PE=1 SV=3	48.7342	13	23	13	316	35.709	7.18	106.7	104.5	103.9	97.3	97.6	90.1	105.033	95	1.10561	0.0180504
Q8K1J6	Trnt1	CCA tRNA nucleotidyltransferase 1, mitochondrial OS=Mus musculus OX=10090 GN=Trnt1 PE=1 SV=1	14.2857	5	8	5	434	49.864	8.56	106.2	106.3	102.6	99.9	101.2	83.9	105.033	95	1.10561	0.152857
Q9JKP7	Pole3	DNA polymerase epsilon subunit 3 OS=Mus musculus OX=10090 GN=Pole3 PE=1 SV=1	12.4138	1	1	1	145	16.619	4.74	101.8	107.3	106	97.4	97	90.6	105.033	95	1.10561	0.0220111
Q8BWM0	Ptges2	Prostaglandin E synthase 2 OS=Mus musculus OX=10090 GN=Ptges2 PE=1 SV=3	41.1458	13	28	13	384	43.296	9	104.7	104.2	106.1	97.1	92.9	95	105	95	1.10526	0.00171892
Q03958	Pfdn6	Prefoldin subunit 6 OS=Mus musculus OX=10090 GN=Pfdn6 PE=1 SV=1	27.5591	3	8	3	127	14.446	8.88	105.2	106.9	102.9	96.2	95.9	92.9	105	95	1.10526	0.00308868
P30658	Cbx2	Chromobox protein homolog 2 OS=Mus musculus OX=10090 GN=Cbx2 PE=1 SV=2	3.85356	1	3	1	519	54.885	9.95	113	105.3	96.7	104.3	93.1	87.6	105	95	1.10526	0.215627
P70175	Dlg3	Disks large homolog 3 OS=Mus musculus OX=10090 GN=Dlg3 PE=1 SV=1	2.59128	2	2	1	849	93.424	6.79	108.6	106.5	99.9	96.6	97.5	90.9	105	95	1.10526	0.0400956
Q8R3E3	Wipi1	WD repeat domain phosphoinositide-interacting protein 1 OS=Mus musculus OX=10090 GN=Wipi1 PE=1 SV=1	5.8296	3	3	3	446	48.727	6.46	103.3	104.8	106.9	97.1	91.4	96.5	105	95	1.10526	0.0087171
Q9D4J7	Phf6	PHD finger protein 6 OS=Mus musculus OX=10090 GN=Phf6 PE=1 SV=1	6.86813	2	2	2	364	41.113	8.73	113.6	99.5	101.9	91.9	95.8	97.3	105	95	1.10526	0.097581
Q9ESV0	Ddx24	ATP-dependent RNA helicase DDX24 OS=Mus musculus OX=10090 GN=Ddx24 PE=1 SV=2	5.60093	4	4	4	857	96.369	9.36	106.4	104.7	103.8	94.5	91.1	99.4	104.967	95	1.10491	0.0168963
P97314	Csrp2	Cysteine and glycine-rich protein 2 OS=Mus musculus OX=10090 GN=Csrp2 PE=1 SV=3	46.6321	9	31	9	193	20.912	8.62	110.6	100	104.3	103.3	93.1	88.6	104.967	95	1.10491	0.134718
Q8VDJ3	Hdlbp	Vigilin OS=Mus musculus OX=10090 GN=Hdlbp PE=1 SV=1	54.0221	65	283	65	1268	141.655	6.87	104.8	105.5	104.7	96.4	91.1	97.6	105	95.0333	1.10488	0.00775127
Q8VCM5	Mul1	Mitochondrial ubiquitin ligase activator of NFKB 1 OS=Mus musculus OX=10090 GN=Mul1 PE=1 SV=2	15.3409	4	4	4	352	39.81	7.96	104	105.3	105.7	96.9	91.7	96.5	105	95.0333	1.10488	0.00467356
P70271	Pdlim4	PDZ and LIM domain protein 4 OS=Mus musculus OX=10090 GN=Pdlim4 PE=1 SV=3	27.8788	5	6	5	330	35.534	8.05	102.2	104.4	108.3	94.3	101.2	89.6	104.967	95.0333	1.10452	0.0596687
P52927	Hmga2	High mobility group protein HMGI-C OS=Mus musculus OX=10090 GN=Hmga2 PE=1 SV=1	64.8148	8	54	8	108	11.812	10.62	107.5	102.3	105.1	96	96.3	92.8	104.967	95.0333	1.10452	0.00608576
P97315	Csrp1	Cysteine and glycine-rich protein 1 OS=Mus musculus OX=10090 GN=Csrp1 PE=1 SV=3	56.9948	11	40	11	193	20.57	8.57	107.1	103	104.8	104.4	95.2	85.5	104.967	95.0333	1.10452	0.149883
Q8R2M2	Dnttip2	Deoxynucleotidyltransferase terminal-interacting protein 2 OS=Mus musculus OX=10090 GN=Dnttip2 PE=1 SV=1	11.8734	10	15	10	758	84.226	6.44	104.4	100.5	110	95	92.6	97.5	104.967	95.0333	1.10452	0.0327258
A2ADY9	Ddi2	Protein DDI1 homolog 2 OS=Mus musculus OX=10090 GN=Ddi2 PE=1 SV=1	13.2832	3	5	3	399	44.562	5.05	106.5	103.5	104.9	98.5	96.6	90	104.967	95.0333	1.10452	0.0216731
P97493	Txn2	Thioredoxin, mitochondrial OS=Mus musculus OX=10090 GN=Txn2 PE=1 SV=1	25.9036	3	7	3	166	18.244	7.9	100.3	106.6	108	106	99.3	79.8	104.967	95.0333	1.10452	0.292796
Q99KQ4	Nampt	Nicotinamide phosphoribosyltransferase OS=Mus musculus OX=10090 GN=Nampt PE=1 SV=1	15.2749	5	7	5	491	55.413	7.15	101.8	113.3	99.8	98.9	93.4	92.8	104.967	95.0333	1.10452	0.0986257
P70459	Erf	ETS domain-containing transcription factor ERF OS=Mus musculus OX=10090 GN=Erf PE=1 SV=1	5.80762	2	2	2	551	59.014	7.28	106.3	104.1	104.5	99.8	91	94.3	104.967	95.0333	1.10452	0.0200811
Q811S7	Ubp1	Upstream-binding protein 1 OS=Mus musculus OX=10090 GN=Ubp1 PE=1 SV=1	15	6	10	5	540	60.174	6.27	105.2	106.3	103.3	94.3	98.7	92.1	104.933	95.0333	1.10417	0.0096594
Q9Z1G3	Atp6v1c1	V-type proton ATPase subunit C 1 OS=Mus musculus OX=10090 GN=Atp6v1c1 PE=1 SV=4	39.5288	14	26	14	382	43.86	7.46	105.8	108.8	100.3	100.9	92.3	92	104.967	95.0667	1.10414	0.0612407
Q6PR54	Rif1	Telomere-associated protein RIF1 OS=Mus musculus OX=10090 GN=Rif1 PE=1 SV=2	0.537412	1	1	1	2419	266.063	5.57	96	110.8	108.1	93	86.9	105.3	104.967	95.0667	1.10414	0.234038
Q91WN1	Dnajc9	DnaJ homolog subfamily C member 9 OS=Mus musculus OX=10090 GN=Dnajc9 PE=1 SV=2	24.3243	6	11	6	259	30.04	5.94	100.9	111.3	102.7	92.4	96.9	95.9	104.967	95.0667	1.10414	0.046908
Q8BM72	Hspa13	Heat shock 70 kDa protein 13 OS=Mus musculus OX=10090 GN=Hspa13 PE=1 SV=1	32.2718	14	28	14	471	51.677	5.63	101.7	109.2	103.9	97	96.5	91.7	104.933	95.0667	1.10379	0.0242126
Q8VEG4	Exd2	Exonuclease 3'-5' domain-containing protein 2 OS=Mus musculus OX=10090 GN=Exd2 PE=1 SV=2	7.38462	3	5	3	650	74.285	7.78	103.3	111.2	100.3	95.7	92.3	97.2	104.933	95.0667	1.10379	0.0502254
Q61818	Rai1	Retinoic acid-induced protein 1 OS=Mus musculus OX=10090 GN=Rai1 PE=1 SV=3	0.582319	1	1	1	1889	201.445	8.75	109.3	106.2	99.3	107.5	84.4	93.3	104.933	95.0667	1.10379	0.250441
Q6PB93	Galnt2	Polypeptide N-acetylgalactosaminyltransferase 2 OS=Mus musculus OX=10090 GN=Galnt2 PE=1 SV=1	45.7895	25	82	24	570	64.473	8.53	104.3	104.1	106.4	92	92.5	100.7	104.933	95.0667	1.10379	0.0276542
Q9CRA7	Atp5s	ATP synthase subunit s, mitochondrial OS=Mus musculus OX=10090 GN=Atp5s PE=1 SV=1	9.5	2	3	2	200	23.26	8.06	101.1	110.6	103.1	96.9	94.4	93.9	104.933	95.0667	1.10379	0.0314048
O54785	Limk2	LIM domain kinase 2 OS=Mus musculus OX=10090 GN=Limk2 PE=1 SV=2	2.19436	1	1	1	638	72.155	7.5	104.8	118.1	91.9	95.5	104.8	84.9	104.933	95.0667	1.10379	0.357662
Q9Z2M7	Pmm2	Phosphomannomutase 2 OS=Mus musculus OX=10090 GN=Pmm2 PE=1 SV=1	16.9421	4	4	4	242	27.639	6.42	104.7	110.9	99.1	100.2	93.8	91.2	104.9	95.0667	1.10344	0.0857242
E9PVX6	Mki67	Proliferation marker protein Ki-67 OS=Mus musculus OX=10090 GN=Mki67 PE=1 SV=1	5.47686	13	18	13	3177	350.65	9.72	104.8	105.6	104.3	96.8	96.5	91.9	104.9	95.0667	1.10344	0.00380818
Q8BK72	Mrps27	28S ribosomal protein S27, mitochondrial OS=Mus musculus OX=10090 GN=Mrps27 PE=1 SV=2	32.7711	12	22	12	415	47.748	5.5	94.5	118.3	102	96.1	94.6	94.6	104.933	95.1	1.1034	0.235161
Q9CQS2	Nop10	H/ACA ribonucleoprotein complex subunit 3 OS=Mus musculus OX=10090 GN=Nop10 PE=3 SV=1	20.3125	1	2	1	64	7.701	9.99	99.1	120.2	95.5	91	94.6	99.7	104.933	95.1	1.1034	0.291865
Q8BUE4	Aifm2	Apoptosis-inducing factor 2 OS=Mus musculus OX=10090 GN=Aifm2 PE=1 SV=1	8.84718	2	3	2	373	40.609	8.98	105.1	105.8	103.9	90.1	100.5	94.7	104.933	95.1	1.1034	0.0324672
P08905	Lyz2	Lysozyme C-2 OS=Mus musculus OX=10090 GN=Lyz2 PE=1 SV=2	31.7568	3	4	3	148	16.678	8.81	110.9	104.7	99.1	99.3	106.7	79.3	104.9	95.1	1.10305	0.330966
P42225	Stat1	Signal transducer and activator of transcription 1 OS=Mus musculus OX=10090 GN=Stat1 PE=1 SV=1	25.6342	14	19	14	749	87.142	5.58	108.4	103	103.3	95	92.6	97.7	104.9	95.1	1.10305	0.0128359
Q91VK1	Bzw2	Basic leucine zipper and W2 domain-containing protein 2 OS=Mus musculus OX=10090 GN=Bzw2 PE=1 SV=1	23.8663	11	20	9	419	48.033	6.68	106.4	107.2	101	98.6	94.6	92.1	104.867	95.1	1.1027	0.0228289
P62748	Hpcal1	Hippocalcin-like protein 1 OS=Mus musculus OX=10090 GN=Hpcal1 PE=1 SV=2	56.9948	10	27	8	193	22.324	5.5	105.9	105.7	103	99.2	96.3	89.8	104.867	95.1	1.1027	0.029083
P24788	Cdk11b	Cyclin-dependent kinase 11B OS=Mus musculus OX=10090 GN=Cdk11b PE=1 SV=2	15.6888	12	20	12	784	91.458	5.39	104.6	111.5	98.5	96	93.9	95.4	104.867	95.1	1.1027	0.0622653
O35639	Anxa3	Annexin A3 OS=Mus musculus OX=10090 GN=Anxa3 PE=1 SV=4	48.6068	16	33	15	323	36.362	5.76	106.9	108.1	99.7	99	89.4	97	104.9	95.1333	1.10266	0.0677547
Q4FK66	Prpf38a	Pre-mRNA-splicing factor 38A OS=Mus musculus OX=10090 GN=Prpf38a PE=1 SV=1	19.5513	7	14	7	312	37.413	10.01	102.9	106.3	105.5	100.6	97	87.8	104.9	95.1333	1.10266	0.068612
Q61409	Pde3b	cGMP-inhibited 3',5'-cyclic phosphodiesterase B OS=Mus musculus OX=10090 GN=Pde3b PE=1 SV=2	2.90909	2	2	2	1100	122.076	5.71	100	109.5	105.2	88.7	97.8	98.9	104.9	95.1333	1.10266	0.0827027
Q6P8I4	Pcnp	PEST proteolytic signal-containing nuclear protein OS=Mus musculus OX=10090 GN=Pcnp PE=1 SV=1	8.98876	1	1	1	178	18.951	7.49	107.1	103	104.6	90.9	90.2	104.3	104.9	95.1333	1.10266	0.108414
Q9D898	Arpc5l	Actin-related protein 2/3 complex subunit 5-like protein OS=Mus musculus OX=10090 GN=Arpc5l PE=1 SV=1	16.3399	2	3	2	153	16.97	6.8	109.2	104.7	100.7	100	93.2	92.2	104.867	95.1333	1.10231	0.0485138
Q8CI66	Stoml1	Stomatin-like protein 1 OS=Mus musculus OX=10090 GN=Stoml1 PE=2 SV=1	3.00752	1	2	1	399	42.899	5.77	111.1	104	99.5	103.6	86	95.8	104.867	95.1333	1.10231	0.186346
Q924T7	Rnf31	E3 ubiquitin-protein ligase RNF31 OS=Mus musculus OX=10090 GN=Rnf31 PE=1 SV=2	2.72045	2	2	2	1066	119.238	6.52	101.8	114.4	98.4	99	94.1	92.3	104.867	95.1333	1.10231	0.13805
Q8CFY5	Cox10	Protoheme IX farnesyltransferase, mitochondrial OS=Mus musculus OX=10090 GN=Cox10 PE=2 SV=1	2.7088	1	1	1	443	48.852	9.06	100.9	106	107.7	99.3	98.3	87.8	104.867	95.1333	1.10231	0.081728
Q80XQ2	Tbc1d5	TBC1 domain family member 5 OS=Mus musculus OX=10090 GN=Tbc1d5 PE=1 SV=2	5.27607	3	3	3	815	91.779	6.79	102.5	104.2	107.9	98.1	93.2	94.1	104.867	95.1333	1.10231	0.0113468
Q9CWS0	Ddah1	N(G),N(G)-dimethylarginine dimethylaminohydrolase 1 OS=Mus musculus OX=10090 GN=Ddah1 PE=1 SV=3	56.1404	14	42	13	285	31.361	5.97	105.9	104.2	104.5	98.2	93.4	93.8	104.867	95.1333	1.10231	0.00390225
Q9D906	Atg7	Ubiquitin-like modifier-activating enzyme ATG7 OS=Mus musculus OX=10090 GN=Atg7 PE=1 SV=1	5.44413	3	4	3	698	77.47	6.4	108.4	103.6	102.6	98.7	94.9	91.8	104.867	95.1333	1.10231	0.0221394
Q5RKS2	Smim7	Small integral membrane protein 7 OS=Mus musculus OX=10090 GN=Smim7 PE=3 SV=1	9.33333	1	2	1	75	8.549	8.16	93.1	101.3	120.2	105.1	96.1	84.2	104.867	95.1333	1.10231	0.38767
P50247	Ahcy	Adenosylhomocysteinase OS=Mus musculus OX=10090 GN=Ahcy PE=1 SV=3	42.1296	14	34	13	432	47.657	6.54	108.8	104.4	101.3	98.6	95.9	90.9	104.833	95.1333	1.10196	0.0363957
P59999	Arpc4	Actin-related protein 2/3 complex subunit 4 OS=Mus musculus OX=10090 GN=Arpc4 PE=1 SV=3	56.5476	8	24	8	168	19.654	8.43	106.8	105.1	102.6	102.2	95.2	88	104.833	95.1333	1.10196	0.0859195
Q921C3	Brwd1	Bromodomain and WD repeat-containing protein 1 OS=Mus musculus OX=10090 GN=Brwd1 PE=1 SV=2	1.82292	3	5	1	2304	259.066	8.4	101.5	102.1	110.9	79.3	99.8	106.3	104.833	95.1333	1.10196	0.326597
Q60864	Stip1	Stress-induced-phosphoprotein 1 OS=Mus musculus OX=10090 GN=Stip1 PE=1 SV=1	46.0405	24	61	24	543	62.542	6.8	106.1	105.5	103	99.9	96.1	89.5	104.867	95.1667	1.10193	0.0381277
Q8VCB1	Ndc1	Nucleoporin NDC1 OS=Mus musculus OX=10090 GN=Ndc1 PE=1 SV=1	17.2363	10	24	10	673	75.361	8.9	105	104.6	104.9	95.6	94	95.9	104.833	95.1667	1.10158	8.78727e-05
Q9CWU9	Nup37	Nucleoporin Nup37 OS=Mus musculus OX=10090 GN=Nup37 PE=1 SV=2	22.3926	5	7	5	326	36.708	6.09	110.3	101	103.2	98.8	94.5	92.2	104.833	95.1667	1.10158	0.0470422
P58389	Ptpa	Serine/threonine-protein phosphatase 2A activator OS=Mus musculus OX=10090 GN=Ptpa PE=1 SV=1	7.73994	3	4	3	323	36.687	6.39	103	109.1	102.4	99.8	96.8	88.9	104.833	95.1667	1.10158	0.0679465
O70477	Pknox1	Homeobox protein PKNOX1 OS=Mus musculus OX=10090 GN=Pknox1 PE=1 SV=3	4.12844	1	1	1	436	47.509	4.91	108.4	103.8	102.3	97.9	95.1	92.5	104.833	95.1667	1.10158	0.0159403
P63330	Ppp2ca	Serine/threonine-protein phosphatase 2A catalytic subunit alpha isoform OS=Mus musculus OX=10090 GN=Ppp2ca PE=1 SV=1	38.835	9	19	2	309	35.585	5.54	105.8	104.3	104.3	102.3	92.1	91.1	104.8	95.1667	1.10123	0.0560256
Q8R2G6	Ccdc80	Coiled-coil domain-containing protein 80 OS=Mus musculus OX=10090 GN=Ccdc80 PE=1 SV=2	22.8662	17	36	17	949	107.545	9.58	106.8	102.9	104.7	89	90	106.5	104.8	95.1667	1.10123	0.171189
Q9EPK6	Sil1	Nucleotide exchange factor SIL1 OS=Mus musculus OX=10090 GN=Sil1 PE=1 SV=2	22.1505	7	11	7	465	52.397	5.27	106.5	105.4	102.5	99.5	94.4	91.6	104.8	95.1667	1.10123	0.0207974
P42337	Pik3ca	Phosphatidylinositol 4,5-bisphosphate 3-kinase catalytic subunit alpha isoform OS=Mus musculus OX=10090 GN=Pik3ca PE=1 SV=2	0.842697	1	1	1	1068	124.331	7.15	103.5	112.3	98.7	98.7	96.3	90.6	104.833	95.2	1.10119	0.107056
Q9QYY8	Spast	Spastin OS=Mus musculus OX=10090 GN=Spast PE=1 SV=3	6.67752	2	3	2	614	66.415	9.69	108.2	95.2	111	93.6	102.8	89.2	104.8	95.2	1.10084	0.202491
P29416	Hexa	Beta-hexosaminidase subunit alpha OS=Mus musculus OX=10090 GN=Hexa PE=1 SV=2	23.8636	9	46	9	528	60.574	6.54	107.1	107.4	99.9	93.9	106.2	85.5	104.8	95.2	1.10084	0.213264
Q8C4J7	Tbl3	Transducin beta-like protein 3 OS=Mus musculus OX=10090 GN=Tbl3 PE=2 SV=1	21.8477	11	18	11	801	88.21	6.81	108.5	102.5	103.4	93.6	91.1	100.9	104.8	95.2	1.10084	0.0510581
Q99MK9	Rassf1	Ras association domain-containing protein 1 OS=Mus musculus OX=10090 GN=Rassf1 PE=2 SV=1	5.58824	2	2	2	340	38.765	9.04	96.9	117	100.5	98.8	95	91.8	104.8	95.2	1.10084	0.214339
Q80Y55	Bsdc1	BSD domain-containing protein 1 OS=Mus musculus OX=10090 GN=Bsdc1 PE=1 SV=1	3.51288	1	1	1	427	46.924	4.4	101.4	104	109	94.5	104.7	86.4	104.8	95.2	1.10084	0.170029
Q8C4U3	Sfrp1	Secreted frizzled-related protein 1 OS=Mus musculus OX=10090 GN=Sfrp1 PE=1 SV=3	11.1465	3	5	3	314	35.389	8.94	102.8	106.9	104.7	97	94.5	94.1	104.8	95.2	1.10084	0.00300242
Q3UBG2	Pid1	PTB-containing, cubilin and LRP1-interacting protein OS=Mus musculus OX=10090 GN=Pid1 PE=1 SV=2	13.3641	2	2	2	217	24.768	6.99	106.2	100.8	107.4	92.6	92.7	100.3	104.8	95.2	1.10084	0.0421628
Q9R020	Zranb2	Zinc finger Ran-binding domain-containing protein 2 OS=Mus musculus OX=10090 GN=Zranb2 PE=1 SV=2	23.3333	7	10	7	330	37.328	9.89	107.7	106.4	100.3	97.7	93.2	94.8	104.8	95.2333	1.10046	0.0221199
Q6A026	Pds5a	Sister chromatid cohesion protein PDS5 homolog A OS=Mus musculus OX=10090 GN=Pds5a PE=1 SV=3	15.4655	19	27	15	1332	150.232	7.85	104.7	103.6	106.1	97.6	93.7	94.4	104.8	95.2333	1.10046	0.00240915
Q99M28	Rnps1	RNA-binding protein with serine-rich domain 1 OS=Mus musculus OX=10090 GN=Rnps1 PE=1 SV=1	25.5738	6	17	6	305	34.188	11.84	101.8	112.1	100.4	91.5	97.9	96.3	104.767	95.2333	1.10011	0.083703
Q9EPK7	Xpo7	Exportin-7 OS=Mus musculus OX=10090 GN=Xpo7 PE=1 SV=3	8.00368	6	7	6	1087	123.731	6.38	103.7	108.7	101.9	98.9	90.9	95.9	104.767	95.2333	1.10011	0.0369416
P56382	Atp5f1e	ATP synthase subunit epsilon, mitochondrial OS=Mus musculus OX=10090 GN=Atp5f1e PE=1 SV=2	42.3077	3	12	3	52	5.834	10.01	105.3	104.9	104.1	97.5	96.9	91.3	104.767	95.2333	1.10011	0.00894796
P62500	Tsc22d1	TSC22 domain family protein 1 OS=Mus musculus OX=10090 GN=Tsc22d1 PE=1 SV=2	1.76416	2	2	2	1077	109.744	5.83	105.8	102.9	105.6	103.3	95.3	87.1	104.767	95.2333	1.10011	0.116259
Q80W00	Ppp1r10	Serine/threonine-protein phosphatase 1 regulatory subunit 10 OS=Mus musculus OX=10090 GN=Ppp1r10 PE=1 SV=1	2.13964	2	2	2	888	94.313	9.16	101	111.7	101.6	93.4	96.7	95.6	104.767	95.2333	1.10011	0.0572681
Q8BVE3	Atp6v1h	V-type proton ATPase subunit H OS=Mus musculus OX=10090 GN=Atp6v1h PE=1 SV=1	21.118	6	7	6	483	55.819	6.61	110.1	99.1	105	104.9	95.3	85.5	104.733	95.2333	1.09975	0.214161
Q921K8	Tcaf2	TRPM8 channel-associated factor 2 OS=Mus musculus OX=10090 GN=Tcaf2 PE=1 SV=1	10.1197	5	7	5	919	101.532	6.52	105.7	105.4	103.1	93.7	93.7	98.3	104.733	95.2333	1.09975	0.00546441
Q80YS6	Afap1	Actin filament-associated protein 1 OS=Mus musculus OX=10090 GN=Afap1 PE=1 SV=1	15.7319	9	11	9	731	80.565	8.68	107.9	98.5	107.8	100.2	91.3	94.2	104.733	95.2333	1.09975	0.0799947
O35664	Ifnar2	Interferon alpha/beta receptor 2 OS=Mus musculus OX=10090 GN=Ifnar2 PE=1 SV=2	1.55945	1	1	1	513	56.543	4.59	102.5	118.4	93.3	93.6	88.6	103.5	104.733	95.2333	1.09975	0.32826
Q5SRY7	Fbxw11	F-box/WD repeat-containing protein 11 OS=Mus musculus OX=10090 GN=Fbxw11 PE=1 SV=1	2.02952	1	1	1	542	62.023	7.12	100.4	119.9	94	92.9	103.6	89.3	104.767	95.2667	1.09972	0.345651
Q9WU78	Pdcd6ip	Programmed cell death 6-interacting protein OS=Mus musculus OX=10090 GN=Pdcd6ip PE=1 SV=3	43.6133	32	70	32	869	95.964	6.52	109.2	102.5	102.6	97.6	94.4	93.8	104.767	95.2667	1.09972	0.0193818
Q8BH60	Gopc	Golgi-associated PDZ and coiled-coil motif-containing protein OS=Mus musculus OX=10090 GN=Gopc PE=1 SV=1	18.5745	8	12	8	463	50.631	6.25	104.9	97.9	111.4	100.1	94.3	91.4	104.733	95.2667	1.09937	0.112144
Q9D7A6	Srp19	Signal recognition particle 19 kDa protein OS=Mus musculus OX=10090 GN=Srp19 PE=1 SV=1	35.4167	3	11	3	144	16.181	9.96	107.8	106.5	99.9	98.1	91	96.7	104.733	95.2667	1.09937	0.0443555
Q9EPL0	Xylt2	Xylosyltransferase 2 OS=Mus musculus OX=10090 GN=Xylt2 PE=2 SV=3	3.46821	2	2	2	865	96.751	8.47	106.5	105.4	102.3	101.1	92.6	92.1	104.733	95.2667	1.09937	0.0408416
P29319	Epha3	Ephrin type-A receptor 3 OS=Mus musculus OX=10090 GN=Epha3 PE=1 SV=1	25.2289	20	35	17	983	109.885	7.2	102.7	107.5	104	88.6	96.2	101	104.733	95.2667	1.09937	0.0714129
Q9JMA1	Usp14	Ubiquitin carboxyl-terminal hydrolase 14 OS=Mus musculus OX=10090 GN=Usp14 PE=1 SV=3	35.6998	13	20	13	493	55.966	5.24	107.5	104.6	102.1	94.4	98.7	92.7	104.733	95.2667	1.09937	0.0162313
Q8VEJ4	Nle1	Notchless protein homolog 1 OS=Mus musculus OX=10090 GN=Nle1 PE=1 SV=4	6.80412	2	2	2	485	53.101	7.17	112.1	104.9	97.2	99	90.3	96.5	104.733	95.2667	1.09937	0.132365
Q3UHD6	Snx27	Sorting nexin-27 OS=Mus musculus OX=10090 GN=Snx27 PE=1 SV=2	10.3896	5	7	5	539	60.95	6.4	108.4	104.3	101.4	98.1	94.4	93.3	104.7	95.2667	1.09902	0.0194518
O35855	Bcat2	Branched-chain-amino-acid aminotransferase, mitochondrial OS=Mus musculus OX=10090 GN=Bcat2 PE=1 SV=2	25.1908	8	17	8	393	44.099	8.29	103.8	106	104.4	103.1	96.9	85.9	104.733	95.3	1.09899	0.136414
Q9QXX4	Slc25a13	Calcium-binding mitochondrial carrier protein Aralar2 OS=Mus musculus OX=10090 GN=Slc25a13 PE=1 SV=1	22.6331	13	31	8	676	74.42	8.6	106.6	103.6	104	96.2	95.6	94.1	104.733	95.3	1.09899	0.00112141
Q8CDN6	Txnl1	Thioredoxin-like protein 1 OS=Mus musculus OX=10090 GN=Txnl1 PE=1 SV=3	54.3253	10	20	10	289	32.217	4.96	106.6	102	105.6	100.1	94.1	91.7	104.733	95.3	1.09899	0.0300445
Q80UY1	Carnmt1	Carnosine N-methyltransferase OS=Mus musculus OX=10090 GN=Carnmt1 PE=1 SV=1	8.5	2	2	2	400	46.309	6.16	100.3	110.7	103.2	88.3	96.6	101	104.733	95.3	1.09899	0.123322
Q8K0F1	Tbc1d23	TBC1 domain family member 23 OS=Mus musculus OX=10090 GN=Tbc1d23 PE=1 SV=1	4.38596	3	3	3	684	76.377	5.36	105.8	104.1	104.3	99.9	94.4	91.6	104.733	95.3	1.09899	0.0194518
Q62000	Ogn	Mimecan OS=Mus musculus OX=10090 GN=Ogn PE=1 SV=1	6.37584	2	2	2	298	33.991	5.74	98.8	100.4	115	92.6	91.1	102.2	104.733	95.3	1.09899	0.203797
P08113	Hsp90b1	Endoplasmin OS=Mus musculus OX=10090 GN=Hsp90b1 PE=1 SV=2	54.2394	46	369	44	802	92.418	4.82	106.6	102.2	105.3	99.9	98.7	87.3	104.7	95.3	1.09864	0.0899545
P06151	Ldha	L-lactate dehydrogenase A chain OS=Mus musculus OX=10090 GN=Ldha PE=1 SV=3	48.7952	17	70	16	332	36.475	7.74	107.2	104.1	102.8	98.3	96.9	90.7	104.7	95.3	1.09864	0.0245881
P62827	Ran	GTP-binding nuclear protein Ran OS=Mus musculus OX=10090 GN=Ran PE=1 SV=3	44.4444	8	53	8	216	24.408	7.49	109.2	104.1	100.8	97	95.3	93.6	104.7	95.3	1.09864	0.0233777
Q8BLI0	Adamtsl1	ADAMTS-like protein 1 OS=Mus musculus OX=10090 GN=Adamtsl1 PE=2 SV=2	5.73066	8	8	8	1745	191.884	7.59	104.2	99.7	110.2	92.9	99.3	93.7	104.7	95.3	1.09864	0.0615092
Q8BMJ7	Cgrrf1	Cell growth regulator with RING finger domain protein 1 OS=Mus musculus OX=10090 GN=Cgrrf1 PE=2 SV=1	2.71084	1	2	1	332	37.875	5.05	103.5	105.6	105	93.8	95.6	96.5	104.7	95.3	1.09864	0.000741542
Q9CQ89	Cuta	Protein CutA OS=Mus musculus OX=10090 GN=Cuta PE=1 SV=3	15.8192	2	3	2	177	18.853	6.77	104	109.4	100.7	103.7	93.8	88.4	104.7	95.3	1.09864	0.141882
Q3U0V1	Khsrp	Far upstream element-binding protein 2 OS=Mus musculus OX=10090 GN=Khsrp PE=1 SV=2	38.1016	25	67	22	748	76.728	7.33	108.2	102.9	102.9	99.8	94.5	91.6	104.667	95.3	1.09829	0.0347653
Q61035	Hars	Histidine--tRNA ligase, cytoplasmic OS=Mus musculus OX=10090 GN=Hars PE=1 SV=2	37.1316	17	31	14	509	57.396	6	103.7	109.8	100.6	98.9	97.4	89.7	104.7	95.3333	1.09825	0.0755809
Q9R0P4	Smap	Small acidic protein OS=Mus musculus OX=10090 GN=Smap PE=1 SV=1	20.9945	3	4	3	181	20.034	4.82	105.8	105.5	102.8	104.6	92.9	88.5	104.7	95.3333	1.09825	0.128403
Q9D832	Dnajb4	DnaJ homolog subfamily B member 4 OS=Mus musculus OX=10090 GN=Dnajb4 PE=1 SV=1	30.8605	8	15	8	337	37.758	8.59	107	105	102	93.8	95.5	96.7	104.667	95.3333	1.0979	0.00512662
Q9QXV9	Spry1	Protein sprouty homolog 1 OS=Mus musculus OX=10090 GN=Spry1 PE=2 SV=1	2.55591	1	1	1	313	33.982	8.15	102	109	103	94.6	91.4	100	104.667	95.3333	1.0979	0.0485887
Q9ESD6	Cmtm7	CKLF-like MARVEL transmembrane domain-containing protein 7 OS=Mus musculus OX=10090 GN=Cmtm7 PE=1 SV=1	26.3473	3	4	3	167	18.093	7.74	106.4	105.4	102.3	96.4	96.4	93.3	104.7	95.3667	1.09787	0.00439961
O54916	Reps1	RalBP1-associated Eps domain-containing protein 1 OS=Mus musculus OX=10090 GN=Reps1 PE=1 SV=2	7.92453	5	5	5	795	86.466	5.58	102.6	107.9	103.4	102.3	92.4	91.3	104.633	95.3333	1.09755	0.0739692
Q9WTK2	Cdyl	Chromodomain Y-like protein OS=Mus musculus OX=10090 GN=Cdyl PE=1 SV=1	7.08263	3	3	3	593	65.17	8.6	108.6	99.6	105.7	90.6	94.3	101.1	104.633	95.3333	1.09755	0.0838319
Q8CIV3	Liph	Lipase member H OS=Mus musculus OX=10090 GN=Liph PE=2 SV=2	1.55211	1	1	1	451	50.642	7.24	109.4	106.8	97.7	93.8	106	86.2	104.633	95.3333	1.09755	0.241516
Q99K51	Pls3	Plastin-3 OS=Mus musculus OX=10090 GN=Pls3 PE=1 SV=3	53.4921	27	64	23	630	70.697	5.62	107.3	102.7	104	99.6	95.1	91.4	104.667	95.3667	1.09752	0.0273557
Q3U821	Wdr75	WD repeat-containing protein 75 OS=Mus musculus OX=10090 GN=Wdr75 PE=1 SV=1	18.0723	13	24	13	830	93.977	6.18	105.5	102.6	105.9	95.8	90.2	100.1	104.667	95.3667	1.09752	0.0380164
P28659	Celf1	CUGBP Elav-like family member 1 OS=Mus musculus OX=10090 GN=Celf1 PE=1 SV=2	17.4897	8	16	7	486	52.074	8.46	107.1	99.3	107.6	97.5	93.9	94.7	104.667	95.3667	1.09752	0.0326985
P58742	Aaas	Aladin OS=Mus musculus OX=10090 GN=Aaas PE=1 SV=1	29.4872	12	25	12	546	59.393	6.87	105.2	103.2	105.5	96	95.1	95	104.633	95.3667	1.09717	0.000300369
Q80ZU0	Arl5a	ADP-ribosylation factor-like protein 5A OS=Mus musculus OX=10090 GN=Arl5a PE=1 SV=1	17.8771	3	7	3	179	20.711	6.79	106	102.9	105	96.6	94.1	95.4	104.633	95.3667	1.09717	0.00134994
Q8R3K3	Ptcd2	Pentatricopeptide repeat-containing protein 2, mitochondrial OS=Mus musculus OX=10090 GN=Ptcd2 PE=1 SV=1	4.98688	2	2	2	381	43.815	9.04	104.6	105.1	104.2	99.5	96.5	90.1	104.633	95.3667	1.09717	0.0291543
Q61666	Hira	Protein HIRA OS=Mus musculus OX=10090 GN=Hira PE=1 SV=3	1.28079	1	1	1	1015	111.696	8.06	104.3	106.9	102.7	92.7	91.4	102	104.633	95.3667	1.09717	0.0596347
Q8R3L5	Slco3a1	Solute carrier organic anion transporter family member 3A1 OS=Mus musculus OX=10090 GN=Slco3a1 PE=1 SV=1	1.5493	1	1	1	710	76.713	7.05	103.6	107.8	102.5	98.5	89	98.6	104.633	95.3667	1.09717	0.0603029
Q9D1A0	Aaed1	Thioredoxin-like protein AAED1 OS=Mus musculus OX=10090 GN=Aaed1 PE=2 SV=1	3.53982	1	1	1	226	24.888	9.16	98.8	103.7	111.4	88.2	102.8	95.1	104.633	95.3667	1.09717	0.17261
Q8C129	Lnpep	Leucyl-cystinyl aminopeptidase OS=Mus musculus OX=10090 GN=Lnpep PE=1 SV=1	18.3415	17	37	17	1025	117.229	5.96	104.7	105.2	103.9	96.2	95.2	94.7	104.6	95.3667	1.09682	9.17475e-05
Q80YR4	Znf598	E3 ubiquitin-protein ligase ZNF598 OS=Mus musculus OX=10090 GN=Znf598 PE=1 SV=1	1.43172	1	1	1	908	99.13	8.34	110.6	94.3	108.9	99.7	92.3	94.1	104.6	95.3667	1.09682	0.176509
O54879	Hmgb3	High mobility group protein B3 OS=Mus musculus OX=10090 GN=Hmgb3 PE=1 SV=3	34	8	12	7	200	22.995	8.37	98.6	101.7	113.6	93.9	100.2	92.1	104.633	95.4	1.09679	0.149819
Q8BG60	Txnip	Thioredoxin-interacting protein OS=Mus musculus OX=10090 GN=Txnip PE=1 SV=1	11.335	3	4	3	397	44.334	6.87	105.7	100	108.2	93.9	95.4	96.9	104.633	95.4	1.09679	0.0230886
Q8BX70	Vps13c	Vacuolar protein sorting-associated protein 13C OS=Mus musculus OX=10090 GN=Vps13c PE=1 SV=2	2.82818	7	8	7	3748	419.824	6.81	104.6	107.5	101.7	97.8	94.4	94	104.6	95.4	1.09644	0.0111675
P49935	Ctsh	Pro-cathepsin H OS=Mus musculus OX=10090 GN=Ctsh PE=1 SV=2	11.1111	2	3	2	333	37.146	8.4	102.9	111.9	99	98.6	97.5	90.1	104.6	95.4	1.09644	0.119572
Q9D2P4	Urm1	Ubiquitin-related modifier 1 OS=Mus musculus OX=10090 GN=Urm1 PE=1 SV=1	14.8515	1	1	1	101	11.316	4.74	100.8	116.5	96.5	97.5	95.5	93.2	104.6	95.4	1.09644	0.212228
Q8R395	Commd5	COMM domain-containing protein 5 OS=Mus musculus OX=10090 GN=Commd5 PE=1 SV=1	4.91071	1	1	1	224	24.478	8.06	100.3	115.5	98	95.7	102	88.5	104.6	95.4	1.09644	0.243671
P46467	Vps4b	Vacuolar protein sorting-associated protein 4B OS=Mus musculus OX=10090 GN=Vps4b PE=1 SV=2	20.045	8	9	5	444	49.389	7.11	106.1	107.9	99.8	101.2	92.9	92.1	104.6	95.4	1.09644	0.0730316
Q5SW19	Cluh	Clustered mitochondria protein homolog OS=Mus musculus OX=10090 GN=Cluh PE=1 SV=2	0.912548	1	1	1	1315	147.975	6.02	100.1	106.5	107.2	99.6	88.7	97.9	104.6	95.4	1.09644	0.0866496
Q8VCF1	Cant1	Soluble calcium-activated nucleotidase 1 OS=Mus musculus OX=10090 GN=Cant1 PE=2 SV=1	15.1365	5	8	5	403	45.624	6.77	104.9	106.9	101.9	97.1	95.2	93.9	104.567	95.4	1.09609	0.00602558
Q8BP47	Nars	Asparagine--tRNA ligase, cytoplasmic OS=Mus musculus OX=10090 GN=Nars PE=1 SV=2	36.136	19	74	18	559	64.238	5.86	99.8	105.9	108.1	95.3	90.6	100.4	104.6	95.4333	1.09605	0.071589
Q7TPE5	Slc7a6os	Probable RNA polymerase II nuclear localization protein SLC7A6OS OS=Mus musculus OX=10090 GN=Slc7a6os PE=1 SV=1	3.59477	1	1	1	306	35.02	4.58	96.1	128.2	89.5	86.5	116.4	83.4	104.6	95.4333	1.09605	0.595684
Q9CQ22	Lamtor1	Ragulator complex protein LAMTOR1 OS=Mus musculus OX=10090 GN=Lamtor1 PE=1 SV=1	37.8882	4	14	4	161	17.738	5.15	102.2	109.6	101.9	98.2	93.2	94.9	104.567	95.4333	1.0957	0.0350658
Q9CS42	Prps2	Ribose-phosphate pyrophosphokinase 2 OS=Mus musculus OX=10090 GN=Prps2 PE=1 SV=4	33.0189	8	8	2	318	34.764	6.61	99.5	119.8	94.4	103.9	91.1	91.3	104.567	95.4333	1.0957	0.35978
P26687	Twist1	Twist-related protein 1 OS=Mus musculus OX=10090 GN=Twist1 PE=1 SV=1	8.25243	1	1	1	206	21.185	9.57	108.1	110.3	95.3	99.3	85.4	101.6	104.567	95.4333	1.0957	0.255642
Q8C878	Uba3	NEDD8-activating enzyme E1 catalytic subunit OS=Mus musculus OX=10090 GN=Uba3 PE=1 SV=2	17.7489	5	6	5	462	51.704	5.45	103.1	113.1	97.5	96.1	99.5	90.7	104.567	95.4333	1.0957	0.155851
Q8VBV3	Exosc2	Exosome complex component RRP4 OS=Mus musculus OX=10090 GN=Exosc2 PE=1 SV=1	14.6758	3	4	3	293	32.611	7.5	104.6	109.3	99.8	95.4	94.5	96.4	104.567	95.4333	1.0957	0.0309168
Q9D0V7	Ebag9	Receptor-binding cancer antigen expressed on SiSo cells OS=Mus musculus OX=10090 GN=Ebag9 PE=1 SV=2	8.92019	1	1	1	213	24.304	6.29	105.6	107.9	100.2	92.2	92.1	102	104.567	95.4333	1.0957	0.0844016
Q9CWW6	Pin4	Peptidyl-prolyl cis-trans isomerase NIMA-interacting 4 OS=Mus musculus OX=10090 GN=Pin4 PE=1 SV=1	8.39695	1	2	1	131	13.806	9.77	105.5	104.4	103.8	96.2	92.8	97.3	104.567	95.4333	1.0957	0.00318908
Q9D824	Fip1l1	Pre-mRNA 3'-end-processing factor FIP1 OS=Mus musculus OX=10090 GN=Fip1l1 PE=1 SV=1	6.0241	3	4	3	581	64.92	5.77	109.8	98.2	105.6	93	101.5	91.8	104.533	95.4333	1.09535	0.116861
Q62231	Six1	Homeobox protein SIX1 OS=Mus musculus OX=10090 GN=Six1 PE=1 SV=2	10.9155	2	3	1	284	32.19	9.14	104.6	107.1	101.9	93.1	99.8	93.4	104.533	95.4333	1.09535	0.0264773
O88554	Parp2	Poly [ADP-ribose] polymerase 2 OS=Mus musculus OX=10090 GN=Parp2 PE=1 SV=3	12.7013	5	7	5	559	63.356	8.43	103.7	107.7	102.2	100.3	92.6	93.4	104.533	95.4333	1.09535	0.0365488
Q61151	Ppp2r5e	Serine/threonine-protein phosphatase 2A 56 kDa regulatory subunit epsilon isoform OS=Mus musculus OX=10090 GN=Ppp2r5e PE=1 SV=3	7.70878	3	3	3	467	54.679	6.95	104.8	108.4	100.4	98.2	95.8	92.3	104.533	95.4333	1.09535	0.0341379
P63085	Mapk1	Mitogen-activated protein kinase 1 OS=Mus musculus OX=10090 GN=Mapk1 PE=1 SV=3	52.514	15	36	11	358	41.249	6.98	104.2	108	101.5	98	94.2	94.2	104.567	95.4667	1.09532	0.0160434
Q99J99	Mpst	3-mercaptopyruvate sulfurtransferase OS=Mus musculus OX=10090 GN=Mpst PE=1 SV=4	37.7104	8	15	8	297	33.077	6.47	103.2	106.1	104.3	101.2	94.6	90.6	104.533	95.4667	1.09497	0.0473544
Q02614	Sap30bp	SAP30-binding protein OS=Mus musculus OX=10090 GN=Sap30bp PE=1 SV=2	21.4286	5	6	5	308	33.812	4.87	103.1	108.9	101.6	99.7	93.8	92.9	104.533	95.4667	1.09497	0.0423355
Q9CXV9	Dcun1d5	DCN1-like protein 5 OS=Mus musculus OX=10090 GN=Dcun1d5 PE=1 SV=1	4.64135	1	1	1	237	27.561	5.44	103.5	105.6	104.5	97.6	94.5	94.3	104.533	95.4667	1.09497	0.00179604
Q8CII2	Cdc123	Cell division cycle protein 123 homolog OS=Mus musculus OX=10090 GN=Cdc123 PE=1 SV=2	3.27381	1	1	1	336	38.792	4.67	101.7	107.8	104.1	99.6	89.8	97	104.533	95.4667	1.09497	0.0572042
Q9WVG6	Carm1	Histone-arginine methyltransferase CARM1 OS=Mus musculus OX=10090 GN=Carm1 PE=1 SV=2	6.25	3	4	3	608	65.811	6.77	105.3	103.3	105	97.9	90.2	98.3	104.533	95.4667	1.09497	0.0286331
Q9R0Q7	Ptges3	Prostaglandin E synthase 3 OS=Mus musculus OX=10090 GN=Ptges3 PE=1 SV=1	41.875	7	17	7	160	18.709	4.55	105.4	106.5	101.6	97.4	96.6	92.5	104.5	95.5	1.09424	0.0132688
Q91VN0	Lrp5	Low-density lipoprotein receptor-related protein 5 OS=Mus musculus OX=10090 GN=Lrp5 PE=1 SV=3	5.51425	7	9	3	1614	178.771	5.31	112.1	101.7	99.7	95	95.6	95.9	104.5	95.5	1.09424	0.0797247
Q6P6J9	Txndc15	Thioredoxin domain-containing protein 15 OS=Mus musculus OX=10090 GN=Txndc15 PE=1 SV=1	14.2442	3	3	3	344	38.122	4.77	102.3	106.5	104.7	95.8	92.3	98.4	104.5	95.5	1.09424	0.0137538
Q91VH6	Memo1	Protein MEMO1 OS=Mus musculus OX=10090 GN=Memo1 PE=1 SV=1	14.4781	3	3	3	297	33.67	7.14	106	105.8	101.7	103.2	94.2	89.1	104.5	95.5	1.09424	0.107561
P35831	Ptpn12	Tyrosine-protein phosphatase non-receptor type 12 OS=Mus musculus OX=10090 GN=Ptpn12 PE=1 SV=3	5.16129	3	3	3	775	86.473	5.99	101.2	112.9	99.4	97.7	92.1	96.7	104.5	95.5	1.09424	0.120247
Q9D1H9	Mfap4	Microfibril-associated glycoprotein 4 OS=Mus musculus OX=10090 GN=Mfap4 PE=1 SV=1	14.786	2	3	2	257	28.919	5.44	112.1	106.3	95	94.2	98.7	93.6	104.467	95.5	1.09389	0.164221
P30204	Msr1	Macrophage scavenger receptor types I and II OS=Mus musculus OX=10090 GN=Msr1 PE=1 SV=3	11.3537	6	8	6	458	50.138	6.54	106.3	101.9	105.2	96	99.7	90.8	104.467	95.5	1.09389	0.0365122
Q9D113	Dnlz	DNL-type zinc finger protein OS=Mus musculus OX=10090 GN=Dnlz PE=1 SV=1	5.08475	1	1	1	177	19.391	9.48	99.5	110.8	103.1	109.1	94.3	83.2	104.467	95.5333	1.09351	0.337673
P11276	Fn1	Fibronectin OS=Mus musculus OX=10090 GN=Fn1 PE=1 SV=4	65.4824	108	2047	108	2477	272.368	5.59	111.3	99.7	102.4	92	94.9	99.7	104.467	95.5333	1.09351	0.0983777
Q9Z0U1	Tjp2	Tight junction protein ZO-2 OS=Mus musculus OX=10090 GN=Tjp2 PE=1 SV=2	3.59897	4	6	3	1167	131.2	6.79	102.3	107.7	103.4	107.1	88.2	91.3	104.467	95.5333	1.09351	0.215665
D3YXK1	Samd1	Atherin OS=Mus musculus OX=10090 GN=Samd1 PE=1 SV=1	2.11946	1	1	1	519	54.5	7.47	102.2	106.2	105	93	99.3	94.3	104.467	95.5333	1.09351	0.0166949
Q923W9	Adam33	Disintegrin and metalloproteinase domain-containing protein 33 OS=Mus musculus OX=10090 GN=Adam33 PE=1 SV=3	1.63112	1	1	1	797	86.914	6.79	99.9	116.5	97	93.8	102.8	90	104.467	95.5333	1.09351	0.280366
Q3UHX2	Pdap1	28 kDa heat- and acid-stable phosphoprotein OS=Mus musculus OX=10090 GN=Pdap1 PE=1 SV=1	39.779	7	15	7	181	20.593	7.39	106.9	102.4	104	103.3	95.1	88.2	104.433	95.5333	1.09316	0.122635
Q61830	Mrc1	Macrophage mannose receptor 1 OS=Mus musculus OX=10090 GN=Mrc1 PE=1 SV=2	20.1236	25	37	25	1456	164.874	6.83	109.9	100.2	103.2	95.8	105.8	85	104.433	95.5333	1.09316	0.252107
B7ZMP1	Xpnpep3	Xaa-Pro aminopeptidase 3 OS=Mus musculus OX=10090 GN=Xpnpep3 PE=1 SV=1	20.751	7	11	7	506	56.641	7.68	101.7	110.9	100.8	98	98.8	89.9	104.467	95.5667	1.09313	0.107296
Q9DC33	Hmg20a	High mobility group protein 20A OS=Mus musculus OX=10090 GN=Hmg20a PE=1 SV=1	19.9422	4	10	4	346	39.893	6.4	100.9	111.3	101.2	92.3	97.6	96.8	104.467	95.5667	1.09313	0.0789304
Q8CD15	Riox2	Ribosomal oxygenase 2 OS=Mus musculus OX=10090 GN=Riox2 PE=1 SV=2	9.67742	4	7	4	465	53.483	6.38	102.4	106	105	91.6	91.6	103.5	104.467	95.5667	1.09313	0.0962541
Q8C145	Slc39a6	Zinc transporter ZIP6 OS=Mus musculus OX=10090 GN=Slc39a6 PE=1 SV=1	1.17647	1	1	1	765	86.326	6.84	109.1	103.9	100.4	100.8	101.6	84.3	104.467	95.5667	1.09313	0.223169
P18155	Mthfd2	Bifunctional methylenetetrahydrofolate dehydrogenase/cyclohydrolase, mitochondrial OS=Mus musculus OX=10090 GN=Mthfd2 PE=1 SV=1	42.8571	14	36	14	350	37.839	8.88	101.8	106.7	104.8	99.9	96.6	90.2	104.433	95.5667	1.09278	0.0496072
Q5SV80	Myo19	Unconventional myosin-XIX OS=Mus musculus OX=10090 GN=Myo19 PE=1 SV=1	1.55763	1	1	1	963	108.006	7.9	101.3	100	112	82	91.2	113.5	104.433	95.5667	1.09278	0.429362
Q9CQ85	Timm22	Mitochondrial import inner membrane translocase subunit Tim22 OS=Mus musculus OX=10090 GN=Timm22 PE=1 SV=1	22.6804	2	2	2	194	20.101	8.22	94.9	117.9	100.5	96.3	92.5	97.9	104.433	95.5667	1.09278	0.280256
P30558	F2r	Proteinase-activated receptor 1 OS=Mus musculus OX=10090 GN=F2r PE=1 SV=2	4.65116	2	2	2	430	47.758	7.43	99.2	111.8	102.3	91	103.8	91.9	104.433	95.5667	1.09278	0.18864
Q8CIC2	Nupl2	Nucleoporin-like protein 2 OS=Mus musculus OX=10090 GN=Nupl2 PE=2 SV=1	3.57143	1	1	1	420	44.31	9.25	101.7	110	101.6	96.2	93.1	97.4	104.433	95.5667	1.09278	0.0443977
Q9JL15	Lgals8	Galectin-8 OS=Mus musculus OX=10090 GN=Lgals8 PE=1 SV=1	27.2152	7	10	7	316	36.139	8.95	103.7	106.8	102.7	97.3	93.8	95.6	104.4	95.5667	1.09243	0.00519836
Q9JIF3	Slc2a8	Solute carrier family 2, facilitated glucose transporter member 8 OS=Mus musculus OX=10090 GN=Slc2a8 PE=1 SV=2	3.3543	1	1	1	477	51.474	8.29	101	113.6	98.6	91.1	101.3	94.3	104.4	95.5667	1.09243	0.18617
Q6R891	Ppp1r9b	Neurabin-2 OS=Mus musculus OX=10090 GN=Ppp1r9b PE=1 SV=1	20.4406	13	19	13	817	89.466	4.92	103	104.6	105.7	101.8	96.5	88.5	104.433	95.6	1.0924	0.0886712
O70458	Osmr	Oncostatin-M-specific receptor subunit beta OS=Mus musculus OX=10090 GN=Osmr PE=1 SV=1	11.2255	9	16	9	971	110.16	6.6	104.1	104.6	104.5	95.1	91.8	99.9	104.4	95.6	1.09205	0.0202216
Q99LJ6	Gpx7	Glutathione peroxidase 7 OS=Mus musculus OX=10090 GN=Gpx7 PE=1 SV=1	56.4516	9	25	9	186	21.048	8.27	105.8	105.9	101.5	98.7	93.5	94.6	104.4	95.6	1.09205	0.0148524
Q9D771	Tmem206	Transmembrane protein 206 OS=Mus musculus OX=10090 GN=Tmem206 PE=1 SV=1	10.2857	3	5	3	350	40.153	7.77	100.2	117.9	95.1	91.6	108.5	86.7	104.4	95.6	1.09205	0.40926
Q9CQM9	Glrx3	Glutaredoxin-3 OS=Mus musculus OX=10090 GN=Glrx3 PE=1 SV=1	36.7953	9	24	9	337	37.754	5.59	107.7	103.2	102.3	97.4	100.6	88.8	104.4	95.6	1.09205	0.0869778
Q3TFD2	Lpcat1	Lysophosphatidylcholine acyltransferase 1 OS=Mus musculus OX=10090 GN=Lpcat1 PE=1 SV=1	13.8577	6	16	6	534	59.705	6.34	104	107.7	101.5	98.1	91.9	96.8	104.4	95.6	1.09205	0.0279661
Q8BG81	Poldip3	Polymerase delta-interacting protein 3 OS=Mus musculus OX=10090 GN=Poldip3 PE=1 SV=1	12.619	4	7	4	420	46.104	10.05	107	102.1	104.1	97	94.9	94.9	104.4	95.6	1.09205	0.00515401
Q6PIP5	Nudcd1	NudC domain-containing protein 1 OS=Mus musculus OX=10090 GN=Nudcd1 PE=1 SV=2	11.6838	4	5	4	582	66.662	5.3	107.3	104.2	101.7	93.9	95.2	97.7	104.4	95.6	1.09205	0.0110303
Q566J8	Coq8b	Atypical kinase COQ8B, mitochondrial OS=Mus musculus OX=10090 GN=Coq8b PE=1 SV=1	16.1351	7	9	7	533	59.194	7.93	103.9	107.1	102.2	97.5	93.8	95.5	104.4	95.6	1.09205	0.00796223
P24452	Capg	Macrophage-capping protein OS=Mus musculus OX=10090 GN=Capg PE=1 SV=2	17.6136	5	10	5	352	39.216	7.2	105.4	103.7	104.1	104.6	94.9	87.4	104.4	95.6333	1.09167	0.154737
Q9Z2G9	Htatip2	Oxidoreductase HTATIP2 OS=Mus musculus OX=10090 GN=Htatip2 PE=1 SV=3	37.1901	7	11	7	242	26.853	8.59	106	101.8	105.4	95.4	96.3	95.2	104.4	95.6333	1.09167	0.00293556
Q99L13	Hibadh	3-hydroxyisobutyrate dehydrogenase, mitochondrial OS=Mus musculus OX=10090 GN=Hibadh PE=1 SV=1	41.194	10	18	10	335	35.417	8.13	104.5	104	104.7	102.2	99	85.7	104.4	95.6333	1.09167	0.157966
Q6ZWQ7	Spcs3	Signal peptidase complex subunit 3 OS=Mus musculus OX=10090 GN=Spcs3 PE=1 SV=1	21.6667	4	21	4	180	20.301	8.62	107.6	98	107.6	97.2	96.2	93.5	104.4	95.6333	1.09167	0.0607139
Q8BMK0	Cep85	Centrosomal protein of 85 kDa OS=Mus musculus OX=10090 GN=Cep85 PE=1 SV=2	2.1025	1	1	1	761	85.287	6.24	100	99.4	113.8	107.5	99.8	79.6	104.4	95.6333	1.09167	0.410868
Q8BW86	Arhgef33	Rho guanine nucleotide exchange factor 33 OS=Mus musculus OX=10090 GN=Arhgef33 PE=1 SV=3	2.23529	1	1	1	850	94.698	6.64	104.3	110.8	98.1	104.9	85.8	96.2	104.4	95.6333	1.09167	0.25647
Q6P9R2	Oxsr1	Serine/threonine-protein kinase OSR1 OS=Mus musculus OX=10090 GN=Oxsr1 PE=1 SV=1	26.5655	11	17	10	527	58.177	6.43	106.7	103.4	103	99.4	92.9	94.6	104.367	95.6333	1.09132	0.0183996
Q8BZH4	Pogz	Pogo transposable element with ZNF domain OS=Mus musculus OX=10090 GN=Pogz PE=1 SV=2	8.94251	8	11	8	1409	154.812	7.52	104.2	102	106.9	98	95.9	93	104.367	95.6333	1.09132	0.0125617
P16675	Ctsa	Lysosomal protective protein OS=Mus musculus OX=10090 GN=Ctsa PE=1 SV=1	16.6667	6	19	6	474	53.809	5.86	105.9	101.9	105.3	101.9	99.6	85.4	104.367	95.6333	1.09132	0.175234
Q9QXK7	Cpsf3	Cleavage and polyadenylation specificity factor subunit 3 OS=Mus musculus OX=10090 GN=Cpsf3 PE=1 SV=2	13.3041	7	8	7	684	77.455	5.6	104.8	104.7	103.6	97.7	94.5	94.7	104.367	95.6333	1.09132	0.00138182
Q3TSG4	Alkbh5	RNA demethylase ALKBH5 OS=Mus musculus OX=10090 GN=Alkbh5 PE=1 SV=2	12.9114	2	4	2	395	44.384	9.09	101.6	107.1	104.4	98.2	92.9	95.8	104.367	95.6333	1.09132	0.016707
P60335	Pcbp1	Poly(rC)-binding protein 1 OS=Mus musculus OX=10090 GN=Pcbp1 PE=1 SV=1	53.0899	14	52	9	356	37.474	7.09	107.4	100.6	105	97.5	95.1	94.3	104.333	95.6333	1.09097	0.0170352
P50295	Nat2	Arylamine N-acetyltransferase 2 OS=Mus musculus OX=10090 GN=Nat2 PE=1 SV=1	3.7931	1	1	1	290	33.68	5.88	102.1	110.3	100.6	103.4	92.9	90.6	104.333	95.6333	1.09097	0.154335
Q810U5	Ccdc50	Coiled-coil domain-containing protein 50 OS=Mus musculus OX=10090 GN=Ccdc50 PE=1 SV=1	3.60656	1	1	1	305	35.3	6.89	105.2	102.8	105	100.2	98.2	88.5	104.333	95.6333	1.09097	0.0780727
Q8BSE0	Rmdn2	Regulator of microtubule dynamics protein 2 OS=Mus musculus OX=10090 GN=Rmdn2 PE=1 SV=1	5.36585	2	2	2	410	46.986	7.56	102.3	103.4	107.3	97.1	90.8	99	104.333	95.6333	1.09097	0.0401684
P54818	Galc	Galactocerebrosidase OS=Mus musculus OX=10090 GN=Galc PE=1 SV=2	3.36257	1	1	1	684	77.208	6.74	108.4	96.2	108.4	96.3	78.7	111.9	104.333	95.6333	1.09097	0.450578
P97447	Fhl1	Four and a half LIM domains protein 1 OS=Mus musculus OX=10090 GN=Fhl1 PE=1 SV=3	58.2143	14	47	14	280	31.867	8.37	106.2	102.7	104.2	94.1	89.1	103.8	104.367	95.6667	1.09094	0.121181
Q3UMU9	Hdgfl2	Hepatoma-derived growth factor-related protein 2 OS=Mus musculus OX=10090 GN=Hdgfl2 PE=1 SV=1	18.9836	12	29	11	669	74.246	8.66	105.1	108.9	99.1	97.8	96.5	92.7	104.367	95.6667	1.09094	0.0547954
Q61738	Itga7	Integrin alpha-7 OS=Mus musculus OX=10090 GN=Itga7 PE=1 SV=3	2.71416	3	4	3	1179	129.248	5.71	106.6	105.7	100.8	102.7	94.3	90	104.367	95.6667	1.09094	0.103598
Q8R0G9	Nup133	Nuclear pore complex protein Nup133 OS=Mus musculus OX=10090 GN=Nup133 PE=1 SV=2	26.1472	21	29	21	1155	128.539	5.2	105.8	101.9	105.3	97	93.2	96.8	104.333	95.6667	1.09059	0.00758374
Q9JK38	Gnpnat1	Glucosamine 6-phosphate N-acetyltransferase OS=Mus musculus OX=10090 GN=Gnpnat1 PE=1 SV=1	31.5217	4	5	4	184	20.778	7.69	109.1	101	102.9	99	97.1	90.9	104.333	95.6667	1.09059	0.0663543
P31938	Map2k1	Dual specificity mitogen-activated protein kinase kinase 1 OS=Mus musculus OX=10090 GN=Map2k1 PE=1 SV=2	22.1374	7	12	3	393	43.446	6.7	103.2	107.3	102.5	100.4	90.3	96.3	104.333	95.6667	1.09059	0.0580619
Q6P5F6	Slc39a10	Zinc transporter ZIP10 OS=Mus musculus OX=10090 GN=Slc39a10 PE=1 SV=1	7.68307	7	10	7	833	94.335	6.71	101.6	112	99.4	93.7	98.7	94.6	104.333	95.6667	1.09059	0.106773
Q9DAK9	Phpt1	14 kDa phosphohistidine phosphatase OS=Mus musculus OX=10090 GN=Phpt1 PE=1 SV=1	42.7419	4	5	4	124	13.988	5.53	102.7	103.1	107.2	106.2	94.9	85.9	104.333	95.6667	1.09059	0.225029
B2RVL6	Zcchc24	Zinc finger CCHC domain-containing protein 24 OS=Mus musculus OX=10090 GN=Zcchc24 PE=1 SV=1	6.639	1	1	1	241	26.943	8.7	101.1	113.8	98.1	88.2	94	104.8	104.333	95.6667	1.09059	0.274
Q9JM14	Nt5c	5'(3')-deoxyribonucleotidase, cytosolic type OS=Mus musculus OX=10090 GN=Nt5c PE=1 SV=1	22	2	2	2	200	23.062	5.49	115.4	87.6	110	99.5	101.4	86.1	104.333	95.6667	1.09059	0.425513
P63038	Hspd1	60 kDa heat shock protein, mitochondrial OS=Mus musculus OX=10090 GN=Hspd1 PE=1 SV=1	76.4398	39	439	39	573	60.917	6.18	103.2	102.6	107.1	101.7	99.9	85.4	104.3	95.6667	1.09024	0.181821
Q921M4	Golga2	Golgin subfamily A member 2 OS=Mus musculus OX=10090 GN=Golga2 PE=1 SV=3	33.6336	26	58	26	999	113.209	5	104.2	101.7	107	96.3	93.8	96.9	104.3	95.6667	1.09024	0.00869242
Q62383	Supt6h	Transcription elongation factor SPT6 OS=Mus musculus OX=10090 GN=Supt6h PE=1 SV=2	3.76593	7	7	7	1726	198.962	4.93	102.4	109.4	101.1	95.7	93	98.3	104.3	95.6667	1.09024	0.045001
P10711	Tcea1	Transcription elongation factor A protein 1 OS=Mus musculus OX=10090 GN=Tcea1 PE=1 SV=2	44.5183	11	22	11	301	33.859	8.38	106.4	103.3	103.3	99.4	93.8	93.9	104.333	95.7	1.09021	0.0151753
Q8C7E7	Stbd1	Starch-binding domain-containing protein 1 OS=Mus musculus OX=10090 GN=Stbd1 PE=1 SV=1	5.6213	1	2	1	338	36.105	5.99	103.5	105.5	104	89.5	99.6	98	104.333	95.7	1.09021	0.0538002
Q8VC03	Eml3	Echinoderm microtubule-associated protein-like 3 OS=Mus musculus OX=10090 GN=Eml3 PE=1 SV=1	2.67559	1	2	1	897	95.636	7.05	100.8	115.5	96.7	92	101.5	93.6	104.333	95.7	1.09021	0.249804
Q6P4T2	Snrnp200	U5 small nuclear ribonucleoprotein 200 kDa helicase OS=Mus musculus OX=10090 GN=Snrnp200 PE=1 SV=1	38.3895	72	201	72	2136	244.392	6.06	103.6	105.9	103.4	97.9	93.2	96	104.3	95.7	1.08986	0.00557292
Q91YX5	Lpgat1	Acyl-CoA:lysophosphatidylglycerol acyltransferase 1 OS=Mus musculus OX=10090 GN=Lpgat1 PE=1 SV=1	25.9459	9	17	9	370	43.06	8.79	102.1	105	105.8	93	96.8	97.3	104.3	95.7	1.08986	0.00816515
Q9Z160	Cog1	Conserved oligomeric Golgi complex subunit 1 OS=Mus musculus OX=10090 GN=Cog1 PE=1 SV=3	9.4898	6	9	6	980	108.981	7.18	106	106.9	100	98.8	93.3	95	104.3	95.7	1.08986	0.0336715
Q8VEA8	Rab7b	Ras-related protein Rab-7b OS=Mus musculus OX=10090 GN=Rab7b PE=1 SV=1	7.53769	1	1	1	199	22.488	6.21	102.1	100.9	109.9	101.9	89.1	96.1	104.3	95.7	1.08986	0.138286
Q8K0C8	Cox19	Cytochrome c oxidase assembly protein COX19 OS=Mus musculus OX=10090 GN=Cox19 PE=1 SV=1	10.8696	1	1	1	92	10.813	8.07	99.8	110.3	102.8	94.4	95.8	96.9	104.3	95.7	1.08986	0.0550489
Q04692	Smarcad1	SWI/SNF-related matrix-associated actin-dependent regulator of chromatin subfamily A containing DEAD/H box 1 OS=Mus musculus OX=10090 GN=Smarcad1 PE=1 SV=2	0.979432	1	1	1	1021	116.378	5.68	109.7	99.7	103.5	97.1	90.7	99.3	104.3	95.7	1.08986	0.0916533
Q8VE22	Mrps23	28S ribosomal protein S23, mitochondrial OS=Mus musculus OX=10090 GN=Mrps23 PE=1 SV=1	38.4181	6	11	6	177	20.335	8.59	101.7	106	105.2	97.5	95.8	93.9	104.3	95.7333	1.08948	0.00699546
Q9CR33	Mansc1	MANSC domain-containing protein 1 OS=Mus musculus OX=10090 GN=Mansc1 PE=2 SV=1	3.62319	1	1	1	414	44.794	9.11	105.7	101.4	105.7	97.6	95.8	93.8	104.267	95.7333	1.08914	0.0091244
Q91WM2	Hdhd5	Haloacid dehalogenase-like hydrolase domain-containing 5 OS=Mus musculus OX=10090 GN=Hdhd5 PE=1 SV=1	11.2172	3	5	3	419	46.277	7.88	107.4	104.7	100.7	105.8	90.1	91.3	104.267	95.7333	1.08914	0.189699
Q02053	Uba1	Ubiquitin-like modifier-activating enzyme 1 OS=Mus musculus OX=10090 GN=Uba1 PE=1 SV=1	39.9811	33	96	33	1058	117.734	5.66	106.7	104.1	102	100.2	94.9	92.1	104.267	95.7333	1.08914	0.035587
Q9CPY7	Lap3	Cytosol aminopeptidase OS=Mus musculus OX=10090 GN=Lap3 PE=1 SV=3	55.4913	22	44	22	519	56.106	7.72	104.3	104.8	103.7	102.2	96.9	88.1	104.267	95.7333	1.08914	0.10734
Q99J45	Nrbp1	Nuclear receptor-binding protein OS=Mus musculus OX=10090 GN=Nrbp1 PE=1 SV=1	14.0187	5	10	5	535	59.828	5.08	102.2	109	101.6	97.3	94.4	95.5	104.267	95.7333	1.08914	0.0275927
Q6PNC0	Dmxl1	DmX-like protein 1 OS=Mus musculus OX=10090 GN=Dmxl1 PE=1 SV=1	0.464653	1	1	1	3013	335.796	6.42	102.7	108.3	101.8	88.8	108	90.4	104.267	95.7333	1.08914	0.25814
Q9CRT8	Xpot	Exportin-T OS=Mus musculus OX=10090 GN=Xpot PE=1 SV=3	12.2534	9	14	9	963	109.663	5.25	107.2	104.5	101	98.6	94.3	94.3	104.233	95.7333	1.08879	0.0208225
Q6ZWZ2	Ube2r2	Ubiquitin-conjugating enzyme E2 R2 OS=Mus musculus OX=10090 GN=Ube2r2 PE=1 SV=1	7.56303	2	2	2	238	27.149	4.42	105.6	105.5	101.6	97.7	91.5	98	104.233	95.7333	1.08879	0.0270876
Q8K297	Colgalt1	Procollagen galactosyltransferase 1 OS=Mus musculus OX=10090 GN=Colgalt1 PE=1 SV=2	38.0875	21	86	21	617	71.015	7.28	106.2	100.6	106	95.9	96.4	95	104.267	95.7667	1.08876	0.0106366
Q4VA53	Pds5b	Sister chromatid cohesion protein PDS5 homolog B OS=Mus musculus OX=10090 GN=Pds5b PE=1 SV=1	19.7787	29	54	24	1446	164.315	8.5	105	106.7	101.1	98.9	93.6	94.8	104.267	95.7667	1.08876	0.0211213
Q8BIQ5	Cstf2	Cleavage stimulation factor subunit 2 OS=Mus musculus OX=10090 GN=Cstf2 PE=1 SV=2	15.6897	7	11	3	580	61.302	6.83	103.4	105.3	104.1	96.7	93.3	97.3	104.267	95.7667	1.08876	0.00337236
O35638	Stag2	Cohesin subunit SA-2 OS=Mus musculus OX=10090 GN=Stag2 PE=1 SV=3	19.6588	21	34	16	1231	141.19	5.43	104.4	104.5	103.8	103.9	93.8	89.6	104.233	95.7667	1.08841	0.11711
Q99LG2	Tnpo2	Transportin-2 OS=Mus musculus OX=10090 GN=Tnpo2 PE=1 SV=1	9.13191	6	10	2	887	100.391	4.98	106.7	99.8	106.2	98.1	92.6	96.6	104.233	95.7667	1.08841	0.037462
Q8VCV1	Abhd17c	Alpha/beta hydrolase domain-containing protein 17C OS=Mus musculus OX=10090 GN=Abhd17c PE=1 SV=2	4.375	1	2	1	320	35.075	5.64	92.9	118.8	101	95	91.2	101.1	104.233	95.7667	1.08841	0.35885
Q9JKX4	Aatf	Protein AATF OS=Mus musculus OX=10090 GN=Aatf PE=1 SV=1	13.308	5	7	5	526	59.446	4.93	101.8	109.7	101.2	94.3	95.8	97.2	104.233	95.7667	1.08841	0.0417079
Q8BK35	Nop53	Ribosome biogenesis protein NOP53 OS=Mus musculus OX=10090 GN=Nop53 PE=1 SV=1	12.1901	5	6	5	484	55.759	10.35	103.7	105	104	93.5	94.6	99.2	104.233	95.7667	1.08841	0.0090949
Q921U8	Smtn	Smoothelin OS=Mus musculus OX=10090 GN=Smtn PE=1 SV=2	4.00867	3	3	3	923	100.228	8.95	104.8	103.7	104.2	94.9	94.2	98.2	104.233	95.7667	1.08841	0.0026588
Q8R2N2	Utp4	U3 small nucleolar RNA-associated protein 4 homolog OS=Mus musculus OX=10090 GN=Utp4 PE=2 SV=3	18.6589	12	19	12	686	76.861	8.87	106.3	101	105.3	95.6	94.6	97.1	104.2	95.7667	1.08806	0.00906521
O70423	Aoc3	Membrane primary amine oxidase OS=Mus musculus OX=10090 GN=Aoc3 PE=1 SV=3	7.05882	4	5	4	765	84.48	6.42	106.3	106	100.4	96.5	94.3	96.6	104.233	95.8	1.08803	0.0149329
P27661	H2afx	Histone H2AX OS=Mus musculus OX=10090 GN=H2afx PE=1 SV=2	33.5664	8	98	5	143	15.133	10.74	106.1	96.5	110	92.2	95.5	99.7	104.2	95.8	1.08768	0.139304
Q9R1Q9	Atp6ap1	V-type proton ATPase subunit S1 OS=Mus musculus OX=10090 GN=Atp6ap1 PE=1 SV=1	16.1987	6	15	6	463	50.975	5.92	105.2	107.8	99.6	95.3	97.6	94.5	104.2	95.8	1.08768	0.0316388
Q3UM45	Ppp1r7	Protein phosphatase 1 regulatory subunit 7 OS=Mus musculus OX=10090 GN=Ppp1r7 PE=1 SV=2	21.3296	6	10	6	361	41.266	4.92	101.4	104.2	107	100.5	94.8	92.1	104.2	95.8	1.08768	0.0468296
Q8C7H1	Mmaa	Methylmalonic aciduria type A homolog, mitochondrial OS=Mus musculus OX=10090 GN=Mmaa PE=1 SV=1	10.3614	4	4	4	415	45.903	9.32	99.5	113.2	99.9	101.4	91.4	94.6	104.2	95.8	1.08768	0.193544
Q62381	Tll1	Tolloid-like protein 1 OS=Mus musculus OX=10090 GN=Tll1 PE=1 SV=1	2.56663	2	2	1	1013	114.459	6.21	106	103.6	103	102.2	94.9	90.3	104.2	95.8	1.08768	0.0790399
Q9DCM2	Gstk1	Glutathione S-transferase kappa 1 OS=Mus musculus OX=10090 GN=Gstk1 PE=1 SV=3	9.73451	2	2	2	226	25.687	8.88	104.8	103.5	104.3	99.2	94.2	94	104.2	95.8	1.08768	0.0085207
B9EJ57	Mterf1b	Transcription termination factor 1b, mitochondrial OS=Mus musculus OX=10090 GN=Mterf1b PE=2 SV=1	3.69393	1	1	1	379	43.733	9.06	99.1	113.1	100.4	94.4	83.1	109.9	104.2	95.8	1.08768	0.401592
O89032	Sh3pxd2a	SH3 and PX domain-containing protein 2A OS=Mus musculus OX=10090 GN=Sh3pxd2a PE=1 SV=2	2.31317	1	1	1	1124	124.125	8.75	102.8	108.2	101.6	99.9	90.9	96.6	104.2	95.8	1.08768	0.0647164
Q9CR96	Tmem208	Transmembrane protein 208 OS=Mus musculus OX=10090 GN=Tmem208 PE=2 SV=1	19.6532	2	3	2	173	19.611	9.23	100.4	110	102.3	99.5	96.1	91.9	104.233	95.8333	1.08765	0.0837819
P84089	Erh	Enhancer of rudimentary homolog OS=Mus musculus OX=10090 GN=Erh PE=1 SV=1	50.9615	5	32	5	104	12.251	5.92	103.8	99.5	109.2	98.9	93.6	94.9	104.167	95.8	1.08733	0.0605447
P54116	Stom	Erythrocyte band 7 integral membrane protein OS=Mus musculus OX=10090 GN=Stom PE=1 SV=3	42.2535	8	14	8	284	31.355	6.93	103.7	106.1	102.7	93.3	98.2	95.9	104.167	95.8	1.08733	0.00856288
P08030	Aprt	Adenine phosphoribosyltransferase OS=Mus musculus OX=10090 GN=Aprt PE=1 SV=2	41.1111	8	14	8	180	19.712	6.79	105.3	106.3	100.9	99.8	94.8	92.8	104.167	95.8	1.08733	0.0347339
Q7TMK6	Hook2	Protein Hook homolog 2 OS=Mus musculus OX=10090 GN=Hook2 PE=1 SV=3	0.977654	1	3	1	716	83.315	5.43	109.9	102.5	100.1	107.8	91.2	88.4	104.167	95.8	1.08733	0.281953
Q6NZF1	Zc3h11a	Zinc finger CCCH domain-containing protein 11A OS=Mus musculus OX=10090 GN=Zc3h11a PE=1 SV=1	9.34343	7	14	7	792	86.438	8.13	102	104.6	106	98.2	94.9	94.4	104.2	95.8333	1.0873	0.00746396
Q9DBU3	Riok3	Serine/threonine-protein kinase RIO3 OS=Mus musculus OX=10090 GN=Riok3 PE=1 SV=3	8.67052	3	3	3	519	58.667	5.69	102.7	106.2	103.7	98.7	90.7	98.1	104.2	95.8333	1.0873	0.0393593
P63087	Ppp1cc	Serine/threonine-protein phosphatase PP1-gamma catalytic subunit OS=Mus musculus OX=10090 GN=Ppp1cc PE=1 SV=1	51.7028	15	70	3	323	36.96	6.54	103.8	104.1	104.6	98.8	94.1	94.6	104.167	95.8333	1.08696	0.0052441
Q61329	Zfhx3	Zinc finger homeobox protein 3 OS=Mus musculus OX=10090 GN=Zfhx3 PE=1 SV=1	1.20773	2	3	2	3726	406.315	6.24	104.9	113.1	94.5	99	95.2	93.3	104.167	95.8333	1.08696	0.213375
Q9D0I4	Stx17	Syntaxin-17 OS=Mus musculus OX=10090 GN=Stx17 PE=1 SV=1	10.9635	3	4	3	301	33.201	6.74	104.5	97.7	110.3	96.8	92.8	97.9	104.167	95.8333	1.08696	0.102965
O88974	Setdb1	Histone-lysine N-methyltransferase SETDB1 OS=Mus musculus OX=10090 GN=Setdb1 PE=1 SV=1	0.918133	1	1	1	1307	144.457	5.99	107.2	104.7	100.6	98.9	91.1	97.5	104.167	95.8333	1.08696	0.0536146
P58321	Uchl4	Ubiquitin carboxyl-terminal hydrolase isozyme L4 OS=Mus musculus OX=10090 GN=Uchl4 PE=2 SV=1	6.86695	1	1	1	233	26.433	5.1	106.9	104.8	100.8	99.4	95.1	93	104.167	95.8333	1.08696	0.0326583
Q62120	Jak2	Tyrosine-protein kinase JAK2 OS=Mus musculus OX=10090 GN=Jak2 PE=1 SV=2	3.63153	2	2	2	1129	130.152	7.52	99.8	105.9	106.8	107.6	95.9	84	104.167	95.8333	1.08696	0.309097
Q61712	Dnajc1	DnaJ homolog subfamily C member 1 OS=Mus musculus OX=10090 GN=Dnajc1 PE=1 SV=1	25.9058	13	31	13	552	63.83	8.97	99.1	100.6	112.7	95.5	93.3	98.7	104.133	95.8333	1.08661	0.144288
Q9CZ30	Ola1	Obg-like ATPase 1 OS=Mus musculus OX=10090 GN=Ola1 PE=1 SV=1	22.9798	9	20	9	396	44.701	7.81	104.8	105.1	102.5	100.1	95.5	91.9	104.133	95.8333	1.08661	0.029784
Q9CX13	Cnih4	Protein cornichon homolog 4 OS=Mus musculus OX=10090 GN=Cnih4 PE=2 SV=1	14.3885	1	6	1	139	16.078	6.49	105.1	104.2	103.1	98.1	93.7	95.7	104.133	95.8333	1.08661	0.00402718
Q62280	Ss18	Protein SSXT OS=Mus musculus OX=10090 GN=Ss18 PE=2 SV=2	4.30622	1	1	1	418	45.834	6.46	110.2	99.3	102.9	89.4	98	100.1	104.133	95.8333	1.08661	0.144312
Q9JK48	Sh3glb1	Endophilin-B1 OS=Mus musculus OX=10090 GN=Sh3glb1 PE=1 SV=1	36.1644	11	19	10	365	40.83	6.04	104.8	103	104.7	95.2	97.1	95.3	104.167	95.8667	1.08658	0.000615773
Q8BRG8	Tmem209	Transmembrane protein 209 OS=Mus musculus OX=10090 GN=Tmem209 PE=2 SV=1	22.6381	9	10	9	561	62.942	8.73	103.9	100.1	108.5	97.9	96	93.7	104.167	95.8667	1.08658	0.0377733
Q62141	Sin3b	Paired amphipathic helix protein Sin3b OS=Mus musculus OX=10090 GN=Sin3b PE=1 SV=2	7.65027	5	7	4	1098	126.326	7.06	102.9	103.5	106.1	95.2	91.5	100.9	104.167	95.8667	1.08658	0.0460611
P11499	Hsp90ab1	Heat shock protein HSP 90-beta OS=Mus musculus OX=10090 GN=Hsp90ab1 PE=1 SV=3	65.1934	43	228	28	724	83.229	5.03	107.4	102.7	102.3	97.7	97.3	92.6	104.133	95.8667	1.08623	0.0233775
Q63844	Mapk3	Mitogen-activated protein kinase 3 OS=Mus musculus OX=10090 GN=Mapk3 PE=1 SV=5	24.4737	7	20	3	380	43.039	6.61	103.4	106.3	102.7	99	94.1	94.5	104.133	95.8667	1.08623	0.0125659
P61087	Ube2k	Ubiquitin-conjugating enzyme E2 K OS=Mus musculus OX=10090 GN=Ube2k PE=1 SV=3	37	7	14	7	200	22.393	5.44	105.2	104.8	102.4	96.7	97.2	93.7	104.133	95.8667	1.08623	0.00411245
Q9D338	Mrpl19	39S ribosomal protein L19, mitochondrial OS=Mus musculus OX=10090 GN=Mrpl19 PE=1 SV=1	21.2329	6	13	6	292	33.556	9.44	102.2	104.9	105.3	99.3	93.4	94.9	104.133	95.8667	1.08623	0.0149568
Q6P073	Ube2j2	Ubiquitin-conjugating enzyme E2 J2 OS=Mus musculus OX=10090 GN=Ube2j2 PE=1 SV=1	15.444	3	5	3	259	28.936	8.62	99.9	110.7	101.8	95.4	98.8	93.4	104.133	95.8667	1.08623	0.0881849
P52633	Stat6	Signal transducer and transcription activator 6 OS=Mus musculus OX=10090 GN=Stat6 PE=1 SV=2	11.2306	7	8	7	837	93.438	6.23	103.6	110.8	98	98.5	92.7	96.4	104.133	95.8667	1.08623	0.112335
O35425	Bok	Bcl-2-related ovarian killer protein OS=Mus musculus OX=10090 GN=Bok PE=1 SV=1	14.554	3	5	3	213	23.441	9.11	98.3	113.3	100.8	94.9	97.1	95.6	104.133	95.8667	1.08623	0.152413
Q9WV96	Timm10b	Mitochondrial import inner membrane translocase subunit Tim10 B OS=Mus musculus OX=10090 GN=Timm10b PE=1 SV=1	24	2	2	2	100	11.307	7.08	98.9	110.2	103.3	95.3	90.2	102.1	104.133	95.8667	1.08623	0.157713
Q8BGQ6	Efcab14	EF-hand calcium-binding domain-containing protein 14 OS=Mus musculus OX=10090 GN=Efcab14 PE=2 SV=1	5.16529	2	2	2	484	53.66	6.34	103.8	102.5	106	96.1	93.7	97.8	104.1	95.8667	1.08588	0.00628968
Q9Z2L6	Minpp1	Multiple inositol polyphosphate phosphatase 1 OS=Mus musculus OX=10090 GN=Minpp1 PE=1 SV=3	14.3451	6	8	6	481	54.503	7.49	103.7	106.5	102.2	99.6	96.6	91.5	104.133	95.9	1.08585	0.0371795
Q9D281	Fam114a1	Protein Noxp20 OS=Mus musculus OX=10090 GN=Fam114a1 PE=1 SV=1	27.2408	12	32	12	569	60.975	4.56	104.4	101.4	106.6	96.9	96.4	94.4	104.133	95.9	1.08585	0.00820068
P10630	Eif4a2	Eukaryotic initiation factor 4A-II OS=Mus musculus OX=10090 GN=Eif4a2 PE=1 SV=2	37.5921	16	62	4	407	46.373	5.48	107	104.9	100.4	102.7	99	86	104.1	95.9	1.08551	0.205205
Q8K0D5	Gfm1	Elongation factor G, mitochondrial OS=Mus musculus OX=10090 GN=Gfm1 PE=1 SV=1	26.3648	16	28	16	751	83.496	6.92	101.1	105.5	105.7	101.2	97.5	89	104.1	95.9	1.08551	0.104052
Q9DBT5	Ampd2	AMP deaminase 2 OS=Mus musculus OX=10090 GN=Ampd2 PE=1 SV=1	9.89975	7	10	7	798	91.965	6.23	104.7	109.1	98.5	97.8	95.7	94.2	104.1	95.9	1.08551	0.0649841
Q9Z0R6	Itsn2	Intersectin-2 OS=Mus musculus OX=10090 GN=Itsn2 PE=1 SV=2	1.14527	1	1	1	1659	188.789	8.13	96	120.9	95.4	96.1	91.5	100.1	104.1	95.9	1.08551	0.402302
Q3U829	Ap5z1	AP-5 complex subunit zeta-1 OS=Mus musculus OX=10090 GN=Ap5z1 PE=2 SV=1	4.08922	2	2	2	807	89.35	6.95	110.4	101.7	100.2	100.3	91.2	96.2	104.1	95.9	1.08551	0.117875
Q9D8M4	Rpl7l1	60S ribosomal protein L7-like 1 OS=Mus musculus OX=10090 GN=Rpl7l1 PE=1 SV=1	19.9187	4	11	4	246	28.526	10.64	105	105.7	101.6	95.6	93.1	99	104.1	95.9	1.08551	0.0182385
Q99J77	Nans	Sialic acid synthase OS=Mus musculus OX=10090 GN=Nans PE=1 SV=1	23.1198	6	10	6	359	39.998	7.06	105.7	104.5	102.1	102.3	93.6	91.8	104.1	95.9	1.08551	0.0739948
Q9D7M8	Polr2d	DNA-directed RNA polymerase II subunit RPB4 OS=Mus musculus OX=10090 GN=Polr2d PE=1 SV=2	30.2817	3	6	3	142	16.301	4.79	103.9	104.2	104.2	97.2	93.9	96.6	104.1	95.9	1.08551	0.00129855
Q9DBV4	Mxra8	Matrix remodeling-associated protein 8 OS=Mus musculus OX=10090 GN=Mxra8 PE=1 SV=1	19.9095	8	12	8	442	49.719	7.15	104.6	105.6	102.1	95.6	94.9	97.2	104.1	95.9	1.08551	0.0027407
P61080	Ube2d1	Ubiquitin-conjugating enzyme E2 D1 OS=Mus musculus OX=10090 GN=Ube2d1 PE=1 SV=1	7.48299	1	1	1	147	16.591	7.42	103.6	109.2	99.5	101.1	98.3	88.4	104.1	95.9333	1.08513	0.161983
O08709	Prdx6	Peroxiredoxin-6 OS=Mus musculus OX=10090 GN=Prdx6 PE=1 SV=3	56.6964	10	27	10	224	24.855	6.01	107	102.3	103	102.3	95.7	89.8	104.1	95.9333	1.08513	0.104094
P55937	Golga3	Golgin subfamily A member 3 OS=Mus musculus OX=10090 GN=Golga3 PE=1 SV=3	22.3941	24	32	24	1487	167.118	5.4	107.8	99.8	104.7	99.9	95.6	92.3	104.1	95.9333	1.08513	0.0633697
Q8C166	Cpne1	Copine-1 OS=Mus musculus OX=10090 GN=Cpne1 PE=1 SV=1	26.4925	14	24	13	536	58.849	5.66	103.5	106.9	101.9	103.9	89.4	94.5	104.1	95.9333	1.08513	0.143424
P97465	Dok1	Docking protein 1 OS=Mus musculus OX=10090 GN=Dok1 PE=1 SV=2	3.3195	2	2	2	482	52.419	6.57	102.5	108.9	100.9	94.7	90.3	102.8	104.1	95.9333	1.08513	0.137134
P47811	Mapk14	Mitogen-activated protein kinase 14 OS=Mus musculus OX=10090 GN=Mapk14 PE=1 SV=3	15	5	7	4	360	41.261	5.88	105.7	105	101.4	101.1	94.8	91.8	104.033	95.9	1.08481	0.0558491
P62962	Pfn1	Profilin-1 OS=Mus musculus OX=10090 GN=Pfn1 PE=1 SV=2	84.2857	9	73	9	140	14.948	8.28	104.1	104.5	103.6	101.4	96.3	90.1	104.067	95.9333	1.08478	0.0680985
Q01341	Adcy6	Adenylate cyclase type 6 OS=Mus musculus OX=10090 GN=Adcy6 PE=1 SV=1	8.15451	8	9	8	1165	130.234	7.87	104.1	106.1	102	96.9	97.3	93.6	104.067	95.9333	1.08478	0.00814913
Q9Z1R4	D17h6s53e	Uncharacterized protein C6orf47 homolog OS=Mus musculus OX=10090 GN=D17h6s53e PE=1 SV=1	6.48464	2	2	2	293	31.995	6.89	103.9	105.2	103.1	96.2	96.7	94.9	104.067	95.9333	1.08478	0.000563174
Q6PDN3	Mylk	Myosin light chain kinase, smooth muscle OS=Mus musculus OX=10090 GN=Mylk PE=1 SV=3	0.669758	1	1	1	1941	212.792	6.25	104	106.8	101.4	95.6	90.4	101.8	104.067	95.9333	1.08478	0.0894989
Q60809	Cnot7	CCR4-NOT transcription complex subunit 7 OS=Mus musculus OX=10090 GN=Cnot7 PE=1 SV=1	4.91228	1	1	1	285	32.697	4.84	97.5	112.2	102.5	96.3	93.6	97.9	104.067	95.9333	1.08478	0.144574
Q78PY7	Snd1	Staphylococcal nuclease domain-containing protein 1 OS=Mus musculus OX=10090 GN=Snd1 PE=1 SV=1	52.4176	42	162	42	910	102.025	7.43	106.2	103.7	102.3	99	95	93.8	104.067	95.9333	1.08478	0.0138327
Q9D7B7	Gpx8	Probable glutathione peroxidase 8 OS=Mus musculus OX=10090 GN=Gpx8 PE=1 SV=1	44.4976	8	21	8	209	24.133	9.36	102.7	104.3	105.2	94.3	97.7	95.8	104.067	95.9333	1.08478	0.00267608
Q99K70	Rragc	Ras-related GTP-binding protein C OS=Mus musculus OX=10090 GN=Rragc PE=1 SV=1	25.8794	7	12	7	398	44.093	5.1	105.3	101.6	105.3	100.2	96.8	90.8	104.067	95.9333	1.08478	0.0540776
Q9CXG3	Ppil4	Peptidyl-prolyl cis-trans isomerase-like 4 OS=Mus musculus OX=10090 GN=Ppil4 PE=1 SV=2	11.3821	4	4	4	492	57.195	6.11	103.5	108.6	100.1	98.7	94.2	94.9	104.067	95.9333	1.08478	0.0456691
Q8C1Y8	Ccz1	Vacuolar fusion protein CCZ1 homolog OS=Mus musculus OX=10090 GN=Ccz1 PE=1 SV=1	12.2917	5	5	5	480	55.469	6.02	104.8	109.9	97.5	106.7	89.8	91.3	104.067	95.9333	1.08478	0.278364
Q9CWK3	Cd2bp2	CD2 antigen cytoplasmic tail-binding protein 2 OS=Mus musculus OX=10090 GN=Cd2bp2 PE=1 SV=1	8.47953	2	2	2	342	37.671	4.6	108.4	107.6	96.2	97.4	88.2	102.2	104.067	95.9333	1.08478	0.226216
Q91VJ5	Pqbp1	Polyglutamine-binding protein 1 OS=Mus musculus OX=10090 GN=Pqbp1 PE=1 SV=1	11.0266	3	3	3	263	30.579	6.23	104.2	107.3	100.7	97.2	94.8	95.8	104.067	95.9333	1.08478	0.0160292
Q61598	Gdi2	Rab GDP dissociation inhibitor beta OS=Mus musculus OX=10090 GN=Gdi2 PE=1 SV=1	66.0674	24	78	19	445	50.505	6.25	104.5	105.5	102.1	100.5	97.6	89.7	104.033	95.9333	1.08443	0.0747097
Q9DC04	Rgs3	Regulator of G-protein signaling 3 OS=Mus musculus OX=10090 GN=Rgs3 PE=1 SV=2	1.13872	1	1	1	966	106.153	5.86	101	109.8	101.3	101.9	86.7	99.2	104.033	95.9333	1.08443	0.214765
P10404		MLV-related proviral Env polyprotein OS=Mus musculus OX=10090 PE=1 SV=3	20.1248	9	33	9	641	69.569	7.96	107.7	103.9	100.6	97.4	92.4	98.1	104.067	95.9667	1.0844	0.04107
Q5SSZ5	Tns3	Tensin-3 OS=Mus musculus OX=10090 GN=Tns3 PE=1 SV=1	5.83333	7	9	5	1440	155.491	6.65	101.3	109.1	101.8	95.4	96.9	95.6	104.067	95.9667	1.0844	0.0342243
Q3U487	Hectd3	E3 ubiquitin-protein ligase HECTD3 OS=Mus musculus OX=10090 GN=Hectd3 PE=1 SV=2	3.48432	2	3	2	861	97.286	5.47	99.4	113.3	99.5	95.6	94.4	97.9	104.067	95.9667	1.0844	0.161942
Q9CZN7	Shmt2	Serine hydroxymethyltransferase, mitochondrial OS=Mus musculus OX=10090 GN=Shmt2 PE=1 SV=1	54.5635	24	139	23	504	55.724	8.47	103.8	104.4	103.9	100.1	97.3	90.5	104.033	95.9667	1.08406	0.0476298
Q9CQC9	Sar1b	GTP-binding protein SAR1b OS=Mus musculus OX=10090 GN=Sar1b PE=1 SV=1	49.4949	8	13	6	198	22.367	6.11	101.1	104.6	106.4	100.6	92.1	95.2	104.033	95.9667	1.08406	0.0512432
Q9QUN9	Dkk3	Dickkopf-related protein 3 OS=Mus musculus OX=10090 GN=Dkk3 PE=2 SV=1	16.3324	4	5	4	349	38.363	4.54	103.5	104.4	104.2	100.1	97.1	90.7	104.033	95.9667	1.08406	0.0442966
Q9CPS6	Hint3	Histidine triad nucleotide-binding protein 3 OS=Mus musculus OX=10090 GN=Hint3 PE=1 SV=1	24.2424	4	6	4	165	18.775	6.33	102.5	104.3	105.3	100.3	95	92.6	104.033	95.9667	1.08406	0.0289319
Q8K1E6	Alkbh3	Alpha-ketoglutarate-dependent dioxygenase alkB homolog 3 OS=Mus musculus OX=10090 GN=Alkbh3 PE=1 SV=1	3.84615	1	1	1	286	33.041	8.06	104.2	112.4	95.5	97.4	100.7	89.8	104.033	95.9667	1.08406	0.240006
Q8BGT1	Flrt3	Leucine-rich repeat transmembrane protein FLRT3 OS=Mus musculus OX=10090 GN=Flrt3 PE=1 SV=1	10.4777	4	6	4	649	72.833	8.06	101.8	104	106.2	101.7	96.2	90	104	95.9667	1.08371	0.0901
Q9CWJ9	Atic	Bifunctional purine biosynthesis protein PURH OS=Mus musculus OX=10090 GN=Atic PE=1 SV=2	48.4797	23	49	23	592	64.177	6.76	106.2	103.6	102.2	96.9	97.7	93.3	104	95.9667	1.08371	0.0109255
Q9JIX8	Acin1	Apoptotic chromatin condensation inducer in the nucleus OS=Mus musculus OX=10090 GN=Acin1 PE=1 SV=3	21.9731	27	61	27	1338	150.629	5.91	103.5	103.5	105.1	97.9	96.2	93.9	104.033	96	1.08368	0.00325119
Q9JJU8	Sh3bgrl	SH3 domain-binding glutamic acid-rich-like protein OS=Mus musculus OX=10090 GN=Sh3bgrl PE=1 SV=1	56.1404	7	20	7	114	12.803	4.92	106.4	102.1	103.6	103.9	99.5	84.6	104.033	96	1.08368	0.24992
Q3UCQ1	Foxk2	Forkhead box protein K2 OS=Mus musculus OX=10090 GN=Foxk2 PE=1 SV=3	2.61137	2	2	1	651	68.404	9.51	104	104	104.1	99.8	93.9	94.3	104.033	96	1.08368	0.0134815
P13864	Dnmt1	DNA (cytosine-5)-methyltransferase 1 OS=Mus musculus OX=10090 GN=Dnmt1 PE=1 SV=5	23.3333	29	39	29	1620	183.074	7.74	103.4	103.4	105.2	96.5	98.5	93	104	96	1.08333	0.00956775
P61961	Ufm1	Ubiquitin-fold modifier 1 OS=Mus musculus OX=10090 GN=Ufm1 PE=1 SV=1	41.1765	2	2	2	85	9.112	9.31	103.1	102.9	106	96.5	97.5	94	104	96	1.08333	0.00519683
Q6P549	Inppl1	Phosphatidylinositol 3,4,5-trisphosphate 5-phosphatase 2 OS=Mus musculus OX=10090 GN=Inppl1 PE=1 SV=1	0.556881	1	1	1	1257	138.887	6.54	107.1	103.9	101	101	91.9	95.1	104	96	1.08333	0.0664762
Q8BHE8	Maip1	m-AAA protease-interacting protein 1, mitochondrial OS=Mus musculus OX=10090 GN=Maip1 PE=1 SV=1	11.3402	3	9	3	291	32.964	9.14	104.3	104.2	103.4	104.2	91.5	92.3	103.967	96	1.08299	0.125042
Q9Z1X2	Ptdss2	Phosphatidylserine synthase 2 OS=Mus musculus OX=10090 GN=Ptdss2 PE=1 SV=2	6.13108	3	6	3	473	54.985	7.09	103.3	107.9	100.7	95.3	97.9	94.8	103.967	96	1.08299	0.026225
Q76MZ3	Ppp2r1a	Serine/threonine-protein phosphatase 2A 65 kDa regulatory subunit A alpha isoform OS=Mus musculus OX=10090 GN=Ppp2r1a PE=1 SV=3	45.1613	21	76	17	589	65.281	5.11	105.1	104.1	102.8	99.6	95.4	93.1	104	96.0333	1.08296	0.0167951
Q8R0X7	Sgpl1	Sphingosine-1-phosphate lyase 1 OS=Mus musculus OX=10090 GN=Sgpl1 PE=1 SV=1	39.4366	22	64	22	568	63.636	9.1	103.9	102.9	105.2	94.8	97.2	96.1	104	96.0333	1.08296	0.00115816
P97379	G3bp2	Ras GTPase-activating protein-binding protein 2 OS=Mus musculus OX=10090 GN=G3bp2 PE=1 SV=2	27.5934	11	26	10	482	54.055	5.62	106.2	101.1	104.7	96.6	91.5	100	104	96.0333	1.08296	0.051363
P51855	Gss	Glutathione synthetase OS=Mus musculus OX=10090 GN=Gss PE=1 SV=1	6.96203	3	4	3	474	52.214	5.8	98.4	110.7	102.9	95.7	97.8	94.6	104	96.0333	1.08296	0.0985058
P35288	Rab23	Ras-related protein Rab-23 OS=Mus musculus OX=10090 GN=Rab23 PE=1 SV=2	34.1772	8	32	8	237	26.662	6.79	104.2	99.6	108.1	94.7	92.2	101.2	103.967	96.0333	1.08261	0.0946183
Q61191	Hcfc1	Host cell factor 1 OS=Mus musculus OX=10090 GN=Hcfc1 PE=1 SV=2	5.47677	9	12	9	2045	210.306	7.18	104.6	102.3	105	97.4	98.2	92.5	103.967	96.0333	1.08261	0.0157807
Q8BGW1	Fto	Alpha-ketoglutarate-dependent dioxygenase FTO OS=Mus musculus OX=10090 GN=Fto PE=1 SV=1	6.77291	2	3	2	502	57.97	5.12	101.1	112.4	98.4	93.1	103.1	91.9	103.967	96.0333	1.08261	0.22727
Q8K211	Slc31a1	High affinity copper uptake protein 1 OS=Mus musculus OX=10090 GN=Slc31a1 PE=2 SV=1	15.3061	2	3	2	196	21.946	7.28	103.6	104	104.3	100.7	98.1	89.3	103.967	96.0333	1.08261	0.083304
Q8C6L5	Cgas	Cyclic GMP-AMP synthase OS=Mus musculus OX=10090 GN=Cgas PE=1 SV=1	3.35306	1	1	1	507	58.157	9.57	109.9	101.3	100.7	95.3	96.3	96.5	103.967	96.0333	1.08261	0.0570397
Q9EP75	Cyp4f14	Leukotriene-B4 omega-hydroxylase 3 OS=Mus musculus OX=10090 GN=Cyp4f14 PE=1 SV=1	1.52672	1	1	1	524	59.762	6.87	101.9	106.1	103.9	100.4	94.2	93.5	103.967	96.0333	1.08261	0.0339871
P49722	Psma2	Proteasome subunit alpha type-2 OS=Mus musculus OX=10090 GN=Psma2 PE=1 SV=3	39.7436	6	18	6	234	25.91	7.43	103	110.6	98.2	97.4	100.5	90.2	103.933	96.0333	1.08226	0.169949
Q9CYD3	Crtap	Cartilage-associated protein OS=Mus musculus OX=10090 GN=Crtap PE=1 SV=3	39.25	14	61	14	400	46.14	5.71	102.9	106.4	102.6	93.4	95.3	99.5	103.967	96.0667	1.08223	0.0221541
Q9EQQ2	Yipf5	Protein YIPF5 OS=Mus musculus OX=10090 GN=Yipf5 PE=1 SV=1	8.17121	2	7	2	257	27.855	4.36	107.1	98.4	106.4	95.8	95.8	96.6	103.967	96.0667	1.08223	0.0479237
Q8BMB3	Eif4e2	Eukaryotic translation initiation factor 4E type 2 OS=Mus musculus OX=10090 GN=Eif4e2 PE=1 SV=1	15.102	3	7	3	245	28.245	8.87	105.7	101.3	104.9	95.8	93.4	99	103.967	96.0667	1.08223	0.0201241
B2RX14	Tut4	Terminal uridylyltransferase 4 OS=Mus musculus OX=10090 GN=Tut4 PE=1 SV=2	2.31144	3	5	1	1644	184.532	8.19	112.5	92.6	106.8	112.4	84.1	91.7	103.967	96.0667	1.08223	0.48667
Q91ZW3	Smarca5	SWI/SNF-related matrix-associated actin-dependent regulator of chromatin subfamily A member 5 OS=Mus musculus OX=10090 GN=Smarca5 PE=1 SV=1	37.4881	44	100	33	1051	121.55	8.15	104.3	102.8	104.7	94.9	94.3	99	103.933	96.0667	1.08189	0.0077066
O35646	Capn6	Calpain-6 OS=Mus musculus OX=10090 GN=Capn6 PE=1 SV=2	39.6256	19	48	19	641	74.495	7.17	105.7	104.4	101.7	98.3	100.9	89	103.933	96.0667	1.08189	0.10717
P61290	Psme3	Proteasome activator complex subunit 3 OS=Mus musculus OX=10090 GN=Psme3 PE=1 SV=1	30.7087	8	16	8	254	29.488	5.95	103.8	108.6	99.4	100.2	94.2	93.8	103.933	96.0667	1.08189	0.0797412
Q8K1N4	Spats2	Spermatogenesis-associated serine-rich protein 2 OS=Mus musculus OX=10090 GN=Spats2 PE=1 SV=1	14.8624	7	11	7	545	58.92	9	103.5	107	101.3	95.6	91.4	101.2	103.933	96.0667	1.08189	0.0749724
Q9R0Q4	Morf4l2	Mortality factor 4-like protein 2 OS=Mus musculus OX=10090 GN=Morf4l2 PE=1 SV=1	20.1389	5	10	4	288	32.164	9.72	105.1	103.9	102.8	94.8	96.8	96.6	103.933	96.0667	1.08189	0.00102497
Q8BYY4	Ttc39b	Tetratricopeptide repeat protein 39B OS=Mus musculus OX=10090 GN=Ttc39b PE=1 SV=1	12.3177	5	5	5	617	70.248	6.64	104.1	106.1	101.6	107.5	87.2	93.5	103.933	96.0667	1.08189	0.269258
Q9CQ48	Nudcd2	NudC domain-containing protein 2 OS=Mus musculus OX=10090 GN=Nudcd2 PE=1 SV=1	17.8344	2	3	2	157	17.649	5.07	105.8	101.9	104.1	101.1	95.4	91.7	103.933	96.0667	1.08189	0.0564146
Q80VJ2	Sra1	Steroid receptor RNA activator 1 OS=Mus musculus OX=10090 GN=Sra1 PE=1 SV=3	19.3966	3	4	3	232	25.541	6.43	102.8	108.7	100.3	98.2	91	99	103.933	96.0667	1.08189	0.0916406
Q3TPE9	Ankmy2	Ankyrin repeat and MYND domain-containing protein 2 OS=Mus musculus OX=10090 GN=Ankmy2 PE=1 SV=1	8.18182	3	3	3	440	48.742	6.67	101.2	111.8	98.8	97.3	96	94.9	103.933	96.0667	1.08189	0.124287
Q64378	Fkbp5	Peptidyl-prolyl cis-trans isomerase FKBP5 OS=Mus musculus OX=10090 GN=Fkbp5 PE=1 SV=1	8.11404	3	5	3	456	50.934	7.8	107.9	103.6	100.3	105.8	94.1	88.3	103.933	96.0667	1.08189	0.232595
P00158	Mt-Cyb	Cytochrome b OS=Mus musculus OX=10090 GN=Mt-Cyb PE=1 SV=1	4.19948	2	4	2	381	43.181	7.97	104.2	100.9	106.7	94.5	92.9	100.8	103.933	96.0667	1.08189	0.0554021
O55101	Syngr2	Synaptogyrin-2 OS=Mus musculus OX=10090 GN=Syngr2 PE=2 SV=1	4.46429	1	3	1	224	24.762	4.78	97.8	114.3	99.7	106	95.6	86.6	103.933	96.0667	1.08189	0.362144
Q9D1B9	Mrpl28	39S ribosomal protein L28, mitochondrial OS=Mus musculus OX=10090 GN=Mrpl28 PE=1 SV=3	29.572	7	11	7	257	30.151	9.29	102.9	110.7	98.1	95.2	95.7	97.3	103.9	96.0667	1.08154	0.103362
P17742	Ppia	Peptidyl-prolyl cis-trans isomerase A OS=Mus musculus OX=10090 GN=Ppia PE=1 SV=2	57.3171	12	131	12	164	17.96	7.9	109.7	100.3	101.8	100.6	98.1	89.6	103.933	96.1	1.08151	0.151427
Q923X4	Glrx2	Glutaredoxin-2, mitochondrial OS=Mus musculus OX=10090 GN=Glrx2 PE=1 SV=1	12.1795	1	1	1	156	17.296	9.95	106.4	107.9	97.5	105.4	93.9	89	103.933	96.1	1.08151	0.251213
Q99LU0	Chmp1b1	Charged multivesicular body protein 1b-1 OS=Mus musculus OX=10090 GN=Chmp1b1 PE=1 SV=1	7.53769	2	3	2	199	22.11	8.1	108.8	99.8	103.2	95.9	92	100.4	103.933	96.1	1.08151	0.0935174
Q99K24	Slc39a3	Zinc transporter ZIP3 OS=Mus musculus OX=10090 GN=Slc39a3 PE=1 SV=1	2.52366	1	1	1	317	33.98	6.87	103	107.6	101.2	89.3	109.5	89.5	103.933	96.1	1.08151	0.323709
Q9JLR9	Higd1a	HIG1 domain family member 1A, mitochondrial OS=Mus musculus OX=10090 GN=Higd1a PE=1 SV=1	18.9474	1	3	1	95	10.418	9.79	103.3	102.2	106.2	93.8	99.4	95.1	103.9	96.1	1.08117	0.0196496
P51175	Ppox	Protoporphyrinogen oxidase OS=Mus musculus OX=10090 GN=Ppox PE=1 SV=1	11.1111	3	7	3	477	50.839	8.84	102.8	108.6	100.3	96.1	99.1	93.1	103.9	96.1	1.08117	0.0604438
P83741	Wnk1	Serine/threonine-protein kinase WNK1 OS=Mus musculus OX=10090 GN=Wnk1 PE=1 SV=2	1.2621	3	3	3	2377	250.779	6.43	101.8	106.1	103.8	98.6	90.3	99.4	103.9	96.1	1.08117	0.0692618
P28271	Aco1	Cytoplasmic aconitate hydratase OS=Mus musculus OX=10090 GN=Aco1 PE=1 SV=3	8.54893	5	7	5	889	98.063	7.5	105.4	105.3	101	98.4	94.7	95.2	103.9	96.1	1.08117	0.0136803
Q9DB26	Phyhd1	Phytanoyl-CoA dioxygenase domain-containing protein 1 OS=Mus musculus OX=10090 GN=Phyhd1 PE=1 SV=2	19.9313	3	3	3	291	32.496	6.34	101.8	111.1	98.8	86.7	104.6	97	103.9	96.1	1.08117	0.288136
Q9JK81	Myg1	UPF0160 protein MYG1, mitochondrial OS=Mus musculus OX=10090 GN=Myg1 PE=1 SV=1	12.3684	3	5	3	380	42.696	7.02	106.2	101.3	104.2	101.9	96.6	89.8	103.9	96.1	1.08117	0.108009
Q60648	Gm2a	Ganglioside GM2 activator OS=Mus musculus OX=10090 GN=Gm2a PE=1 SV=2	11.399	1	1	1	193	20.811	5.9	92.1	136.4	83.2	85	114.6	88.7	103.9	96.1	1.08117	0.701051
P25206	Mcm3	DNA replication licensing factor MCM3 OS=Mus musculus OX=10090 GN=Mcm3 PE=1 SV=2	22.6601	13	23	13	812	91.489	5.55	105.6	106.9	99.1	100.3	94.1	93.9	103.867	96.1	1.08082	0.0721567
Q8R2Q4	Gfm2	Ribosome-releasing factor 2, mitochondrial OS=Mus musculus OX=10090 GN=Gfm2 PE=1 SV=2	8.21566	4	4	4	779	86.055	6.43	103.9	104.5	103.2	99.6	100.6	88.1	103.867	96.1	1.08082	0.126078
D3YX43	Vsig10	V-set and immunoglobulin domain-containing protein 10 OS=Mus musculus OX=10090 GN=Vsig10 PE=3 SV=2	2.32975	1	1	1	558	60.484	4.7	102.7	107.4	101.5	99.5	97.7	91.1	103.867	96.1	1.08082	0.0677807
Q3TZZ7	Esyt2	Extended synaptotagmin-2 OS=Mus musculus OX=10090 GN=Esyt2 PE=1 SV=1	39.8817	27	126	27	845	94.081	7.75	102.3	104.2	105.1	94.6	93.5	100.2	103.867	96.1	1.08082	0.0253802
Q08091	Cnn1	Calponin-1 OS=Mus musculus OX=10090 GN=Cnn1 PE=1 SV=1	47.4747	13	41	11	297	33.335	8.97	113	94	104.6	98.7	95.7	93.9	103.867	96.1	1.08082	0.24279
Q60598	Cttn	Src substrate cortactin OS=Mus musculus OX=10090 GN=Cttn PE=1 SV=2	25.4579	15	32	15	546	61.212	5.4	105.5	101	105.1	99.2	97.2	91.9	103.867	96.1	1.08082	0.0409025
Q9R0N0	Galk1	Galactokinase OS=Mus musculus OX=10090 GN=Galk1 PE=1 SV=2	17.8571	6	16	6	392	42.268	5.26	105.1	105.4	101.1	101	94.6	92.7	103.867	96.1	1.08082	0.0536368
Q8BHG1	Nrdc	Nardilysin OS=Mus musculus OX=10090 GN=Nrdc PE=1 SV=1	9.56072	9	11	9	1161	132.808	4.87	102.7	110.4	98.5	98.4	97.2	92.7	103.867	96.1	1.08082	0.116739
Q8C0D5	Efl1	Elongation factor-like GTPase 1 OS=Mus musculus OX=10090 GN=Efl1 PE=1 SV=1	5.67879	4	7	4	1127	125.697	6.16	98.3	111.8	101.5	100.4	98	89.9	103.867	96.1	1.08082	0.207094
P28704	Rxrb	Retinoic acid receptor RXR-beta OS=Mus musculus OX=10090 GN=Rxrb PE=1 SV=2	5.96154	3	4	3	520	55.83	8.27	106	104.3	101.3	98.2	96.3	93.8	103.867	96.1	1.08082	0.0143196
Q8K007	Sulf1	Extracellular sulfatase Sulf-1 OS=Mus musculus OX=10090 GN=Sulf1 PE=2 SV=1	2.18391	2	3	2	870	100.858	9.01	106.2	102.6	102.8	101.4	93.6	93.3	103.867	96.1	1.08082	0.0551918
Q9WUR9	Ak4	Adenylate kinase 4, mitochondrial OS=Mus musculus OX=10090 GN=Ak4 PE=1 SV=1	9.41704	2	3	2	223	25.046	7.53	100	107.7	104	98.6	102.4	87.4	103.9	96.1333	1.08079	0.196836
Q9JKX6	Nudt5	ADP-sugar pyrophosphatase OS=Mus musculus OX=10090 GN=Nudt5 PE=1 SV=1	10.0917	2	2	2	218	23.969	5.48	104.2	104.3	103.2	100.5	94	93.9	103.9	96.1333	1.08079	0.0246316
Q9WV76	Ap4b1	AP-4 complex subunit beta-1 OS=Mus musculus OX=10090 GN=Ap4b1 PE=1 SV=2	2.16802	1	1	1	738	82.923	6.24	106.8	100.7	104.2	92.5	98.6	97.3	103.9	96.1333	1.08079	0.0387293
Q8VEK3	Hnrnpu	Heterogeneous nuclear ribonucleoprotein U OS=Mus musculus OX=10090 GN=Hnrnpu PE=1 SV=1	42.25	33	198	33	800	87.863	6.24	103.7	103.2	104.7	98.1	89.5	100.8	103.867	96.1333	1.08044	0.0875435
Q8K411	Pitrm1	Presequence protease, mitochondrial OS=Mus musculus OX=10090 GN=Pitrm1 PE=1 SV=1	36.2934	32	76	32	1036	117.297	7.2	101.7	102.1	107.8	101.5	97.8	89.1	103.867	96.1333	1.08044	0.137269
Q9CQA9	Ntpcr	Cancer-related nucleoside-triphosphatase homolog OS=Mus musculus OX=10090 GN=Ntpcr PE=1 SV=1	38.9474	5	6	5	190	20.654	9.72	103.2	112	96.4	103.3	92.1	93	103.867	96.1333	1.08044	0.251259
Q7TND5	Rpf1	Ribosome production factor 1 OS=Mus musculus OX=10090 GN=Rpf1 PE=2 SV=2	10.8883	3	3	3	349	40.012	9.99	98.7	108.9	104	96.2	89	103.2	103.867	96.1333	1.08044	0.20027
Q64695	Procr	Endothelial protein C receptor OS=Mus musculus OX=10090 GN=Procr PE=1 SV=3	7.02479	1	2	1	242	27.172	5.97	106.2	108.5	96.9	104.5	89.9	94	103.867	96.1333	1.08044	0.240151
Q3UDP0	Wdr41	WD repeat-containing protein 41 OS=Mus musculus OX=10090 GN=Wdr41 PE=1 SV=1	3.69565	1	1	1	460	51.478	5.15	97.9	113.5	100.2	93.4	98.4	96.6	103.867	96.1333	1.08044	0.202396
Q68EF0	Rab3ip	Rab-3A-interacting protein OS=Mus musculus OX=10090 GN=Rab3ip PE=1 SV=1	3.50467	1	1	1	428	47.104	6.71	106.5	98.4	106.7	92.1	85.7	110.6	103.867	96.1333	1.08044	0.385783
Q0P5W1	Vps8	Vacuolar protein sorting-associated protein 8 homolog OS=Mus musculus OX=10090 GN=Vps8 PE=1 SV=1	0.560617	1	1	1	1427	161.043	5.58	100.2	115.6	95.8	96.3	94.4	97.7	103.867	96.1333	1.08044	0.272201
Q8CEI1	Bola3	BolA-like protein 3 OS=Mus musculus OX=10090 GN=Bola3 PE=1 SV=1	6.36364	1	1	1	110	12.22	8.97	98.5	107.1	106	104.4	97.6	86.4	103.867	96.1333	1.08044	0.260303
Q8C3M9		Uncharacterized protein C2orf80 homolog OS=Mus musculus OX=10090 PE=2 SV=1	3.8961	1	1	1	231	25.751	9.89	106.3	116.3	89	111.5	74.7	102.2	103.867	96.1333	1.08044	0.600659
Q93092	Taldo1	Transaldolase OS=Mus musculus OX=10090 GN=Taldo1 PE=1 SV=2	27.003	9	25	9	337	37.363	7.03	107.1	104.3	100.2	100.8	98.1	89.5	103.867	96.1333	1.08044	0.122034
Q8CG70	P3h3	Prolyl 3-hydroxylase 3 OS=Mus musculus OX=10090 GN=P3h3 PE=1 SV=1	35.6557	19	43	19	732	81.65	6.65	105.4	103.2	102.9	96	96.5	95.9	103.833	96.1333	1.0801	0.000682424
Q6P5F9	Xpo1	Exportin-1 OS=Mus musculus OX=10090 GN=Xpo1 PE=1 SV=1	26.1438	20	42	20	1071	123.013	6.07	106.7	103.9	100.9	99.3	95.1	94	103.833	96.1333	1.0801	0.0296597
Q60520	Sin3a	Paired amphipathic helix protein Sin3a OS=Mus musculus OX=10090 GN=Sin3a PE=1 SV=3	15.2276	13	19	12	1274	144.998	7.25	104.9	104	102.6	98.9	90.9	98.6	103.833	96.1333	1.0801	0.0464209
P21995	Emb	Embigin OS=Mus musculus OX=10090 GN=Emb PE=1 SV=2	19.0909	6	7	6	330	37.041	6.02	107.6	102.5	101.4	98.5	96.6	93.3	103.833	96.1333	1.0801	0.0343413
Q8BGA9	Oxa1l	Mitochondrial inner membrane protein OXA1L OS=Mus musculus OX=10090 GN=Oxa1l PE=1 SV=1	6.23557	3	5	3	433	48.189	9.61	104	102.7	104.8	95.9	96	96.5	103.833	96.1333	1.0801	0.000272704
Q9D711	Pir	Pirin OS=Mus musculus OX=10090 GN=Pir PE=1 SV=1	4.13793	1	2	1	290	32.046	7.11	114.9	101.2	95.4	88.6	94.9	104.9	103.833	96.1333	1.0801	0.361427
Q9DCD0	Pgd	6-phosphogluconate dehydrogenase, decarboxylating OS=Mus musculus OX=10090 GN=Pgd PE=1 SV=3	32.9193	14	41	14	483	53.213	7.23	105.7	104	101.9	101	96.7	90.8	103.867	96.1667	1.08007	0.0711163
P62322	Lsm5	U6 snRNA-associated Sm-like protein LSm5 OS=Mus musculus OX=10090 GN=Lsm5 PE=3 SV=2	46.1538	2	10	2	91	9.931	4.54	102	107.6	102	101.5	92.8	94.2	103.867	96.1667	1.08007	0.0787294
Q9CQS3	Fibin	Fin bud initiation factor homolog OS=Mus musculus OX=10090 GN=Fibin PE=2 SV=1	5.99078	1	2	1	217	24.744	5.66	103.7	107.9	100	96.1	93.2	99.2	103.867	96.1667	1.08007	0.0548
P16951	Atf2	Cyclic AMP-dependent transcription factor ATF-2 OS=Mus musculus OX=10090 GN=Atf2 PE=1 SV=2	3.28542	2	2	2	487	52.266	7.23	105.2	101.7	104.7	96.2	98.8	93.5	103.867	96.1667	1.08007	0.014913
P11688	Itga5	Integrin alpha-5 OS=Mus musculus OX=10090 GN=Itga5 PE=1 SV=3	24.5964	23	71	23	1053	114.971	5.95	106.9	101.8	102.8	93.6	93.9	101	103.833	96.1667	1.07972	0.0561562
P46938	Yap1	Transcriptional coactivator YAP1 OS=Mus musculus OX=10090 GN=Yap1 PE=1 SV=2	18.4426	5	8	5	488	52.351	5.11	107.6	100.2	103.7	95.5	96.7	96.3	103.833	96.1667	1.07972	0.0240286
P14069	S100a6	Protein S100-A6 OS=Mus musculus OX=10090 GN=S100a6 PE=1 SV=3	34.8315	4	25	4	89	10.044	5.48	107.1	96.7	107.7	93.2	95.3	100	103.833	96.1667	1.07972	0.13469
E9Q5F9	Setd2	Histone-lysine N-methyltransferase SETD2 OS=Mus musculus OX=10090 GN=Setd2 PE=1 SV=1	0.945999	1	1	1	2537	285.486	6.3	49.8	129.2	132.5	96.8	103.6	88.1	103.833	96.1667	1.07972	0.793522
P29758	Oat	Ornithine aminotransferase, mitochondrial OS=Mus musculus OX=10090 GN=Oat PE=1 SV=1	59.6811	18	105	18	439	48.324	6.62	102.4	103.6	105.4	99.8	102.6	86.1	103.8	96.1667	1.07938	0.213998
Q8C1D8	Iws1	Protein IWS1 homolog OS=Mus musculus OX=10090 GN=Iws1 PE=1 SV=1	8.09399	5	11	5	766	85.197	4.67	101.5	115.1	94.8	96.1	96.5	95.9	103.8	96.1667	1.07938	0.270484
Q8K2F0	Brd3	Bromodomain-containing protein 3 OS=Mus musculus OX=10090 GN=Brd3 PE=1 SV=2	11.5702	8	12	4	726	79.712	9.36	104.4	106.6	100.5	98.6	96.3	93.7	103.833	96.2	1.07935	0.0285037
Q6ZQA6	Igsf3	Immunoglobulin superfamily member 3 OS=Mus musculus OX=10090 GN=Igsf3 PE=1 SV=2	15.6616	15	19	15	1194	134.627	6.05	103.4	102.7	105.4	95.9	95.7	97	103.833	96.2	1.07935	0.00107891
Q9WVL0	Gstz1	Maleylacetoacetate isomerase OS=Mus musculus OX=10090 GN=Gstz1 PE=1 SV=1	6.01852	1	5	1	216	24.26	7.85	93.8	113.2	104.5	99.9	97.5	91.2	103.833	96.2	1.07935	0.284424
Q8CG46	Smc5	Structural maintenance of chromosomes protein 5 OS=Mus musculus OX=10090 GN=Smc5 PE=1 SV=1	4.90463	5	6	5	1101	128.733	8.56	102.7	102.6	106.2	97.9	93.7	97	103.833	96.2	1.07935	0.0118339
Q9CQE1	Nipsnap3b	Protein NipSnap homolog 3B OS=Mus musculus OX=10090 GN=Nipsnap3b PE=1 SV=1	26.3158	5	13	5	247	28.291	9.48	100.6	105.5	105.3	103.3	96.6	88.7	103.8	96.2	1.079	0.167458
Q64521	Gpd2	Glycerol-3-phosphate dehydrogenase, mitochondrial OS=Mus musculus OX=10090 GN=Gpd2 PE=1 SV=2	46.2173	28	61	28	727	80.902	6.61	103.9	102.4	105.1	95.4	97	96.2	103.8	96.2	1.079	0.00111139
P57759	Erp29	Endoplasmic reticulum resident protein 29 OS=Mus musculus OX=10090 GN=Erp29 PE=1 SV=2	54.9618	11	43	11	262	28.805	6.15	106.6	102.2	102.6	101.3	100.9	86.4	103.8	96.2	1.079	0.210329
P50516	Atp6v1a	V-type proton ATPase catalytic subunit A OS=Mus musculus OX=10090 GN=Atp6v1a PE=1 SV=2	34.1977	18	44	18	617	68.283	5.58	106.2	104.7	100.5	109.9	94.4	84.3	103.8	96.2	1.079	0.376021
Q6PD26	Pigs	GPI transamidase component PIG-S OS=Mus musculus OX=10090 GN=Pigs PE=1 SV=3	32.2523	17	31	17	555	61.671	6.93	102.3	105.9	103.2	98.3	93.7	96.6	103.8	96.2	1.079	0.0116232
Q7TMI3	Uhrf2	E3 ubiquitin-protein ligase UHRF2 OS=Mus musculus OX=10090 GN=Uhrf2 PE=1 SV=1	7.34745	5	8	4	803	90.049	8.03	103.3	106.5	101.6	98.1	95.7	94.8	103.8	96.2	1.079	0.0120274
Q8CI95	Osbpl11	Oxysterol-binding protein-related protein 11 OS=Mus musculus OX=10090 GN=Osbpl11 PE=1 SV=2	7.58988	5	8	5	751	83.576	7.01	105.5	103.2	102.7	95.4	94.2	99	103.8	96.2	1.079	0.0106335
Q3TCJ1	Abraxas2	BRISC complex subunit Abraxas 2 OS=Mus musculus OX=10090 GN=Abraxas2 PE=1 SV=1	4.57831	2	2	2	415	46.914	6.18	103.4	110.4	97.6	104.9	91.6	92.1	103.8	96.2	1.079	0.254187
O08601	Mttp	Microsomal triglyceride transfer protein large subunit OS=Mus musculus OX=10090 GN=Mttp PE=1 SV=2	1.45414	1	1	1	894	99.037	7.62	99.9	114.3	97.2	95	95.1	98.5	103.8	96.2	1.079	0.234258
Q9CXT7	Tmem192	Transmembrane protein 192 OS=Mus musculus OX=10090 GN=Tmem192 PE=1 SV=1	3.7594	1	1	1	266	30.316	8.32	105.5	105.4	100.4	97.9	97.9	92.8	103.767	96.2	1.07866	0.0341004
Q9DBN4	P33monox	Putative monooxygenase p33MONOX OS=Mus musculus OX=10090 GN=P33monox PE=1 SV=1	5.94059	2	2	2	303	32.695	9.42	104.4	104.3	102.6	96.8	98.8	93	103.767	96.2	1.07866	0.0136155
Q9WTK3	Gpaa1	Glycosylphosphatidylinositol anchor attachment 1 protein OS=Mus musculus OX=10090 GN=Gpaa1 PE=1 SV=3	9.17874	6	9	6	621	67.905	8.4	105.2	104.4	101.8	97.5	93.4	97.8	103.8	96.2333	1.07863	0.0124465
P27090	Tgfb2	Transforming growth factor beta-2 OS=Mus musculus OX=10090 GN=Tgfb2 PE=1 SV=2	7.00483	2	3	2	414	47.558	8.44	106.7	103.8	100.9	96.7	99.7	92.3	103.8	96.2333	1.07863	0.0499408
Q91VJ2	Cavin3	Caveolae-associated protein 3 OS=Mus musculus OX=10090 GN=Cavin3 PE=1 SV=1	46.1538	10	37	10	260	27.837	5.57	99.1	106.6	105.6	96.6	90.9	101.2	103.767	96.2333	1.07828	0.118117
Q3TNL8	Itprip	Inositol 1,4,5-trisphosphate receptor-interacting protein OS=Mus musculus OX=10090 GN=Itprip PE=1 SV=1	10.991	6	12	6	555	63.197	5.72	104	106.2	101.1	94.9	96.8	97	103.767	96.2333	1.07828	0.0096887
P45377	Akr1b8	Aldose reductase-related protein 2 OS=Mus musculus OX=10090 GN=Akr1b8 PE=1 SV=2	11.0759	3	4	2	316	36.098	6.37	104.5	106	100.8	95.1	95.8	97.8	103.767	96.2333	1.07828	0.0124564
Q8CHQ0	Fbxo4	F-box only protein 4 OS=Mus musculus OX=10090 GN=Fbxo4 PE=1 SV=2	4.67532	1	1	1	385	43.749	6.11	103.5	106.4	101.4	100.2	101.2	87.3	103.767	96.2333	1.07828	0.184591
Q91XC8	Dap	Death-associated protein 1 OS=Mus musculus OX=10090 GN=Dap PE=1 SV=3	26.4706	3	4	3	102	11.148	9.36	110.4	96.3	104.6	109.6	98.8	80.3	103.767	96.2333	1.07828	0.471434
P97304	Polr1d	DNA-directed RNA polymerases I and III subunit RPAC2 OS=Mus musculus OX=10090 GN=Polr1d PE=1 SV=1	19.5489	2	2	2	133	15.063	6.9	102.4	111.5	97.4	89.3	97.4	102	103.767	96.2333	1.07828	0.246285
B2RUR8	Otud7b	OTU domain-containing protein 7B OS=Mus musculus OX=10090 GN=Otud7b PE=1 SV=1	3.69048	2	2	2	840	91.926	6.86	99.4	113.8	98.1	104.7	85.6	98.4	103.767	96.2333	1.07828	0.374396
Q8BRM2	Gorab	RAB6-interacting golgin OS=Mus musculus OX=10090 GN=Gorab PE=1 SV=1	14.9457	4	8	4	368	41.461	7.36	101.6	102.8	107	100.1	97	91.7	103.8	96.2667	1.07825	0.0629804
P27046	Man2a1	Alpha-mannosidase 2 OS=Mus musculus OX=10090 GN=Man2a1 PE=1 SV=2	40.5217	39	104	38	1150	131.548	8.03	104.7	101.5	105	95.9	94.4	98.4	103.733	96.2333	1.07794	0.00975261
P42230	Stat5a	Signal transducer and activator of transcription 5A OS=Mus musculus OX=10090 GN=Stat5a PE=1 SV=1	5.04414	3	3	2	793	90.774	6.39	105.7	95.9	109.7	99	89.2	100.6	103.767	96.2667	1.07791	0.239472
Q8BHS3	Rbm22	Pre-mRNA-splicing factor RBM22 OS=Mus musculus OX=10090 GN=Rbm22 PE=1 SV=1	37.619	14	26	14	420	46.865	8.54	103.1	103.8	104.4	97	99.2	92.6	103.767	96.2667	1.07791	0.0191849
Q924Z4	Cers2	Ceramide synthase 2 OS=Mus musculus OX=10090 GN=Cers2 PE=1 SV=1	16.3158	5	10	5	380	44.995	8.75	102.3	105.3	103.6	94.2	95.5	99.1	103.733	96.2667	1.07756	0.0118481
O35691	Pnn	Pinin OS=Mus musculus OX=10090 GN=Pnn PE=1 SV=4	24.5517	19	39	19	725	82.386	7.01	104.4	103	103.8	97.4	97.6	93.8	103.733	96.2667	1.07756	0.00454842
Q8K0V2	Dcun1d3	DCN1-like protein 3 OS=Mus musculus OX=10090 GN=Dcun1d3 PE=2 SV=1	19.4079	4	6	4	304	34.417	5.12	103.8	104.4	103	99.6	93.9	95.3	103.733	96.2667	1.07756	0.0132955
Q07079	Igfbp5	Insulin-like growth factor-binding protein 5 OS=Mus musculus OX=10090 GN=Igfbp5 PE=1 SV=1	7.74908	2	2	2	271	30.352	8.12	107.3	102.9	101	97.7	93.8	97.3	103.733	96.2667	1.07756	0.028997
Q8CI33	Cwf19l1	CWF19-like protein 1 OS=Mus musculus OX=10090 GN=Cwf19l1 PE=1 SV=2	4.46927	2	2	2	537	60.156	7.14	107	101.3	103	102.6	97.2	89.1	103.767	96.3	1.07754	0.155364
P55288	Cdh11	Cadherin-11 OS=Mus musculus OX=10090 GN=Cdh11 PE=1 SV=1	40.4523	24	88	24	796	88.058	4.89	103.5	103.4	104.2	95	95.3	98.5	103.7	96.2667	1.07722	0.00293105
Q99N96	Mrpl1	39S ribosomal protein L1, mitochondrial OS=Mus musculus OX=10090 GN=Mrpl1 PE=1 SV=2	16.0714	4	10	4	336	37.573	8.72	104.2	99.7	107.2	100	95.6	93.2	103.7	96.2667	1.07722	0.065493
Q8VEE0	Rpe	Ribulose-phosphate 3-epimerase OS=Mus musculus OX=10090 GN=Rpe PE=1 SV=1	12.2807	2	2	2	228	24.928	5.41	104.6	109.7	96.8	101.9	95.4	91.5	103.7	96.2667	1.07722	0.198191
Q5RJG1	Nol10	Nucleolar protein 10 OS=Mus musculus OX=10090 GN=Nol10 PE=2 SV=1	9.02475	4	4	4	687	80.027	8.19	103.6	109.1	98.4	93.4	90.6	104.8	103.7	96.2667	1.07722	0.235541
Q9CZ28	Snf8	Vacuolar-sorting protein SNF8 OS=Mus musculus OX=10090 GN=Snf8 PE=1 SV=1	8.91473	2	2	2	258	28.868	6.65	104.7	105.8	100.7	98.2	94.3	96.4	103.733	96.3	1.07719	0.0178476
Q68FG3	Spty2d1	Protein SPT2 homolog OS=Mus musculus OX=10090 GN=Spty2d1 PE=2 SV=1	1.31965	1	1	1	682	74.773	9.76	96.5	117.5	97.2	99.3	90	99.6	103.733	96.3	1.07719	0.381895
Q9EPR5	Sorcs2	VPS10 domain-containing receptor SorCS2 OS=Mus musculus OX=10090 GN=Sorcs2 PE=1 SV=2	43.0544	42	122	42	1159	128.822	7.34	105.5	102.4	103.2	92.5	93.2	103.2	103.7	96.3	1.07684	0.107495
Q9QZQ8	H2afy	Core histone macro-H2A.1 OS=Mus musculus OX=10090 GN=H2afy PE=1 SV=3	44.3548	16	76	14	372	39.71	9.8	102.6	106.4	102.1	96.4	94.6	97.9	103.7	96.3	1.07684	0.0111632
P54728	Rad23b	UV excision repair protein RAD23 homolog B OS=Mus musculus OX=10090 GN=Rad23b PE=1 SV=2	21.875	9	24	7	416	43.486	4.83	99.6	114	97.5	96.2	103.5	89.2	103.7	96.3	1.07684	0.326771
P28474	Adh5	Alcohol dehydrogenase class-3 OS=Mus musculus OX=10090 GN=Adh5 PE=1 SV=3	28.0749	8	12	7	374	39.522	7.25	106.5	101.3	103.3	100.6	99.4	88.9	103.7	96.3	1.07684	0.138944
O35900	Lsm2	U6 snRNA-associated Sm-like protein LSm2 OS=Mus musculus OX=10090 GN=Lsm2 PE=1 SV=1	31.5789	2	5	2	95	10.828	6.52	105.8	107.7	97.6	94.6	100.4	93.9	103.7	96.3	1.07684	0.117632
P11152	Lpl	Lipoprotein lipase OS=Mus musculus OX=10090 GN=Lpl PE=1 SV=3	7.59494	2	3	2	474	53.076	7.87	105.4	109.7	96	102.4	90.5	96	103.7	96.3	1.07684	0.235814
Q9D0J4	Arl2	ADP-ribosylation factor-like protein 2 OS=Mus musculus OX=10090 GN=Arl2 PE=1 SV=1	11.413	2	3	2	184	20.851	5.96	108	105.6	97.5	102.1	92.6	94.2	103.7	96.3	1.07684	0.162321
Q99LI5	Znf281	Zinc finger protein 281 OS=Mus musculus OX=10090 GN=Znf281 PE=1 SV=1	4.70325	3	3	3	893	96.625	8.56	104.8	106.2	100.1	95.8	92.6	100.5	103.7	96.3	1.07684	0.0658003
Q9EPV8	Ubl5	Ubiquitin-like protein 5 OS=Mus musculus OX=10090 GN=Ubl5 PE=1 SV=1	41.0959	3	4	3	73	8.541	8.44	106.6	99.2	105.3	102.4	98.9	87.6	103.7	96.3	1.07684	0.214065
Q8CGE9	Rgs12	Regulator of G-protein signaling 12 OS=Mus musculus OX=10090 GN=Rgs12 PE=1 SV=2	0.796524	1	1	1	1381	149.544	7.59	100.2	100	110.9	105.3	89.7	93.9	103.7	96.3	1.07684	0.277301
P70340	Smad1	Mothers against decapentaplegic homolog 1 OS=Mus musculus OX=10090 GN=Smad1 PE=1 SV=2	3.44086	2	2	1	465	52.123	7.31	108.6	97.4	105.1	94.2	94.6	100.1	103.7	96.3	1.07684	0.124537
O55091	Impact	Protein IMPACT OS=Mus musculus OX=10090 GN=Impact PE=1 SV=2	13.2075	2	3	2	318	36.253	5.05	108.2	101.1	101.8	97.2	89.9	101.8	103.7	96.3	1.07684	0.148096
Q6IRU2	Tpm4	Tropomyosin alpha-4 chain OS=Mus musculus OX=10090 GN=Tpm4 PE=1 SV=3	75	23	114	18	248	28.45	4.68	107.9	101.7	101.4	102	98	88.9	103.667	96.3	1.0765	0.170692
Q8K1R3	Pnpt1	Polyribonucleotide nucleotidyltransferase 1, mitochondrial OS=Mus musculus OX=10090 GN=Pnpt1 PE=1 SV=1	21.5837	14	25	14	783	85.628	8.03	102.6	104.6	103.8	101.7	95.3	91.9	103.667	96.3	1.0765	0.0658244
Q9CWG8	Ndufaf7	Protein arginine methyltransferase NDUFAF7, mitochondrial OS=Mus musculus OX=10090 GN=Ndufaf7 PE=1 SV=4	15.1376	5	11	5	436	48.354	6.95	103.6	103.2	104.2	103	95.4	90.5	103.667	96.3	1.0765	0.113578
Q9D9V3	Echdc1	Ethylmalonyl-CoA decarboxylase OS=Mus musculus OX=10090 GN=Echdc1 PE=1 SV=2	4.34783	1	1	1	322	35.444	7.01	99.7	111.5	99.8	100.5	98.5	89.9	103.667	96.3	1.0765	0.221419
Q8BK64	Ahsa1	Activator of 90 kDa heat shock protein ATPase homolog 1 OS=Mus musculus OX=10090 GN=Ahsa1 PE=1 SV=2	27.2189	7	12	7	338	38.093	5.53	104.4	104.2	102.4	96.7	98.9	93.3	103.667	96.3	1.0765	0.013556
Q9CQ69	Uqcrq	Cytochrome b-c1 complex subunit 8 OS=Mus musculus OX=10090 GN=Uqcrq PE=1 SV=3	30.4878	4	8	4	82	9.762	10.26	104.6	99.2	107.3	92.5	99.2	97.3	103.7	96.3333	1.07647	0.0766457
Q9Z0P4	Palm	Paralemmin-1 OS=Mus musculus OX=10090 GN=Palm PE=1 SV=1	35.7702	11	24	10	383	41.589	4.84	102.8	98.5	109.7	100	93.3	95.7	103.667	96.3333	1.07612	0.126249
Q9CQC8	Spg21	Maspardin OS=Mus musculus OX=10090 GN=Spg21 PE=1 SV=1	32.7922	7	13	7	308	34.93	6.28	102.9	105.4	102.7	99.5	96.7	92.8	103.667	96.3333	1.07612	0.0261517
Q11011	Npepps	Puromycin-sensitive aminopeptidase OS=Mus musculus OX=10090 GN=Npepps PE=1 SV=2	27.1739	21	34	21	920	103.26	5.9	102.9	105	103.1	100	98.1	90.9	103.667	96.3333	1.07612	0.0618421
Q8K0V4	Cnot3	CCR4-NOT transcription complex subunit 3 OS=Mus musculus OX=10090 GN=Cnot3 PE=1 SV=1	5.85885	4	6	4	751	81.896	6.2	103.1	105.3	102.6	98	92.4	98.6	103.667	96.3333	1.07612	0.0266682
P20664	Prim1	DNA primase small subunit OS=Mus musculus OX=10090 GN=Prim1 PE=1 SV=1	10.0719	3	6	3	417	49.264	8.6	100.3	109.3	101.4	101	94.1	93.9	103.667	96.3333	1.07612	0.116489
Q8C080	Snx16	Sorting nexin-16 OS=Mus musculus OX=10090 GN=Snx16 PE=1 SV=2	8.43023	2	2	2	344	38.793	5.21	97.6	113.1	100.3	98	102.8	88.2	103.667	96.3333	1.07612	0.317566
Q9JIY5	Htra2	Serine protease HTRA2, mitochondrial OS=Mus musculus OX=10090 GN=Htra2 PE=1 SV=2	24.0175	8	15	8	458	49.318	9.6	105.3	103.6	102.2	97.4	97.3	94.4	103.7	96.3667	1.0761	0.00529212
O70401	Tspan6	Tetraspanin-6 OS=Mus musculus OX=10090 GN=Tspan6 PE=1 SV=1	28.9796	6	19	6	245	27.315	7.74	105.5	102.5	102.9	94.7	98.4	95.9	103.633	96.3333	1.07578	0.00712479
Q8BVQ5	Ppme1	Protein phosphatase methylesterase 1 OS=Mus musculus OX=10090 GN=Ppme1 PE=1 SV=5	16.5803	6	11	6	386	42.229	5.97	103.3	105.6	102	98.7	95.3	95	103.633	96.3333	1.07578	0.0100111
Q7TMS5	Abcg2	ATP-binding cassette sub-family G member 2 OS=Mus musculus OX=10090 GN=Abcg2 PE=1 SV=1	8.06697	5	9	5	657	72.931	8.54	102.7	106.1	102.1	97.3	91.5	100.2	103.633	96.3333	1.07578	0.062229
Q9D7A8	Armc1	Armadillo repeat-containing protein 1 OS=Mus musculus OX=10090 GN=Armc1 PE=1 SV=1	23.4043	5	6	5	282	31.227	5.57	100.9	104	106	101.6	93.3	94.1	103.633	96.3333	1.07578	0.0736989
O35980	Nthl1	Endonuclease III-like protein 1 OS=Mus musculus OX=10090 GN=Nthl1 PE=2 SV=2	7	1	1	1	300	33.615	9.61	103.2	106.6	101.1	100.2	98	90.8	103.633	96.3333	1.07578	0.0886731
Q810S1	Mcub	Calcium uniporter regulatory subunit MCUb, mitochondrial OS=Mus musculus OX=10090 GN=Mcub PE=1 SV=1	22.8986	5	9	5	345	39.774	9.07	101.3	106	103.7	92.8	95.1	101.2	103.667	96.3667	1.07575	0.0625422
O70493	Snx12	Sorting nexin-12 OS=Mus musculus OX=10090 GN=Snx12 PE=1 SV=1	30.9091	5	8	4	165	19.104	7.34	106.5	101.4	103.1	101.9	93.6	93.6	103.667	96.3667	1.07575	0.0811516
P56183	Rrp1	Ribosomal RNA processing protein 1 homolog A OS=Mus musculus OX=10090 GN=Rrp1 PE=1 SV=2	9.10931	3	4	3	494	54.743	5.17	109.7	94.6	106.7	98.7	93.2	97.2	103.667	96.3667	1.07575	0.210412
P26638	Sars	Serine--tRNA ligase, cytoplasmic OS=Mus musculus OX=10090 GN=Sars PE=1 SV=3	31.6406	12	35	12	512	58.352	6.3	104.1	105.2	101.6	96.3	95.6	97.2	103.633	96.3667	1.07541	0.00332812
Q61206	Pafah1b2	Platelet-activating factor acetylhydrolase IB subunit beta OS=Mus musculus OX=10090 GN=Pafah1b2 PE=1 SV=2	3.49345	1	1	1	229	25.565	5.92	106.1	100.8	104	101.1	96.8	91.2	103.633	96.3667	1.07541	0.0893021
P62754	Rps6	40S ribosomal protein S6 OS=Mus musculus OX=10090 GN=Rps6 PE=1 SV=1	42.5703	13	92	13	249	28.663	10.84	105	102.9	103	96.9	90.9	101.3	103.633	96.3667	1.07541	0.0784155
Q05D44	Eif5b	Eukaryotic translation initiation factor 5B OS=Mus musculus OX=10090 GN=Eif5b PE=1 SV=2	30.7566	38	71	36	1216	137.532	5.59	101.1	105.6	104.2	95.9	95.4	97.8	103.633	96.3667	1.07541	0.00871675
Q91XD7	Creld1	Cysteine-rich with EGF-like domain protein 1 OS=Mus musculus OX=10090 GN=Creld1 PE=1 SV=1	20.7143	8	14	8	420	45.687	5.02	105.3	101.1	104.5	94.1	97.2	97.8	103.633	96.3667	1.07541	0.0135321
Q921V5	Mgat2	Alpha-1,6-mannosyl-glycoprotein 2-beta-N-acetylglucosaminyltransferase OS=Mus musculus OX=10090 GN=Mgat2 PE=1 SV=1	23.7557	8	16	8	442	50.997	8.59	102.4	105.9	102.6	96.8	95.5	96.8	103.633	96.3667	1.07541	0.00392515
Q80U35	Arhgef17	Rho guanine nucleotide exchange factor 17 OS=Mus musculus OX=10090 GN=Arhgef17 PE=1 SV=2	3.06271	5	5	5	2057	221.533	6.3	102.9	101.3	106.7	100.7	95.2	93.2	103.633	96.3667	1.07541	0.0577464
Q8BHG2		UPF0587 protein C1orf123 homolog OS=Mus musculus OX=10090 PE=1 SV=1	17.5	2	2	2	160	18.009	5.12	100.8	105.2	104.9	101.7	97.1	90.3	103.633	96.3667	1.07541	0.11388
Q9EPQ7	Stard5	StAR-related lipid transfer protein 5 OS=Mus musculus OX=10090 GN=Stard5 PE=1 SV=2	4.22535	1	1	1	213	23.907	6.39	107.1	103.5	100.3	99.1	96.7	93.3	103.633	96.3667	1.07541	0.0483322
Q99J47	Dhrs7b	Dehydrogenase/reductase SDR family member 7B OS=Mus musculus OX=10090 GN=Dhrs7b PE=1 SV=1	20.743	7	16	7	323	34.964	9.63	102.2	104.4	104.2	97.6	94.5	97	103.6	96.3667	1.07506	0.00359851
Q61166	Mapre1	Microtubule-associated protein RP/EB family member 1 OS=Mus musculus OX=10090 GN=Mapre1 PE=1 SV=3	47.7612	11	21	10	268	29.997	5.22	104.3	104.9	101.7	101.8	97.4	90	103.633	96.4	1.07503	0.113449
Q99PP7	Trim33	E3 ubiquitin-protein ligase TRIM33 OS=Mus musculus OX=10090 GN=Trim33 PE=1 SV=2	1.05079	1	1	1	1142	123.764	6.74	102.9	97.4	110.6	98.4	96.8	94	103.633	96.4	1.07503	0.147746
Q8BMD8	Slc25a24	Calcium-binding mitochondrial carrier protein SCaMC-1 OS=Mus musculus OX=10090 GN=Slc25a24 PE=1 SV=1	58.1053	23	70	23	475	52.868	7.43	102.6	103.2	105	94.5	97.4	97.3	103.6	96.4	1.07469	0.00380054
Q8C7V3	Utp15	U3 small nucleolar RNA-associated protein 15 homolog OS=Mus musculus OX=10090 GN=Utp15 PE=1 SV=1	16.0985	8	11	8	528	59.338	8.79	105.6	101.2	104	96.5	94.6	98.1	103.6	96.4	1.07469	0.0116836
Q9D4H4	Amotl1	Angiomotin-like protein 1 OS=Mus musculus OX=10090 GN=Amotl1 PE=1 SV=2	2.37603	2	2	2	968	107.883	7.39	103.8	103	104	101.5	90.1	97.6	103.6	96.4	1.07469	0.0987044
Q9Z320	Krt27	Keratin, type I cytoskeletal 27 OS=Mus musculus OX=10090 GN=Krt27 PE=1 SV=1	4.24107	2	4	1	448	49.074	5.05	92.6	122.9	95.3	119.6	73.9	95.7	103.6	96.4	1.07469	0.682735
O35345	Kpna6	Importin subunit alpha-7 OS=Mus musculus OX=10090 GN=Kpna6 PE=1 SV=2	30.0373	13	23	8	536	59.926	4.94	102.7	103.9	104.2	98.9	93.7	96.6	103.6	96.4	1.07469	0.0101976
P26883	Fkbp1a	Peptidyl-prolyl cis-trans isomerase FKBP1A OS=Mus musculus OX=10090 GN=Fkbp1a PE=1 SV=2	25	2	8	2	108	11.915	8.16	102.4	107.3	101.1	109.4	95.6	84.2	103.6	96.4	1.07469	0.392913
P48758	Cbr1	Carbonyl reductase [NADPH] 1 OS=Mus musculus OX=10090 GN=Cbr1 PE=1 SV=3	22.0217	5	12	5	277	30.622	8.31	108	101.9	100.9	97.9	95.7	95.6	103.6	96.4	1.07469	0.0371545
Q8CFI0	Nedd4l	E3 ubiquitin-protein ligase NEDD4-like OS=Mus musculus OX=10090 GN=Nedd4l PE=1 SV=2	9.86056	10	19	6	1004	115.347	6.15	104.7	104.1	102	94.4	97.9	96.9	103.6	96.4	1.07469	0.00555217
Q922J3	Clip1	CAP-Gly domain-containing linker protein 1 OS=Mus musculus OX=10090 GN=Clip1 PE=1 SV=1	1.5816	2	3	1	1391	155.718	5.24	101.4	112.4	97	100.2	99.4	89.6	103.6	96.4	1.07469	0.275752
Q9D1H8	Mrpl53	39S ribosomal protein L53, mitochondrial OS=Mus musculus OX=10090 GN=Mrpl53 PE=1 SV=1	36.4407	4	5	4	118	12.73	9.52	103.1	101.1	106.6	100.9	96.2	92.1	103.6	96.4	1.07469	0.0748581
Q9JJ89	Ccdc86	Coiled-coil domain-containing protein 86 OS=Mus musculus OX=10090 GN=Ccdc86 PE=1 SV=2	7.98122	3	4	3	426	46.458	9.64	103	102.4	105.3	96	91.2	102	103.567	96.4	1.07434	0.0918954
Q80ZQ9	Fam206a	Protein Simiate OS=Mus musculus OX=10090 GN=Fam206a PE=1 SV=2	6.73575	1	1	1	193	21.583	7.25	101	104.9	104.8	99.6	93.7	95.9	103.567	96.4	1.07434	0.0289044
Q01279	Egfr	Epidermal growth factor receptor OS=Mus musculus OX=10090 GN=Egfr PE=1 SV=1	20.4959	21	47	20	1210	134.766	6.86	101.9	106.4	102.5	97	96.6	95.7	103.6	96.4333	1.07432	0.00803488
Q8BGH2	Samm50	Sorting and assembly machinery component 50 homolog OS=Mus musculus OX=10090 GN=Samm50 PE=1 SV=1	41.3646	13	44	13	469	51.831	6.8	104.9	102.9	102.9	95.4	96.1	97.8	103.567	96.4333	1.07397	0.00186264
Q8R3Q0	Saraf	Store-operated calcium entry-associated regulatory factor OS=Mus musculus OX=10090 GN=Saraf PE=1 SV=2	23.0539	6	11	6	334	35.833	8.19	103	101.8	105.9	96.9	96.1	96.3	103.567	96.4333	1.07397	0.00453462
Q7M759	Abhd17b	Alpha/beta hydrolase domain-containing protein 17B OS=Mus musculus OX=10090 GN=Abhd17b PE=1 SV=1	9.02778	2	3	2	288	32.18	6.29	102.9	108.1	99.7	102.7	94	92.6	103.567	96.4333	1.07397	0.148835
Q8BGC0	Htatsf1	HIV Tat-specific factor 1 homolog OS=Mus musculus OX=10090 GN=Htatsf1 PE=1 SV=1	3.83091	3	3	3	757	86.188	4.4	98.8	107.8	104.1	102	90.7	96.6	103.567	96.4333	1.07397	0.163068
Q9Z0J0	Npc2	NPC intracellular cholesterol transporter 2 OS=Mus musculus OX=10090 GN=Npc2 PE=1 SV=1	45.6376	8	28	8	149	16.432	7.68	103.3	105.1	102.3	100.2	99.1	90	103.567	96.4333	1.07397	0.0991712
Q497V6	Bahd1	Bromo adjacent homology domain-containing 1 protein OS=Mus musculus OX=10090 GN=Bahd1 PE=1 SV=1	2.07254	1	1	1	772	83.818	9.01	94.2	116.2	100.3	102.4	85	101.9	103.567	96.4333	1.07397	0.458339
D3YZV8	Ccdc8	Coiled-coil domain-containing protein 8 homolog OS=Mus musculus OX=10090 GN=Ccdc8 PE=1 SV=2	1.16788	1	1	1	685	73.894	9.09	85.2	136.5	89	92.7	102.7	93.9	103.567	96.4333	1.07397	0.692995
Q8BVA5	Ldah	Lipid droplet-associated hydrolase OS=Mus musculus OX=10090 GN=Ldah PE=1 SV=1	12.5767	4	5	4	326	37.349	8.28	103.9	103.9	103	99.6	95.5	94.3	103.6	96.4667	1.07395	0.0119673
P09671	Sod2	Superoxide dismutase [Mn], mitochondrial OS=Mus musculus OX=10090 GN=Sod2 PE=1 SV=3	33.3333	8	21	8	222	24.588	8.62	102.1	105.2	103.3	104.7	98.5	86.1	103.533	96.4333	1.07363	0.26937
Q9DC60	Ubiad1	UbiA prenyltransferase domain-containing protein 1 OS=Mus musculus OX=10090 GN=Ubiad1 PE=2 SV=1	2.97619	1	1	1	336	36.661	8.22	102.5	108.9	99.3	97.5	102.8	89.1	103.567	96.4667	1.0736	0.219841
Q9CQG2	Mettl16	U6 small nuclear RNA (adenine-(43)-N(6))-methyltransferase OS=Mus musculus OX=10090 GN=Mettl16 PE=1 SV=1	5.78662	2	2	2	553	62.301	7.36	102.8	107.3	100.6	96.1	97	96.3	103.567	96.4667	1.0736	0.023441
Q99JI4	Psmd6	26S proteasome non-ATPase regulatory subunit 6 OS=Mus musculus OX=10090 GN=Psmd6 PE=1 SV=1	47.3008	18	37	18	389	45.507	5.52	103.4	106.1	101.1	99	94.5	95.9	103.533	96.4667	1.07326	0.0227802
O35685	Nudc	Nuclear migration protein nudC OS=Mus musculus OX=10090 GN=Nudc PE=1 SV=1	42.7711	14	23	14	332	38.334	5.26	104.8	105.3	100.5	99.9	94.6	94.9	103.533	96.4667	1.07326	0.0370516
P28658	Atxn10	Ataxin-10 OS=Mus musculus OX=10090 GN=Atxn10 PE=1 SV=2	26.1053	10	20	10	475	53.673	5.25	103.5	102	105.1	96.7	94.3	98.4	103.533	96.4667	1.07326	0.00898682
Q80Y81	Elac2	Zinc phosphodiesterase ELAC protein 2 OS=Mus musculus OX=10090 GN=Elac2 PE=1 SV=1	9.26594	6	10	6	831	92.66	7.34	103.7	105.6	101.3	98.6	95.9	94.9	103.533	96.4667	1.07326	0.0131917
Q9QY73	Tmem59	Transmembrane protein 59 OS=Mus musculus OX=10090 GN=Tmem59 PE=1 SV=2	21.9814	5	8	5	323	36.29	4.87	102.5	103.9	104.2	95.1	94	100.3	103.533	96.4667	1.07326	0.0246288
Q69ZF7	Cnnm4	Metal transporter CNNM4 OS=Mus musculus OX=10090 GN=Cnnm4 PE=1 SV=2	10.3761	7	9	5	771	86.57	6.07	102.2	107.4	101	93.9	99	96.5	103.533	96.4667	1.07326	0.0450661
Q9DB70	Fundc1	FUN14 domain-containing protein 1 OS=Mus musculus OX=10090 GN=Fundc1 PE=1 SV=1	10.9677	1	3	1	155	17.148	8.63	91.9	117.3	101.4	101	88.3	100.1	103.533	96.4667	1.07326	0.450742
Q8VDQ8	Sirt2	NAD-dependent protein deacetylase sirtuin-2 OS=Mus musculus OX=10090 GN=Sirt2 PE=1 SV=2	7.71208	3	3	3	389	43.228	5.35	96.9	102.7	111	112.2	93.7	83.5	103.533	96.4667	1.07326	0.491545
O35127	Grcc10	Protein C10 OS=Mus musculus OX=10090 GN=Grcc10 PE=1 SV=1	10.3175	1	2	1	126	13.186	5.14	108	101.2	101.4	97.3	101.5	90.6	103.533	96.4667	1.07326	0.142772
Q9QWV9	Ccnt1	Cyclin-T1 OS=Mus musculus OX=10090 GN=Ccnt1 PE=1 SV=3	5.8011	3	3	3	724	80.547	8.68	103.6	103.9	103.1	100.1	96.4	92.9	103.533	96.4667	1.07326	0.0278292
Q9Z204	Hnrnpc	Heterogeneous nuclear ribonucleoproteins C1/C2 OS=Mus musculus OX=10090 GN=Hnrnpc PE=1 SV=1	48.5623	19	124	19	313	34.364	5.05	104.8	99.1	106.7	96.7	94.1	98.6	103.533	96.4667	1.07326	0.0548167
Q9DCD6	Gabarap	Gamma-aminobutyric acid receptor-associated protein OS=Mus musculus OX=10090 GN=Gabarap PE=1 SV=2	15.3846	2	4	1	117	13.909	8.79	108.1	96.9	105.6	94.9	96.7	97.8	103.533	96.4667	1.07326	0.113467
P47758	Srprb	Signal recognition particle receptor subunit beta OS=Mus musculus OX=10090 GN=Srprb PE=1 SV=1	52.7881	13	48	13	269	29.561	9.28	101.8	103.6	105.1	94.8	95.7	98.9	103.5	96.4667	1.07291	0.0109367
Q3UPH1	Prrc1	Protein PRRC1 OS=Mus musculus OX=10090 GN=Prrc1 PE=1 SV=1	42.4379	13	38	13	443	46.268	5.95	101.6	105.5	103.4	95.2	97.1	97.1	103.5	96.4667	1.07291	0.00554029
Q8BQ47	Cnpy4	Protein canopy homolog 4 OS=Mus musculus OX=10090 GN=Cnpy4 PE=1 SV=1	14.6939	3	8	3	245	28.076	4.77	101.1	107.3	102.1	103.1	94.4	91.9	103.5	96.4667	1.07291	0.145703
O88811	Stam2	Signal transducing adapter molecule 2 OS=Mus musculus OX=10090 GN=Stam2 PE=1 SV=1	11.2811	5	7	5	523	57.419	5.07	101.1	107.1	102.3	99.5	95.3	94.6	103.5	96.4667	1.07291	0.0421513
P28741	Kif3a	Kinesin-like protein KIF3A OS=Mus musculus OX=10090 GN=Kif3a PE=1 SV=2	1.85449	1	1	1	701	80.12	6.54	111.3	103.5	95.7	100	90.7	98.7	103.5	96.4667	1.07291	0.259724
P10107	Anxa1	Annexin A1 OS=Mus musculus OX=10090 GN=Anxa1 PE=1 SV=2	73.1214	27	234	26	346	38.71	7.37	110	103	97.6	105.5	89.8	94.2	103.533	96.5	1.07288	0.29874
Q9Z1Q9	Vars	Valine--tRNA ligase OS=Mus musculus OX=10090 GN=Vars PE=1 SV=1	29.4537	28	71	28	1263	140.127	7.77	105	99.9	105.6	97.4	98.2	93.9	103.5	96.5	1.07254	0.0353101
P26369	U2af2	Splicing factor U2AF 65 kDa subunit OS=Mus musculus OX=10090 GN=U2af2 PE=1 SV=3	41.4737	13	66	13	475	53.483	9.09	105	111.5	94	96.3	95	98.2	103.5	96.5	1.07254	0.248796
A2AR02	Ppig	Peptidyl-prolyl cis-trans isomerase G OS=Mus musculus OX=10090 GN=Ppig PE=1 SV=1	17.6862	14	21	14	752	88.272	10.27	105.4	98.7	106.4	98.7	96.1	94.7	103.5	96.5	1.07254	0.0596872
Q8R105	Vps37c	Vacuolar protein sorting-associated protein 37C OS=Mus musculus OX=10090 GN=Vps37c PE=1 SV=1	20.1705	4	5	4	352	38.429	5.31	102.7	105	102.8	98.8	93.9	96.8	103.5	96.5	1.07254	0.0121343
Q7TN29	Smap2	Stromal membrane-associated protein 2 OS=Mus musculus OX=10090 GN=Smap2 PE=1 SV=1	5.37383	1	2	1	428	46.547	8.87	103.4	113.8	93.3	105.6	91.5	92.4	103.5	96.5	1.07254	0.401741
Q9ES89	Extl2	Exostosin-like 2 OS=Mus musculus OX=10090 GN=Extl2 PE=1 SV=1	2.12121	1	3	1	330	37.366	9.04	105.2	103.3	102	99.5	101.1	88.9	103.5	96.5	1.07254	0.1502
Q69ZN6	Gnptab	N-acetylglucosamine-1-phosphotransferase subunits alpha/beta OS=Mus musculus OX=10090 GN=Gnptab PE=2 SV=2	2.26721	2	2	2	1235	140.895	7.66	106.1	103.9	100.5	90.4	99.9	99.2	103.5	96.5	1.07254	0.113368
Q8BIZ6	Snip1	Smad nuclear-interacting protein 1 OS=Mus musculus OX=10090 GN=Snip1 PE=1 SV=1	8.09399	2	2	2	383	44.389	9.89	103.1	100.9	106.5	98.9	92.7	97.9	103.5	96.5	1.07254	0.0498902
Q9ER72	Cars	Cysteine--tRNA ligase, cytoplasmic OS=Mus musculus OX=10090 GN=Cars PE=1 SV=2	37.9061	26	47	26	831	94.8	6.76	103.9	104.1	102.4	98.2	96.2	95.1	103.467	96.5	1.07219	0.00271662
Q8BLX7	Col16a1	Collagen alpha-1(XVI) chain OS=Mus musculus OX=10090 GN=Col16a1 PE=1 SV=2	6.07595	6	12	6	1580	155.707	7.91	103.4	102.3	104.7	98.8	93.7	97	103.467	96.5	1.07219	0.0133585
Q9QZH6	Ecsit	Evolutionarily conserved signaling intermediate in Toll pathway, mitochondrial OS=Mus musculus OX=10090 GN=Ecsit PE=1 SV=2	11.0345	4	8	4	435	49.767	6.6	103.5	102	104.9	97.3	92.2	100	103.467	96.5	1.07219	0.0459017
Q9CPR5	Mrpl15	39S ribosomal protein L15, mitochondrial OS=Mus musculus OX=10090 GN=Mrpl15 PE=1 SV=1	23.7288	7	10	7	295	33.521	10.07	103	104.1	103.4	96.4	95	98.2	103.5	96.5333	1.07217	0.00207173
Q3UM29	Cog7	Conserved oligomeric Golgi complex subunit 7 OS=Mus musculus OX=10090 GN=Cog7 PE=1 SV=1	6.88312	4	4	4	770	86.018	5.38	104.2	105.6	100.7	96.7	100.7	92.2	103.5	96.5333	1.07217	0.0711969
Q6P4T1	Snx19	Sorting nexin-19 OS=Mus musculus OX=10090 GN=Snx19 PE=1 SV=1	1.60481	2	2	2	997	109.738	5.12	95.9	111.4	103.2	97.1	93.1	99.4	103.5	96.5333	1.07217	0.223492
Q9D7X3	Dusp3	Dual specificity protein phosphatase 3 OS=Mus musculus OX=10090 GN=Dusp3 PE=1 SV=1	31.3514	4	7	4	185	20.459	6.54	100.3	107.3	102.8	101.2	94	94.4	103.467	96.5333	1.07182	0.0894457
O08530	S1pr1	Sphingosine 1-phosphate receptor 1 OS=Mus musculus OX=10090 GN=S1pr1 PE=1 SV=3	3.66492	1	2	1	382	42.612	9.42	102	105	103.3	102.5	94.6	92.5	103.433	96.5333	1.07148	0.094792
Q8BIE6	Frmd4a	FERM domain-containing protein 4A OS=Mus musculus OX=10090 GN=Frmd4a PE=1 SV=2	3.23529	2	2	2	1020	113.809	8.92	108.3	105.1	96.9	98.7	84.9	106	103.433	96.5333	1.07148	0.383549
Q922Y1	Ubxn1	UBX domain-containing protein 1 OS=Mus musculus OX=10090 GN=Ubxn1 PE=1 SV=1	35.3535	8	9	8	297	33.552	5.26	101.8	112.1	96.5	97.9	101.3	90.5	103.467	96.5667	1.07145	0.28391
O35144	Terf2	Telomeric repeat-binding factor 2 OS=Mus musculus OX=10090 GN=Terf2 PE=1 SV=3	1.47874	1	1	1	541	60.226	9.5	101.8	112.2	96.4	99.2	88.2	102.3	103.467	96.5667	1.07145	0.335517
P60229	Eif3e	Eukaryotic translation initiation factor 3 subunit E OS=Mus musculus OX=10090 GN=Eif3e PE=1 SV=1	43.3708	16	41	16	445	52.187	6.04	107.7	103.8	98.9	100.1	95.7	93.9	103.467	96.5667	1.07145	0.093062
Q99KP6	Prpf19	Pre-mRNA-processing factor 19 OS=Mus musculus OX=10090 GN=Prpf19 PE=1 SV=1	34.9206	13	42	13	504	55.204	6.61	105.1	101.9	103.3	99.1	94.1	96.5	103.433	96.5667	1.07111	0.0160871
Q5SVD0	Rflnb	Refilin-B OS=Mus musculus OX=10090 GN=Rflnb PE=1 SV=1	35.1852	5	11	5	216	23.365	5.9	105.7	99.7	104.9	103.2	93.8	92.7	103.433	96.5667	1.07111	0.147143
Q922Q9	Chid1	Chitinase domain-containing protein 1 OS=Mus musculus OX=10090 GN=Chid1 PE=1 SV=1	27.9898	9	12	9	393	44.877	7.97	104.8	105	100.5	97.6	98.3	93.8	103.433	96.5667	1.07111	0.0275927
Q9Z0P5	Twf2	Twinfilin-2 OS=Mus musculus OX=10090 GN=Twf2 PE=1 SV=1	22.063	5	8	4	349	39.446	6.8	104.6	104.2	101.5	100.9	96	92.8	103.433	96.5667	1.07111	0.0544177
Q8K2Q7	Brox	BRO1 domain-containing protein BROX OS=Mus musculus OX=10090 GN=Brox PE=1 SV=1	7.78589	3	5	3	411	46.172	7.69	104.7	103.8	101.8	100.9	94.1	94.7	103.433	96.5667	1.07111	0.042433
P63260	Actg1	Actin, cytoplasmic 2 OS=Mus musculus OX=10090 GN=Actg1 PE=1 SV=1	77.0667	23	1331	2	375	41.766	5.48	107.3	97.9	105.1	106.4	101.1	82.2	103.433	96.5667	1.07111	0.432386
Q9CQM5	Txndc17	Thioredoxin domain-containing protein 17 OS=Mus musculus OX=10090 GN=Txndc17 PE=1 SV=1	47.1545	4	19	4	123	14.006	4.77	98.8	104.9	106.6	104.5	98.3	86.9	103.433	96.5667	1.07111	0.292683
Q8BKU8	Tmem87b	Transmembrane protein 87B OS=Mus musculus OX=10090 GN=Tmem87b PE=2 SV=1	1.44144	1	1	1	555	62.857	6	108.1	102.8	99.4	93.6	97.3	98.8	103.433	96.5667	1.07111	0.0815529
P62869	Elob	Elongin-B OS=Mus musculus OX=10090 GN=Elob PE=1 SV=1	75.4237	8	23	8	118	13.162	5.01	104.4	103.1	102.7	99.9	96.3	93.5	103.4	96.5667	1.07076	0.0236888
Q9ESJ0	Xpo4	Exportin-4 OS=Mus musculus OX=10090 GN=Xpo4 PE=1 SV=2	2.34579	2	3	2	1151	129.896	5.12	100.9	112.1	97.2	99.7	92.3	97.7	103.4	96.5667	1.07076	0.243097
Q14CH7	Aars2	Alanine--tRNA ligase, mitochondrial OS=Mus musculus OX=10090 GN=Aars2 PE=1 SV=1	10.2041	7	11	7	980	106.716	6.18	101.1	106	103.1	99.5	94.8	95.4	103.4	96.5667	1.07076	0.0290362
Q64323	Piga	N-acetylglucosaminyl-phosphatidylinositol biosynthetic protein OS=Mus musculus OX=10090 GN=Piga PE=2 SV=1	5.7732	2	2	2	485	54.434	8.27	101.7	106.8	101.8	97.1	91.8	100.9	103.433	96.6	1.07074	0.0944194
P97363	Sptlc2	Serine palmitoyltransferase 2 OS=Mus musculus OX=10090 GN=Sptlc2 PE=1 SV=2	29.2857	14	26	14	560	62.941	8.18	101.6	104.4	104.3	95.6	95.9	98.3	103.433	96.6	1.07074	0.00550043
Q99LB6	Mat2b	Methionine adenosyltransferase 2 subunit beta OS=Mus musculus OX=10090 GN=Mat2b PE=1 SV=1	6.88623	2	3	2	334	37.369	6.95	103.5	101.7	105.1	104	88.5	97.3	103.433	96.6	1.07074	0.211134
Q9D0R2	Tars	Threonine--tRNA ligase, cytoplasmic OS=Mus musculus OX=10090 GN=Tars PE=1 SV=2	41.1357	25	71	24	722	83.303	7.36	103	104.8	102.4	96.8	96.3	96.7	103.4	96.6	1.07039	0.000767311
Q99ME9	Gtpbp4	Nucleolar GTP-binding protein 1 OS=Mus musculus OX=10090 GN=Gtpbp4 PE=1 SV=3	38.3281	24	48	24	634	74.066	9.52	103	104	103.2	94.3	95.4	100.1	103.4	96.6	1.07039	0.0196367
P47809	Map2k4	Dual specificity mitogen-activated protein kinase kinase 4 OS=Mus musculus OX=10090 GN=Map2k4 PE=1 SV=2	10.3275	3	3	3	397	44.085	8.07	103.5	108.7	98	105.9	91.8	92.1	103.4	96.6	1.07039	0.290183
Q9DBX2	Pdcl	Phosducin-like protein OS=Mus musculus OX=10090 GN=Pdcl PE=1 SV=1	5.64784	1	1	1	301	34.385	4.87	90.7	110.5	109	112.1	88.1	89.6	103.4	96.6	1.07039	0.535291
Q3U6N9		UPF0488 protein C8orf33 homolog OS=Mus musculus OX=10090 PE=2 SV=1	6.30631	1	2	1	222	24.45	10.56	101.8	112.5	95.9	105.1	87.9	96.8	103.4	96.6	1.07039	0.383108
Q3UPI1	Fam198b	Protein FAM198B OS=Mus musculus OX=10090 GN=Fam198b PE=2 SV=1	2.90135	1	1	1	517	58.261	9.7	100.5	112.6	97	100.6	101.7	87.5	103.367	96.6	1.07005	0.361106
O08539	Bin1	Myc box-dependent-interacting protein 1 OS=Mus musculus OX=10090 GN=Bin1 PE=1 SV=1	6.63265	3	10	3	588	64.43	5.03	105.8	102.4	102	100.4	97	92.5	103.4	96.6333	1.07002	0.0590108
Q9CQH7	Btf3l4	Transcription factor BTF3 homolog 4 OS=Mus musculus OX=10090 GN=Btf3l4 PE=1 SV=1	22.7848	4	10	2	158	17.26	6.35	102.9	110	97.3	97.6	101.9	90.4	103.4	96.6333	1.07002	0.245452
Q9CQR2	Rps21	40S ribosomal protein S21 OS=Mus musculus OX=10090 GN=Rps21 PE=1 SV=1	75.9036	7	30	7	83	9.136	8.51	103.7	103	103.4	100.2	98.1	91.6	103.367	96.6333	1.06968	0.0604825
Q8K2C8	Gpat4	Glycerol-3-phosphate acyltransferase 4 OS=Mus musculus OX=10090 GN=Gpat4 PE=1 SV=1	22.3684	8	17	8	456	52.147	9.35	101.3	104.8	104	97.1	94.6	98.2	103.367	96.6333	1.06968	0.0109616
Q3TB82	Plekhf1	Pleckstrin homology domain-containing family F member 1 OS=Mus musculus OX=10090 GN=Plekhf1 PE=2 SV=1	15.0538	3	5	3	279	31.138	8.1	98.3	112.4	99.4	97.8	97.5	94.6	103.367	96.6333	1.06968	0.220474
O35683	Ndufa1	NADH dehydrogenase [ubiquinone] 1 alpha subcomplex subunit 1 OS=Mus musculus OX=10090 GN=Ndufa1 PE=1 SV=1	14.2857	1	2	1	70	8.133	9.48	103.7	106.6	99.8	91.9	96.5	101.5	103.367	96.6333	1.06968	0.118813
Q8R059	Gale	UDP-glucose 4-epimerase OS=Mus musculus OX=10090 GN=Gale PE=1 SV=1	5.18732	2	2	2	347	38.2	6.74	103.9	106.2	100	98.1	98.7	93.1	103.367	96.6333	1.06968	0.0566092
Q9Z1N2	Orc1	Origin recognition complex subunit 1 OS=Mus musculus OX=10090 GN=Orc1 PE=1 SV=2	2.02381	1	1	1	840	95.043	9.1	97.3	110.9	101.9	109.3	93.5	87.1	103.367	96.6333	1.06968	0.431892
B2RQE8	Arhgap42	Rho GTPase-activating protein 42 OS=Mus musculus OX=10090 GN=Arhgap42 PE=1 SV=1	3.56718	2	2	2	841	94.576	8	100.6	105.6	103.9	98.5	95.9	95.5	103.367	96.6333	1.06968	0.0181081
Q99JF8	Psip1	PC4 and SFRS1-interacting protein OS=Mus musculus OX=10090 GN=Psip1 PE=1 SV=1	47.9167	24	79	23	528	59.66	9.13	102.6	102.1	105.4	94.9	95.7	99.3	103.367	96.6333	1.06968	0.0166242
Q8BIW1	Prune1	Exopolyphosphatase PRUNE1 OS=Mus musculus OX=10090 GN=Prune1 PE=1 SV=1	16.2996	5	5	5	454	50.208	5.11	107.1	103.3	99.7	99.6	94.2	96.1	103.367	96.6333	1.06968	0.06445
Q9D0Y8	Mrpl52	39S ribosomal protein L52, mitochondrial OS=Mus musculus OX=10090 GN=Mrpl52 PE=1 SV=1	13.2231	1	3	1	121	13.649	10.93	99.9	105.7	104.4	102.2	93.1	94.6	103.333	96.6333	1.06933	0.113745
Q0VEE6	Znf800	Zinc finger protein 800 OS=Mus musculus OX=10090 GN=Znf800 PE=1 SV=1	1.35952	1	1	1	662	74.767	9.42	103.9	104.2	101.9	93.5	92.9	103.5	103.333	96.6333	1.06933	0.129136
Q63918	Cavin2	Caveolae-associated protein 2 OS=Mus musculus OX=10090 GN=Cavin2 PE=1 SV=3	36.1244	14	32	14	418	46.735	5.21	105.9	96.5	107.7	97.4	92.9	99.7	103.367	96.6667	1.06931	0.169718
Q07797	Lgals3bp	Galectin-3-binding protein OS=Mus musculus OX=10090 GN=Lgals3bp PE=1 SV=1	17.331	7	11	7	577	64.45	5.14	105.4	104.2	100.5	93.4	96.8	99.8	103.367	96.6667	1.06931	0.04719
P70671	Irf3	Interferon regulatory factor 3 OS=Mus musculus OX=10090 GN=Irf3 PE=1 SV=1	1.67064	1	1	1	419	46.823	5.43	100.5	105.2	104.4	92.2	96	101.8	103.367	96.6667	1.06931	0.100262
Q80XR2	Atp2c1	Calcium-transporting ATPase type 2C member 1 OS=Mus musculus OX=10090 GN=Atp2c1 PE=1 SV=2	21.7865	13	18	13	918	100.234	6.83	102.5	104	103.4	95.2	97.2	97.5	103.3	96.6333	1.06899	0.00138494
P08003	Pdia4	Protein disulfide-isomerase A4 OS=Mus musculus OX=10090 GN=Pdia4 PE=1 SV=3	56.4263	34	170	34	638	71.938	5.31	105.8	100.9	103.3	101.9	100	88.1	103.333	96.6667	1.06897	0.216246
P61979	Hnrnpk	Heterogeneous nuclear ribonucleoprotein K OS=Mus musculus OX=10090 GN=Hnrnpk PE=1 SV=1	64.1469	24	132	24	463	50.944	5.54	103.9	102.7	103.4	98.4	96.5	95.1	103.333	96.6667	1.06897	0.00280701
O88967	Yme1l1	ATP-dependent zinc metalloprotease YME1L1 OS=Mus musculus OX=10090 GN=Yme1l1 PE=1 SV=1	26.4336	17	38	17	715	79.978	8.97	103	103	104	95	96.1	98.9	103.333	96.6667	1.06897	0.00526058
Q91X51	Gorasp1	Golgi reassembly-stacking protein 1 OS=Mus musculus OX=10090 GN=Gorasp1 PE=1 SV=3	17.0404	6	14	5	446	46.853	4.65	104	101	105	95.4	96.7	97.9	103.333	96.6667	1.06897	0.00893686
Q8VC30	Tkfc	Triokinase/FMN cyclase OS=Mus musculus OX=10090 GN=Tkfc PE=1 SV=1	7.95848	3	3	3	578	59.653	6.92	102.4	106.3	101.3	101.8	96.7	91.5	103.333	96.6667	1.06897	0.116488
Q80XN0	Bdh1	D-beta-hydroxybutyrate dehydrogenase, mitochondrial OS=Mus musculus OX=10090 GN=Bdh1 PE=1 SV=2	9.0379	2	2	2	343	38.274	9.01	103	109.9	97.1	96.2	93.4	100.4	103.333	96.6667	1.06897	0.189411
Q8CIV8	Tbce	Tubulin-specific chaperone E OS=Mus musculus OX=10090 GN=Tbce PE=1 SV=1	4.58015	2	3	2	524	59.048	6.29	99.6	106.1	104.3	103.7	91.7	94.6	103.333	96.6667	1.06897	0.179398
Q9CZR3	Tomm40l	Mitochondrial import receptor subunit TOM40B OS=Mus musculus OX=10090 GN=Tomm40l PE=1 SV=1	12.3377	3	5	3	308	33.983	7.27	99.7	109.8	100.5	99.8	92.5	97.7	103.333	96.6667	1.06897	0.162614
Q7TSZ8	Nacc1	Nucleus accumbens-associated protein 1 OS=Mus musculus OX=10090 GN=Nacc1 PE=1 SV=1	3.30739	1	1	1	514	56.5	5.73	107.1	109.2	93.7	92.3	93.6	104.1	103.333	96.6667	1.06897	0.337628
Q9CQA6	Chchd1	Coiled-coil-helix-coiled-coil-helix domain-containing protein 1 OS=Mus musculus OX=10090 GN=Chchd1 PE=1 SV=1	9.32203	1	1	1	118	13.599	10.15	106.1	100	103.9	100	97.3	92.7	103.333	96.6667	1.06897	0.0744337
Q9ERB0	Snap29	Synaptosomal-associated protein 29 OS=Mus musculus OX=10090 GN=Snap29 PE=1 SV=1	3.84615	1	1	1	260	29.554	5.38	101.6	106.4	102	89.9	95.5	104.6	103.333	96.6667	1.06897	0.216821
Q61081	Cdc37	Hsp90 co-chaperone Cdc37 OS=Mus musculus OX=10090 GN=Cdc37 PE=1 SV=1	24.0106	7	16	7	379	44.565	5.34	103.5	102.5	103.9	100.4	95.9	93.7	103.3	96.6667	1.06862	0.0301697
Q9D3W4	Gpn3	GPN-loop GTPase 3 OS=Mus musculus OX=10090 GN=Gpn3 PE=2 SV=1	6.33803	1	1	1	284	32.769	4.53	116.3	111.9	81.7	101.4	90.5	98.1	103.3	96.6667	1.06862	0.590088
P20029	Hspa5	Endoplasmic reticulum chaperone BiP OS=Mus musculus OX=10090 GN=Hspa5 PE=1 SV=3	59.084	41	583	38	655	72.377	5.16	103.6	98.5	107.9	94.7	96.7	98.7	103.333	96.7	1.0686	0.0879324
Q8CGY8	Ogt	UDP-N-acetylglucosamine--peptide N-acetylglucosaminyltransferase 110 kDa subunit OS=Mus musculus OX=10090 GN=Ogt PE=1 SV=2	17.2084	15	20	15	1046	116.877	6.7	103.4	106.2	100.4	99.8	93.8	96.5	103.333	96.7	1.0686	0.051326
O55023	Impa1	Inositol monophosphatase 1 OS=Mus musculus OX=10090 GN=Impa1 PE=1 SV=1	16.9675	4	7	4	277	30.416	5.19	104.7	102.3	103	101.8	95.7	92.6	103.333	96.7	1.0686	0.076535
O35134	Polr1a	DNA-directed RNA polymerase I subunit RPA1 OS=Mus musculus OX=10090 GN=Polr1a PE=1 SV=2	2.91206	3	3	3	1717	193.987	6.93	102.6	107.7	99.7	101.9	94.9	93.3	103.333	96.7	1.0686	0.133185
P58501	Paxbp1	PAX3- and PAX7-binding protein 1 OS=Mus musculus OX=10090 GN=Paxbp1 PE=1 SV=3	3.1556	2	2	2	919	104.771	5.67	98.2	113.9	97.9	99.8	91.3	99	103.333	96.7	1.0686	0.326547
Q8BKC5	Ipo5	Importin-5 OS=Mus musculus OX=10090 GN=Ipo5 PE=1 SV=3	43.4822	34	85	33	1097	123.511	4.93	104.5	101.3	104.1	98.6	93.2	98.3	103.3	96.7	1.06825	0.030901
P62331	Arf6	ADP-ribosylation factor 6 OS=Mus musculus OX=10090 GN=Arf6 PE=1 SV=2	49.1429	6	16	6	175	20.069	8.95	103.8	103.6	102.5	100.7	97.7	91.7	103.3	96.7	1.06825	0.0692464
Q3SXD3	Hddc2	HD domain-containing protein 2 OS=Mus musculus OX=10090 GN=Hddc2 PE=1 SV=1	40.201	5	5	5	199	22.738	5.02	104	103.8	102.1	101.7	93.7	94.7	103.3	96.7	1.06825	0.0632761
Q6PD03	Ppp2r5a	Serine/threonine-protein phosphatase 2A 56 kDa regulatory subunit alpha isoform OS=Mus musculus OX=10090 GN=Ppp2r5a PE=1 SV=1	6.3786	2	2	2	486	56.311	7.03	100.2	107.3	102.4	98.2	97.2	94.7	103.3	96.7	1.06825	0.0479417
P30282	Ccnd3	G1/S-specific cyclin-D3 OS=Mus musculus OX=10090 GN=Ccnd3 PE=1 SV=1	3.08219	1	1	1	292	32.39	6.52	103.8	105.9	100.2	99.7	99.5	90.9	103.3	96.7	1.06825	0.119676
Q99N93	Mrpl16	39S ribosomal protein L16, mitochondrial OS=Mus musculus OX=10090 GN=Mrpl16 PE=1 SV=1	31.0757	6	10	6	251	28.785	10.27	99.7	107.3	103	95.7	96.8	97.7	103.333	96.7333	1.06823	0.0440685
Q9JHW2	Nit2	Omega-amidase NIT2 OS=Mus musculus OX=10090 GN=Nit2 PE=1 SV=1	32.971	6	9	6	276	30.483	6.9	103.6	102.6	103.6	102.6	96.1	91.4	103.267	96.7	1.06791	0.114567
Q9QYR9	Acot2	Acyl-coenzyme A thioesterase 2, mitochondrial OS=Mus musculus OX=10090 GN=Acot2 PE=1 SV=2	48.7859	18	76	18	453	49.626	7.36	99.9	105.8	104	99.8	95.9	94.4	103.233	96.7	1.06756	0.0512915
O35607	Bmpr2	Bone morphogenetic protein receptor type-2 OS=Mus musculus OX=10090 GN=Bmpr2 PE=1 SV=1	2.98651	2	4	2	1038	114.948	6.23	98.7	109.6	101.4	101.7	92.1	96.3	103.233	96.7	1.06756	0.203007
A2A4P0	Dhx8	ATP-dependent RNA helicase DHX8 OS=Mus musculus OX=10090 GN=Dhx8 PE=2 SV=1	12.8617	12	21	11	1244	142.482	8.12	104.7	101.2	103.9	99.2	95.8	95.2	103.267	96.7333	1.06754	0.0161748
Q9DCH4	Eif3f	Eukaryotic translation initiation factor 3 subunit F OS=Mus musculus OX=10090 GN=Eif3f PE=1 SV=2	20.7756	6	10	6	361	37.96	5.58	107	105.6	97.2	102.8	91.1	96.3	103.267	96.7333	1.06754	0.225442
Q5XJY4	Parl	Presenilins-associated rhomboid-like protein, mitochondrial OS=Mus musculus OX=10090 GN=Parl PE=1 SV=1	10.8753	4	5	4	377	41.937	9.92	103.7	99.9	106.2	94.8	97.2	98.2	103.267	96.7333	1.06754	0.0353717
G3X982	Aox3	Aldehyde oxidase 3 OS=Mus musculus OX=10090 GN=Aox3 PE=1 SV=1	0.524345	1	3	1	1335	146.807	6.46	102.5	101.5	105.8	100.6	94	95.6	103.267	96.7333	1.06754	0.0513058
P85094	Isoc2a	Isochorismatase domain-containing protein 2A OS=Mus musculus OX=10090 GN=Isoc2a PE=1 SV=1	46.6019	5	15	5	206	22.403	8.02	101.8	102.6	105.4	99.5	101	89.7	103.267	96.7333	1.06754	0.152825
Q9CT10	Ranbp3	Ran-binding protein 3 OS=Mus musculus OX=10090 GN=Ranbp3 PE=1 SV=2	16.0896	6	7	6	491	52.541	5.12	103.4	104.1	102.3	99.7	95	95.6	103.267	96.7667	1.06717	0.0142835
P58137	Acot8	Acyl-coenzyme A thioesterase 8 OS=Mus musculus OX=10090 GN=Acot8 PE=1 SV=1	7.8125	2	2	2	320	35.804	7.64	101.5	106.8	101.5	98.3	96.5	95.5	103.267	96.7667	1.06717	0.0288936
Q6PH08	Erc2	ERC protein 2 OS=Mus musculus OX=10090 GN=Erc2 PE=1 SV=2	1.98537	2	3	1	957	110.571	7.03	99.3	106.6	103.9	103.8	90.6	95.9	103.267	96.7667	1.06717	0.21259
Q9D720	Nsmce1	Non-structural maintenance of chromosomes element 1 homolog OS=Mus musculus OX=10090 GN=Nsmce1 PE=1 SV=1	9.77444	3	3	3	266	30.688	6.89	102.3	106.4	101.1	97	93.6	99.7	103.267	96.7667	1.06717	0.0527028
P56212	Arpp19	cAMP-regulated phosphoprotein 19 OS=Mus musculus OX=10090 GN=Arpp19 PE=1 SV=2	50	3	7	2	112	12.285	9.09	104.9	102.4	102.4	96.7	97.9	95.7	103.233	96.7667	1.06683	0.00350624
G3X9J0	Sipa1l3	Signal-induced proliferation-associated 1-like protein 3 OS=Mus musculus OX=10090 GN=Sipa1l3 PE=1 SV=1	1.29505	1	1	1	1776	194.943	8.32	101.4	110.7	97.6	97.3	96	97	103.233	96.7667	1.06683	0.173577
P62737	Acta2	Actin, aortic smooth muscle OS=Mus musculus OX=10090 GN=Acta2 PE=1 SV=1	76.6578	22	933	12	377	41.982	5.39	104.6	101	104.1	107.3	101.3	81.7	103.233	96.7667	1.06683	0.454291
Q99JY4	Trabd	TraB domain-containing protein OS=Mus musculus OX=10090 GN=Trabd PE=1 SV=1	15.6915	3	4	3	376	42.162	8.41	102.8	101.9	105	95.4	98	96.9	103.233	96.7667	1.06683	0.00556061
Q60773	Cdkn2d	Cyclin-dependent kinase 4 inhibitor D OS=Mus musculus OX=10090 GN=Cdkn2d PE=1 SV=2	21.6867	2	3	2	166	17.798	6.25	100.8	106.7	102.2	97.2	93.6	99.5	103.233	96.7667	1.06683	0.0591122
Q9D4V0	Etnk1	Ethanolamine kinase 1 OS=Mus musculus OX=10090 GN=Etnk1 PE=1 SV=2	5.23416	1	1	1	363	41.957	5.44	98.6	110.7	100.3	102.9	104.8	82.6	103.2	96.7667	1.06648	0.468877
Q8CAK3	Ryden	Repressor of yield of DENV protein homolog OS=Mus musculus OX=10090 GN=Ryden PE=2 SV=1	3.7931	1	1	1	290	32.994	7.28	100.2	102.2	107.2	92.4	93.8	104.1	103.2	96.7667	1.06648	0.203422
Q6ZQ03	Fnbp4	Formin-binding protein 4 OS=Mus musculus OX=10090 GN=Fnbp4 PE=1 SV=2	1.26091	1	1	1	1031	111.177	4.73	96	117.6	96	83.5	118.8	88	103.2	96.7667	1.06648	0.652091
E9Q5G3	Kif23	Kinesin-like protein KIF23 OS=Mus musculus OX=10090 GN=Kif23 PE=1 SV=1	2.83316	2	2	2	953	108.707	8.66	100.8	102.4	106.4	93.3	102	95	103.2	96.7667	1.06648	0.109855
P57780	Actn4	Alpha-actinin-4 OS=Mus musculus OX=10090 GN=Actn4 PE=1 SV=1	67.8728	58	383	41	912	104.911	5.41	108.4	98.7	102.6	112.8	95.8	81.8	103.233	96.8	1.06646	0.531131
Q8K072	Reep4	Receptor expression-enhancing protein 4 OS=Mus musculus OX=10090 GN=Reep4 PE=1 SV=1	19.4553	4	7	4	257	29.671	9.79	101	101.8	106.9	96.2	95.4	98.8	103.233	96.8	1.06646	0.0382664
Q6Y685	Tacc1	Transforming acidic coiled-coil-containing protein 1 OS=Mus musculus OX=10090 GN=Tacc1 PE=1 SV=1	3.48837	3	4	3	774	83.9	5.03	96.4	112.8	100.5	94.2	101.4	94.8	103.233	96.8	1.06646	0.302514
Q3UHB1	Nt5dc3	5'-nucleotidase domain-containing protein 3 OS=Mus musculus OX=10090 GN=Nt5dc3 PE=1 SV=1	12.0879	6	7	6	546	63.13	8.56	104.7	100.5	104.5	98.4	98.7	93.3	103.233	96.8	1.06646	0.0443768
Q9CPW7	Zmat2	Zinc finger matrin-type protein 2 OS=Mus musculus OX=10090 GN=Zmat2 PE=2 SV=1	8.0402	2	2	2	199	23.597	9.01	97.8	107.2	104.7	93.6	104.9	91.9	103.233	96.8	1.06646	0.263902
P37889	Fbln2	Fibulin-2 OS=Mus musculus OX=10090 GN=Fbln2 PE=1 SV=2	46.4373	39	258	39	1221	131.746	4.68	108	97.6	104	93	93.5	103.9	103.2	96.8	1.06612	0.242312
P97452	Bop1	Ribosome biogenesis protein BOP1 OS=Mus musculus OX=10090 GN=Bop1 PE=1 SV=1	22.9508	12	27	12	732	82.494	6.28	102.1	102.4	105.1	98	95	97.4	103.2	96.8	1.06612	0.00841261
Q9QX60	Dguok	Deoxyguanosine kinase, mitochondrial OS=Mus musculus OX=10090 GN=Dguok PE=1 SV=3	14.0794	2	8	2	277	32.26	7.66	100.4	111.9	97.3	108.3	92.2	89.9	103.2	96.8	1.06612	0.429888
Q3UDE2	Ttll12	Tubulin--tyrosine ligase-like protein 12 OS=Mus musculus OX=10090 GN=Ttll12 PE=1 SV=1	17.0579	8	11	8	639	73.996	5.63	106.6	101.4	101.6	100.7	98.8	90.9	103.2	96.8	1.06612	0.137109
Q9D164	Fxyd6	FXYD domain-containing ion transport regulator 6 OS=Mus musculus OX=10090 GN=Fxyd6 PE=1 SV=2	26.5957	1	2	1	94	10.367	5.11	100.5	111.3	97.8	90.1	105	95.3	103.2	96.8	1.06612	0.34666
Q9CRA5	Golph3	Golgi phosphoprotein 3 OS=Mus musculus OX=10090 GN=Golph3 PE=1 SV=1	44.9664	10	22	8	298	33.731	6.44	100.8	106.1	102.6	98.7	98.3	93.4	103.167	96.8	1.06577	0.0508941
A2RSY1	Kansl3	KAT8 regulatory NSL complex subunit 3 OS=Mus musculus OX=10090 GN=Kansl3 PE=1 SV=1	1.55039	1	1	1	903	96.075	9.41	97.5	111	101	99.4	91.8	99.2	103.167	96.8	1.06577	0.251655
Q9WUK4	Rfc2	Replication factor C subunit 2 OS=Mus musculus OX=10090 GN=Rfc2 PE=1 SV=1	29.7994	9	12	9	349	38.7	6.44	104.6	103.8	101.2	95.5	96.3	98.7	103.2	96.8333	1.06575	0.0106005
Q8C4X2	Csnk1g3	Casein kinase I isoform gamma-3 OS=Mus musculus OX=10090 GN=Csnk1g3 PE=1 SV=2	12.5	6	9	2	424	48.907	9.11	105.3	100.6	103.7	94.3	100.4	95.8	103.2	96.8333	1.06575	0.050173
Q8C0V9	Frmd6	FERM domain-containing protein 6 OS=Mus musculus OX=10090 GN=Frmd6 PE=1 SV=2	11.4148	5	6	5	622	71.606	7.68	100.5	107.8	101.3	97.3	93.2	100	103.2	96.8333	1.06575	0.10445
Q3UFY7	Nt5c3b	7-methylguanosine phosphate-specific 5'-nucleotidase OS=Mus musculus OX=10090 GN=Nt5c3b PE=1 SV=3	17	3	4	3	300	34.403	6.24	102.2	104.6	102.8	100.6	95.9	94	103.2	96.8333	1.06575	0.0381637
Q99P72	Rtn4	Reticulon-4 OS=Mus musculus OX=10090 GN=Rtn4 PE=1 SV=2	40.5336	29	270	29	1162	126.535	4.54	101.7	103	104.8	96.1	95.8	98.6	103.167	96.8333	1.0654	0.00741717
Q7TQH0	Atxn2l	Ataxin-2-like protein OS=Mus musculus OX=10090 GN=Atxn2l PE=1 SV=1	10.6768	10	15	9	1049	110.58	8.85	104	99.7	105.8	92.2	106.5	91.8	103.167	96.8333	1.0654	0.287152
P97820	Map4k4	Mitogen-activated protein kinase kinase kinase kinase 4 OS=Mus musculus OX=10090 GN=Map4k4 PE=1 SV=1	8.84023	10	12	9	1233	140.515	7.47	103.2	106.5	99.8	100.8	94.7	95	103.167	96.8333	1.0654	0.0843191
Q9DC71	Mrps15	28S ribosomal protein S15, mitochondrial OS=Mus musculus OX=10090 GN=Mrps15 PE=1 SV=2	29.0698	8	12	8	258	29.445	10.13	93.8	120.2	95.5	92.5	106.4	91.6	103.167	96.8333	1.0654	0.552694
Q8BVF2	Pdcl3	Phosducin-like protein 3 OS=Mus musculus OX=10090 GN=Pdcl3 PE=1 SV=1	27.5	6	9	6	240	27.564	4.72	105.7	103	100.8	103.7	94.5	92.3	103.167	96.8333	1.0654	0.168105
Q5SSW2	Psme4	Proteasome activator complex subunit 4 OS=Mus musculus OX=10090 GN=Psme4 PE=1 SV=1	4.55779	5	5	5	1843	211.062	7.01	102.5	111.9	95.1	98.2	93.5	98.8	103.167	96.8333	1.0654	0.285515
Q76I79	Ssh1	Protein phosphatase Slingshot homolog 1 OS=Mus musculus OX=10090 GN=Ssh1 PE=1 SV=1	2.11132	1	1	1	1042	115.225	6.68	96.4	109.3	103.8	105.4	94.8	90.3	103.167	96.8333	1.0654	0.338499
Q9QXK2	Rad18	E3 ubiquitin-protein ligase RAD18 OS=Mus musculus OX=10090 GN=Rad18 PE=1 SV=2	2.75049	1	1	1	509	57.376	7.24	100.6	101.8	107.1	97.2	94.9	98.4	103.167	96.8333	1.0654	0.0478053
Q7TSY8	Sgo2	Shugoshin 2 OS=Mus musculus OX=10090 GN=Sgo2 PE=1 SV=1	0.859107	1	2	1	1164	130.196	8.76	101.3	101	107.2	104	94.4	92.1	103.167	96.8333	1.0654	0.203085
Q9CR20	Ier3ip1	Immediate early response 3-interacting protein 1 OS=Mus musculus OX=10090 GN=Ier3ip1 PE=3 SV=1	34.1463	2	11	2	82	9.011	8.22	103.8	97.3	108.3	99.2	99.1	92.2	103.133	96.8333	1.06506	0.185504
P24547	Impdh2	Inosine-5'-monophosphate dehydrogenase 2 OS=Mus musculus OX=10090 GN=Impdh2 PE=1 SV=2	33.2685	14	27	14	514	55.78	7.28	105.4	105.1	98.9	102.7	97.9	89.9	103.133	96.8333	1.06506	0.2161
Q4VBE8	Wdr18	WD repeat-containing protein 18 OS=Mus musculus OX=10090 GN=Wdr18 PE=1 SV=1	26.4501	10	14	10	431	47.181	6.89	102	112.7	94.7	98	92.3	100.2	103.133	96.8333	1.06506	0.333477
Q9WUM3	Coro1b	Coronin-1B OS=Mus musculus OX=10090 GN=Coro1b PE=1 SV=1	21.6942	11	21	11	484	53.878	5.78	103.8	104.5	101.2	101.8	96.7	92.1	103.167	96.8667	1.06504	0.101679
Q8C167	Prepl	Prolyl endopeptidase-like OS=Mus musculus OX=10090 GN=Prepl PE=1 SV=1	4.13793	2	3	2	725	83.141	6.65	103.9	105	100.6	104.4	97	89.2	103.167	96.8667	1.06504	0.241238
A2A8Z1	Osbpl9	Oxysterol-binding protein-related protein 9 OS=Mus musculus OX=10090 GN=Osbpl9 PE=1 SV=1	2.98913	2	2	2	736	83.057	6.07	102	103.2	104.3	104.6	91.2	94.8	103.167	96.8667	1.06504	0.195552
O35598	Adam10	Disintegrin and metalloproteinase domain-containing protein 10 OS=Mus musculus OX=10090 GN=Adam10 PE=1 SV=2	19.2256	11	15	11	749	83.914	7.94	101.5	103.2	104.6	96.2	97.9	96.4	103.1	96.8333	1.06472	0.00388415
Q5XJY5	Arcn1	Coatomer subunit delta OS=Mus musculus OX=10090 GN=Arcn1 PE=1 SV=2	40.9002	23	64	23	511	57.193	6.21	104.6	103.4	101.4	102.8	96.1	91.7	103.133	96.8667	1.06469	0.135548
P11609	Cd1d1	Antigen-presenting glycoprotein CD1d1 OS=Mus musculus OX=10090 GN=Cd1d1 PE=1 SV=3	10.7143	4	6	4	336	38.529	7.14	101.9	104.2	103.3	95.4	96.4	98.8	103.133	96.8667	1.06469	0.0066223
Q8CA71	Shisa4	Protein shisa-4 OS=Mus musculus OX=10090 GN=Shisa4 PE=1 SV=1	8.62944	2	3	2	197	21.468	7.42	103.7	104.4	101.3	99.9	97.5	93.2	103.133	96.8667	1.06469	0.0448419
P54071	Idh2	Isocitrate dehydrogenase [NADP], mitochondrial OS=Mus musculus OX=10090 GN=Idh2 PE=1 SV=3	51.3274	22	94	21	452	50.874	8.69	101.1	103.7	104.6	106.6	102.4	81.6	103.133	96.8667	1.06469	0.466757
Q9R1C7	Prpf40a	Pre-mRNA-processing factor 40 homolog A OS=Mus musculus OX=10090 GN=Prpf40a PE=1 SV=1	22.0357	18	36	18	953	108.412	7.69	107.6	100.1	101.7	97.8	97.3	95.5	103.133	96.8667	1.06469	0.0583461
Q8BPM0	Daam1	Disheveled-associated activator of morphogenesis 1 OS=Mus musculus OX=10090 GN=Daam1 PE=1 SV=4	17.4559	17	22	15	1077	123.293	7.46	102.9	103.8	102.7	96.9	97.1	96.6	103.133	96.8667	1.06469	6.98733e-05
Q91W39	Ncoa5	Nuclear receptor coactivator 5 OS=Mus musculus OX=10090 GN=Ncoa5 PE=1 SV=1	13.8169	7	10	7	579	65.28	9.82	102.2	100	107.2	99.6	94	97	103.133	96.8667	1.06469	0.0791451
Q9D6S7	Mrrf	Ribosome-recycling factor, mitochondrial OS=Mus musculus OX=10090 GN=Mrrf PE=1 SV=1	38.1679	7	16	7	262	29.032	9.85	97.8	109.8	101.7	97	99.3	94.3	103.1	96.8667	1.06435	0.177894
Q921L3	Tmco1	Calcium load-activated calcium channel OS=Mus musculus OX=10090 GN=Tmco1 PE=1 SV=1	17.0213	4	11	4	188	21.161	9.74	103.1	101.4	104.8	94.6	92.6	103.4	103.1	96.8667	1.06435	0.145927
Q3TBW2	Mrpl10	39S ribosomal protein L10, mitochondrial OS=Mus musculus OX=10090 GN=Mrpl10 PE=1 SV=2	22.1374	4	7	4	262	29.377	9.69	103.7	100.6	105	98.4	94.8	97.4	103.1	96.8667	1.06435	0.0210292
Q8BVG4	Dpp9	Dipeptidyl peptidase 9 OS=Mus musculus OX=10090 GN=Dpp9 PE=1 SV=2	6.96056	3	4	3	862	97.939	6.65	102.2	104.9	102.2	101.7	95	93.9	103.1	96.8667	1.06435	0.0744359
P61982	Ywhag	14-3-3 protein gamma OS=Mus musculus OX=10090 GN=Ywhag PE=1 SV=2	65.587	15	77	9	247	28.285	4.89	104.9	101.2	103.3	100.2	96.4	94.1	103.133	96.9	1.06433	0.0398592
Q6IQX7	Chpf	Chondroitin sulfate synthase 2 OS=Mus musculus OX=10090 GN=Chpf PE=1 SV=1	8.78553	6	7	6	774	85.481	6.84	98.7	109.9	100.8	99.6	96.2	94.9	103.133	96.9	1.06433	0.168391
P22892	Ap1g1	AP-1 complex subunit gamma-1 OS=Mus musculus OX=10090 GN=Ap1g1 PE=1 SV=3	24.4526	18	45	17	822	91.292	6.8	102.6	101.5	105.2	98.8	98.6	93.3	103.1	96.9	1.06398	0.0423814
P12367	Prkar2a	cAMP-dependent protein kinase type II-alpha regulatory subunit OS=Mus musculus OX=10090 GN=Prkar2a PE=1 SV=2	40.399	13	26	11	401	45.361	4.89	100.8	103.3	105.2	98.8	95.9	96	103.1	96.9	1.06398	0.0175344
Q9WUU7	Ctsz	Cathepsin Z OS=Mus musculus OX=10090 GN=Ctsz PE=1 SV=1	21.8954	5	17	5	306	33.974	6.6	104	102.1	103.2	104.6	101	85.1	103.1	96.9	1.06398	0.360976
P61082	Ube2m	NEDD8-conjugating enzyme Ubc12 OS=Mus musculus OX=10090 GN=Ube2m PE=1 SV=1	40.9836	7	16	7	183	20.887	7.69	104.5	102.5	102.3	100.2	94.3	96.2	103.1	96.9	1.06398	0.0297607
Q9D1P0	Mrpl13	39S ribosomal protein L13, mitochondrial OS=Mus musculus OX=10090 GN=Mrpl13 PE=1 SV=1	27.5281	5	7	5	178	20.664	9.35	103.3	102.5	103.5	98.2	94	98.5	103.1	96.9	1.06398	0.0139535
Q9DB90	Smg9	Protein SMG9 OS=Mus musculus OX=10090 GN=Smg9 PE=1 SV=1	3.26923	1	1	1	520	57.584	7.01	95.3	115.2	98.8	92.4	98.1	100.2	103.1	96.9	1.06398	0.398211
P62137	Ppp1ca	Serine/threonine-protein phosphatase PP1-alpha catalytic subunit OS=Mus musculus OX=10090 GN=Ppp1ca PE=1 SV=1	48.7879	13	67	2	330	37.516	6.33	104.1	97.7	107.5	99.4	94.9	96.4	103.1	96.9	1.06398	0.121515
Q9CPP0	Npm3	Nucleoplasmin-3 OS=Mus musculus OX=10090 GN=Npm3 PE=1 SV=3	34.2857	4	9	4	175	19.011	4.82	100.8	108.6	99.9	95.1	93.6	102	103.1	96.9	1.06398	0.176681
P56135	Atp5mf	ATP synthase subunit f, mitochondrial OS=Mus musculus OX=10090 GN=Atp5mf PE=1 SV=3	26.1364	2	18	2	88	10.337	9.95	102.1	107.8	99.4	95.7	97.2	97.8	103.1	96.9	1.06398	0.0721283
P31786	Dbi	Acyl-CoA-binding protein OS=Mus musculus OX=10090 GN=Dbi PE=1 SV=2	47.1264	3	8	3	87	9.994	8.82	101.7	103.6	104	104.2	98.6	87.9	103.1	96.9	1.06398	0.268911
Q9D6T0	Nosip	Nitric oxide synthase-interacting protein OS=Mus musculus OX=10090 GN=Nosip PE=1 SV=1	6.31229	2	2	2	301	33.188	8.62	109.5	101	98.8	98.8	97	94.9	103.1	96.9	1.06398	0.146872
Q9D787	Ppil2	RING-type E3 ubiquitin-protein ligase PPIL2 OS=Mus musculus OX=10090 GN=Ppil2 PE=1 SV=2	8.25336	5	5	5	521	59.028	8.38	105.5	99.7	104.1	98.8	93.9	98	103.1	96.9	1.06398	0.0552961
Q3TCH7	Cul4a	Cullin-4A OS=Mus musculus OX=10090 GN=Cul4a PE=1 SV=1	18.0501	15	24	8	759	87.697	8.35	100.7	105.6	102.9	100.2	96.1	94.4	103.067	96.9	1.06364	0.0505471
O88712	Ctbp1	C-terminal-binding protein 1 OS=Mus musculus OX=10090 GN=Ctbp1 PE=1 SV=2	12.2449	5	7	3	441	47.715	6.77	106.2	102.3	100.8	101.2	98.1	91.5	103.1	96.9333	1.06362	0.13344
Q7TNG5	Eml2	Echinoderm microtubule-associated protein-like 2 OS=Mus musculus OX=10090 GN=Eml2 PE=1 SV=1	1.54083	1	1	1	649	70.689	6.28	96.8	112.2	100.3	110.2	86.8	93.8	103.1	96.9333	1.06362	0.501429
O35680	Mrps12	28S ribosomal protein S12, mitochondrial OS=Mus musculus OX=10090 GN=Mrps12 PE=2 SV=1	11.5108	2	2	2	139	15.427	10.71	104.5	98.7	106.1	100.6	94.3	95.9	103.1	96.9333	1.06362	0.10372
Q9WTP7	Ak3	GTP:AMP phosphotransferase AK3, mitochondrial OS=Mus musculus OX=10090 GN=Ak3 PE=1 SV=3	56.8282	12	34	12	227	25.41	8.84	100.4	104.4	104.4	105.3	99.2	86.3	103.067	96.9333	1.06327	0.346761
Q8BGS0	Mak16	Protein MAK16 homolog OS=Mus musculus OX=10090 GN=Mak16 PE=1 SV=1	29.0541	7	8	7	296	35.164	5.31	102.9	98.4	107.9	97.8	94.2	98.8	103.067	96.9333	1.06327	0.117165
Q924C1	Xpo5	Exportin-5 OS=Mus musculus OX=10090 GN=Xpo5 PE=1 SV=1	7.80731	8	11	8	1204	136.883	5.82	103.6	105.2	100.4	100.8	96.1	93.9	103.067	96.9333	1.06327	0.0684469
Q5RJH6	Smg7	Protein SMG7 OS=Mus musculus OX=10090 GN=Smg7 PE=2 SV=1	2.02109	1	2	1	1138	126.762	7.99	108.7	93.1	107.4	102.9	91.3	96.6	103.067	96.9333	1.06327	0.365747
Q9R001	Adamts5	A disintegrin and metalloproteinase with thrombospondin motifs 5 OS=Mus musculus OX=10090 GN=Adamts5 PE=2 SV=2	0.752688	1	1	1	930	101.779	8.72	100.1	109.2	99.9	105.6	92.1	93.1	103.067	96.9333	1.06327	0.312915
Q922H1	Prmt3	Protein arginine N-methyltransferase 3 OS=Mus musculus OX=10090 GN=Prmt3 PE=1 SV=2	4.69925	2	2	2	532	59.864	5.3	101.2	107	101	100.7	93.4	96.7	103.067	96.9333	1.06327	0.100701
Q3UZ39	Lrrfip1	Leucine-rich repeat flightless-interacting protein 1 OS=Mus musculus OX=10090 GN=Lrrfip1 PE=1 SV=2	23.1824	12	15	11	729	79.201	4.82	103.1	101.6	104.6	98.7	95.4	96.8	103.1	96.9667	1.06325	0.00894435
Q9R1Q8	Tagln3	Transgelin-3 OS=Mus musculus OX=10090 GN=Tagln3 PE=1 SV=1	21.608	4	12	1	199	22.456	7.33	99.7	113.7	95.7	102.3	94.5	94	103.033	96.9333	1.06293	0.37268
Q61500	Itm2a	Integral membrane protein 2A OS=Mus musculus OX=10090 GN=Itm2a PE=2 SV=2	30.4183	8	16	8	263	29.672	5.72	99.8	104.6	104.7	90.9	95.5	104.4	103.033	96.9333	1.06293	0.22719
Q9DCL9	Paics	Multifunctional protein ADE2 OS=Mus musculus OX=10090 GN=Paics PE=1 SV=4	34.1176	14	35	14	425	46.976	7.23	104	104.5	100.7	102.1	95.4	93.4	103.067	96.9667	1.06291	0.102262
Q5PR69	Kiaa1211	Uncharacterized protein KIAA1211 OS=Mus musculus OX=10090 GN=Kiaa1211 PE=1 SV=3	0.74565	1	1	1	1207	132.206	5.4	99.8	105.7	103.7	99.4	99.9	91.6	103.067	96.9667	1.06291	0.129057
C0HKG5	Rnaset2a	Ribonuclease T2-A OS=Mus musculus OX=10090 GN=Rnaset2a PE=1 SV=1	3.861	1	1	1	259	29.59	6.37	107.6	108.1	93.5	111.3	87.7	91.9	103.067	96.9667	1.06291	0.521964
P97333	Nrp1	Neuropilin-1 OS=Mus musculus OX=10090 GN=Nrp1 PE=1 SV=2	29.5775	19	46	19	923	102.935	5.9	101.2	104.6	103.3	90.9	96.4	103.6	103.033	96.9667	1.06256	0.186366
Q99KK9	Hars2	Probable histidine--tRNA ligase, mitochondrial OS=Mus musculus OX=10090 GN=Hars2 PE=1 SV=1	32.0792	15	29	12	505	56.949	8.32	100	107.2	101.9	100.6	96.7	93.6	103.033	96.9667	1.06256	0.109464
Q62446	Fkbp3	Peptidyl-prolyl cis-trans isomerase FKBP3 OS=Mus musculus OX=10090 GN=Fkbp3 PE=1 SV=2	36.6071	7	18	7	224	25.132	9.28	101.7	106.4	101	100.2	96	94.7	103.033	96.9667	1.06256	0.0628343
Q2NL51	Gsk3a	Glycogen synthase kinase-3 alpha OS=Mus musculus OX=10090 GN=Gsk3a PE=1 SV=2	14.0816	6	8	2	490	51.628	8.81	103.8	101.7	103.6	100.5	92.1	98.3	103.033	96.9667	1.06256	0.0801443
Q70IV5	Synm	Synemin OS=Mus musculus OX=10090 GN=Synm PE=1 SV=2	1.85778	1	1	1	1561	173.105	5.12	104.5	98.5	106.1	87.7	106.7	96.5	103.033	96.9667	1.06256	0.366088
O88207	Col5a1	Collagen alpha-1(V) chain OS=Mus musculus OX=10090 GN=Col5a1 PE=1 SV=2	55.876	68	322	57	1838	183.564	4.98	100.1	102.8	106.2	93	94.2	103.7	103.033	96.9667	1.06256	0.187169
P70122	Sbds	Ribosome maturation protein SBDS OS=Mus musculus OX=10090 GN=Sbds PE=1 SV=4	41.6	10	10	10	250	28.762	8.76	106.5	103	99.6	103.2	96.4	91.3	103.033	96.9667	1.06256	0.202215
Q91VM5	Rbmxl1	RNA binding motif protein, X-linked-like-1 OS=Mus musculus OX=10090 GN=Rbmxl1 PE=2 SV=1	52.0619	24	93	7	388	42.136	9.99	102.8	101.9	104.3	95.5	94.1	101.3	103	96.9667	1.06222	0.0594837
Q9WV80	Snx1	Sorting nexin-1 OS=Mus musculus OX=10090 GN=Snx1 PE=1 SV=1	17.433	8	18	6	522	58.916	5.22	102.5	104.9	101.6	101.5	91.8	97.6	103	96.9667	1.06222	0.113353
Q8K1Z0	Coq9	Ubiquinone biosynthesis protein COQ9, mitochondrial OS=Mus musculus OX=10090 GN=Coq9 PE=1 SV=1	17.2524	5	11	5	313	35.061	5.92	101.9	105.1	102	99.9	98	93	103	96.9667	1.06222	0.0593313
Q9D0B6	Pbdc1	Protein PBDC1 OS=Mus musculus OX=10090 GN=Pbdc1 PE=1 SV=1	21.7172	4	6	4	198	22.21	4.55	103	104.5	101.5	100.2	97.7	93	103	96.9667	1.06222	0.0573004
Q91VY9	Znf622	Zinc finger protein 622 OS=Mus musculus OX=10090 GN=Znf622 PE=1 SV=1	14.4958	5	7	5	476	53.417	6.1	102.6	106.4	100	96.6	94.9	99.4	103	96.9667	1.06222	0.0568441
P35235	Ptpn11	Tyrosine-protein phosphatase non-receptor type 11 OS=Mus musculus OX=10090 GN=Ptpn11 PE=1 SV=2	15.2429	8	11	8	597	68.417	7.3	103.7	103.2	102.1	103	95.4	92.5	103	96.9667	1.06222	0.129404
P43135	Nr2f2	COUP transcription factor 2 OS=Mus musculus OX=10090 GN=Nr2f2 PE=1 SV=2	16.6667	6	8	4	414	45.542	8.28	97.8	110.7	100.5	97.4	99.2	94.3	103	96.9667	1.06222	0.222455
O35593	Psmd14	26S proteasome non-ATPase regulatory subunit 14 OS=Mus musculus OX=10090 GN=Psmd14 PE=1 SV=2	41.9355	9	19	9	310	34.555	6.52	102.2	105.7	101.2	98.8	95.2	97	103.033	97	1.0622	0.0244932
Q9JMD0	Znf207	BUB3-interacting and GLEBS motif-containing protein ZNF207 OS=Mus musculus OX=10090 GN=Znf207 PE=1 SV=1	6.66667	3	6	3	495	52.758	9.1	103.6	104.5	101	97	98	96	103.033	97	1.0622	0.00729486
Q99J39	Mlycd	Malonyl-CoA decarboxylase, mitochondrial OS=Mus musculus OX=10090 GN=Mlycd PE=1 SV=1	7.92683	4	4	4	492	54.701	8.94	102.2	104.4	102.5	97.9	97.1	96	103.033	97	1.0622	0.00238875
Q8CGK3	Lonp1	Lon protease homolog, mitochondrial OS=Mus musculus OX=10090 GN=Lonp1 PE=1 SV=2	38.1454	32	101	32	949	105.776	6.57	102.6	103	103.4	98.8	97.6	94.6	103	97	1.06186	0.00914603
Q9ERK4	Cse1l	Exportin-2 OS=Mus musculus OX=10090 GN=Cse1l PE=1 SV=1	28.5273	24	55	24	971	110.384	5.77	105.5	104.3	99.2	95.8	96.9	98.3	103	97	1.06186	0.0437094
O35658	C1qbp	Complement component 1 Q subcomponent-binding protein, mitochondrial OS=Mus musculus OX=10090 GN=C1qbp PE=1 SV=1	24.8201	5	40	5	278	30.994	4.92	102.2	100.1	106.7	99.8	100	91.2	103	97	1.06186	0.161009
Q8BGU5	Ccny	Cyclin-Y OS=Mus musculus OX=10090 GN=Ccny PE=1 SV=1	15.2493	4	10	4	341	39.37	7.2	103.5	99.8	105.7	96.9	96.2	97.9	103	97	1.06186	0.0285526
O54950	Prkag1	5'-AMP-activated protein kinase subunit gamma-1 OS=Mus musculus OX=10090 GN=Prkag1 PE=1 SV=2	23.3333	7	11	7	330	37.497	7.14	102.3	104.8	101.9	98.9	96.3	95.8	103	97	1.06186	0.0104979
Q99J56	Derl1	Derlin-1 OS=Mus musculus OX=10090 GN=Derl1 PE=1 SV=1	19.1235	5	14	5	251	28.816	9.51	103.3	101.9	103.8	96.1	94.7	100.2	103	97	1.06186	0.0263547
Q9CZ52	Antxr1	Anthrax toxin receptor 1 OS=Mus musculus OX=10090 GN=Antxr1 PE=1 SV=2	16.1922	9	14	9	562	62.269	7.61	98.9	106.4	103.7	94.1	95.6	101.3	103	97	1.06186	0.125169
Q921N7	Tmem70	Transmembrane protein 70, mitochondrial OS=Mus musculus OX=10090 GN=Tmem70 PE=2 SV=2	4.34783	1	1	1	253	28.256	7.47	103.4	99.7	105.9	93.2	96.3	101.5	103	97	1.06186	0.117686
Q61189	Clns1a	Methylosome subunit pICln OS=Mus musculus OX=10090 GN=Clns1a PE=1 SV=1	5.50847	1	1	1	236	26.005	4.12	101.2	106.2	101.6	97	99.4	94.6	103	97	1.06186	0.0473199
Q8VBX6	Mpdz	Multiple PDZ domain protein OS=Mus musculus OX=10090 GN=Mpdz PE=1 SV=2	0.486618	1	1	1	2055	218.576	5.02	100.8	103.2	105	104.9	92.7	93.4	103	97	1.06186	0.220672
Q3UBZ5	Mif4gd	MIF4G domain-containing protein OS=Mus musculus OX=10090 GN=Mif4gd PE=1 SV=1	5.85586	1	1	1	222	25.477	5.12	104.9	112.3	91.8	99.7	90.1	101.2	103	97	1.06186	0.43539
Q9QXN3	Trip4	Activating signal cointegrator 1 OS=Mus musculus OX=10090 GN=Trip4 PE=1 SV=2	18.4165	8	8	8	581	66.156	7.55	103.1	106	99.8	96.8	92.9	101.3	102.967	97	1.06151	0.11905
Q8VE10	Naa40	N-alpha-acetyltransferase 40 OS=Mus musculus OX=10090 GN=Naa40 PE=1 SV=1	12.2363	2	7	2	237	27.211	7.36	102	101.2	105.7	98.8	103.5	88.7	102.967	97	1.06151	0.262671
P22907	Hmbs	Porphobilinogen deaminase OS=Mus musculus OX=10090 GN=Hmbs PE=1 SV=2	8.86427	3	3	3	361	39.32	6.87	102.4	104	102.5	96.4	99.9	94.7	102.967	97	1.06151	0.0209729
Q8BWF0	Aldh5a1	Succinate-semialdehyde dehydrogenase, mitochondrial OS=Mus musculus OX=10090 GN=Aldh5a1 PE=1 SV=1	14.1491	6	8	6	523	55.933	8.25	97.6	109.8	101.6	101.8	98.6	90.7	103	97.0333	1.06149	0.288216
Q91YE6	Ipo9	Importin-9 OS=Mus musculus OX=10090 GN=Ipo9 PE=1 SV=3	17.8674	15	26	15	1041	115.978	4.81	103.5	104.1	101.4	98.2	94.1	98.8	103	97.0333	1.06149	0.0241508
Q6ZWR6	Syne1	Nesprin-1 OS=Mus musculus OX=10090 GN=Syne1 PE=1 SV=2	4.84146	33	49	33	8799	1009.29	5.59	103.7	99.9	105.4	96.7	97.4	97	103	97.0333	1.06149	0.0219316
Q9Z175	Loxl3	Lysyl oxidase homolog 3 OS=Mus musculus OX=10090 GN=Loxl3 PE=1 SV=2	13.13	7	8	7	754	83.686	7.01	105.4	103.5	100.1	95.7	100.2	95.2	103	97.0333	1.06149	0.0548314
Q8BUB4	Wdfy2	WD repeat and FYVE domain-containing protein 2 OS=Mus musculus OX=10090 GN=Wdfy2 PE=1 SV=2	4.75	2	4	2	400	45.065	6.81	104.6	102.8	101.6	100.4	96.9	93.8	103	97.0333	1.06149	0.04657
A2ARZ3	Fsip2	Fibrous sheath-interacting protein 2 OS=Mus musculus OX=10090 GN=Fsip2 PE=1 SV=3	0.100071	1	3	1	6995	784.366	6.51	105	101.2	102.8	100.2	96	94.9	103	97.0333	1.06149	0.0379403
Q64449	Mrc2	C-type mannose receptor 2 OS=Mus musculus OX=10090 GN=Mrc2 PE=1 SV=3	30.3584	35	131	35	1479	166.968	5.99	105.3	101.4	102.2	97.9	98.4	94.8	102.967	97.0333	1.06115	0.0223006
Q9CZW5	Tomm70	Mitochondrial import receptor subunit TOM70 OS=Mus musculus OX=10090 GN=Tomm70 PE=1 SV=2	46.3175	27	83	27	611	67.547	7.53	104.4	100.1	104.4	95.1	97.2	98.8	102.967	97.0333	1.06115	0.0294973
Q61559	Fcgrt	IgG receptor FcRn large subunit p51 OS=Mus musculus OX=10090 GN=Fcgrt PE=1 SV=1	27.3973	7	18	7	365	40.067	5.29	103	102.7	103.2	99.9	95.5	95.7	102.967	97.0333	1.06115	0.0146706
O08842	Gfra2	GDNF family receptor alpha-2 OS=Mus musculus OX=10090 GN=Gfra2 PE=1 SV=2	21.3362	9	14	9	464	51.693	7.75	102.8	100.5	105.6	95.3	95.5	100.3	102.967	97.0333	1.06115	0.0543515
Q8VDP3	Mical1	[F-actin]-monooxygenase MICAL1 OS=Mus musculus OX=10090 GN=Mical1 PE=1 SV=1	17.4618	13	18	13	1048	116.711	6.05	103.1	105	100.8	100.4	95.4	95.3	102.967	97.0333	1.06115	0.0460058
P61967	Ap1s1	AP-1 complex subunit sigma-1A OS=Mus musculus OX=10090 GN=Ap1s1 PE=1 SV=1	42.4051	6	12	4	158	18.721	5.73	101	102.6	105.3	99.2	96	95.9	102.967	97.0333	1.06115	0.0231955
Q91ZW2	Pofut1	GDP-fucose protein O-fucosyltransferase 1 OS=Mus musculus OX=10090 GN=Pofut1 PE=1 SV=1	26.2087	6	9	6	393	44.66	8.41	106.1	100.9	101.9	99.5	98.5	93.1	102.967	97.0333	1.06115	0.0803192
Q8BH86	Dglucy	D-glutamate cyclase, mitochondrial OS=Mus musculus OX=10090 GN=Dglucy PE=1 SV=1	19.2869	10	15	10	617	66.323	7.09	99.3	109	100.6	99.7	95.4	96	102.967	97.0333	1.06115	0.148814
P41778	Pbx1	Pre-B-cell leukemia transcription factor 1 OS=Mus musculus OX=10090 GN=Pbx1 PE=1 SV=2	8.37209	3	4	3	430	46.597	7.03	99.5	107.6	101.8	96.8	95.9	98.4	102.967	97.0333	1.06115	0.0780014
Q9R062	Gyg1	Glycogenin-1 OS=Mus musculus OX=10090 GN=Gyg1 PE=1 SV=3	9.60961	2	4	2	333	37.378	5.29	104	104.2	100.7	95.6	102.7	92.8	102.967	97.0333	1.06115	0.133403
Q9QYK7	Rnf11	RING finger protein 11 OS=Mus musculus OX=10090 GN=Rnf11 PE=1 SV=1	30.5195	3	4	3	154	17.446	4.78	101.5	102.7	104.7	97.2	95.7	98.2	102.967	97.0333	1.06115	0.00740323
Q6PGH2	Jpt2	Jupiter microtubule associated homolog 2 OS=Mus musculus OX=10090 GN=Jpt2 PE=1 SV=1	13.6842	2	3	2	190	20.008	8.62	102.1	104.6	102.2	98.8	99.4	92.9	102.967	97.0333	1.06115	0.0562869
Q9CQA5	Med4	Mediator of RNA polymerase II transcription subunit 4 OS=Mus musculus OX=10090 GN=Med4 PE=2 SV=1	16.2963	3	3	3	270	29.763	5.05	103.1	107.5	98.3	104.9	88.6	97.6	102.967	97.0333	1.06115	0.334429
Q99PP9	Trim16	Tripartite motif-containing protein 16 OS=Mus musculus OX=10090 GN=Trim16 PE=1 SV=2	4.4964	2	3	2	556	62.903	5.86	101.6	107	100.3	98.4	93.8	98.9	102.967	97.0333	1.06115	0.085889
Q8JZU6	Pxdc1	PX domain-containing protein 1 OS=Mus musculus OX=10090 GN=Pxdc1 PE=2 SV=2	4.7619	1	1	1	231	26.431	5	97.3	104.6	107	100.2	109	81.9	102.967	97.0333	1.06115	0.523509
Q8C6I2	Sdhaf2	Succinate dehydrogenase assembly factor 2, mitochondrial OS=Mus musculus OX=10090 GN=Sdhaf2 PE=1 SV=1	7.31707	1	1	1	164	19.419	6.35	98.6	99.8	110.5	101.4	100.1	89.6	102.967	97.0333	1.06115	0.326907
Q9D0I9	Rars	Arginine--tRNA ligase, cytoplasmic OS=Mus musculus OX=10090 GN=Rars PE=1 SV=2	47.5758	29	68	29	660	75.625	7.55	103.7	99.7	105.4	93.6	95.5	102	102.933	97.0333	1.0608	0.125472
A2A432	Cul4b	Cullin-4B OS=Mus musculus OX=10090 GN=Cul4b PE=1 SV=1	11.4433	12	23	5	970	110.63	8.37	101	102.6	105.2	97.7	97.2	96.2	102.933	97.0333	1.0608	0.0105333
Q921W0	Chmp1a	Charged multivesicular body protein 1a OS=Mus musculus OX=10090 GN=Chmp1a PE=1 SV=1	8.16327	2	2	2	196	21.594	8.06	103.3	102.9	102.6	97.1	94.1	99.9	102.933	97.0333	1.0608	0.0249506
Q6PIU9		Uncharacterized protein FLJ45252 homolog OS=Mus musculus OX=10090 PE=1 SV=2	7.62712	2	4	2	354	37.681	5.07	100.4	105.4	103	96.2	96.7	98.2	102.933	97.0333	1.0608	0.0195571
Q8VCH7	Rdh10	Retinol dehydrogenase 10 OS=Mus musculus OX=10090 GN=Rdh10 PE=1 SV=2	7.62463	2	3	2	341	38.05	7.59	100.7	102.4	105.8	87.6	98.1	105.5	102.967	97.0667	1.06078	0.33637
Q9QZM0	Ubqln2	Ubiquilin-2 OS=Mus musculus OX=10090 GN=Ubqln2 PE=1 SV=2	28.3699	10	25	7	638	67.308	5.22	101.9	105.6	101.4	99.1	99.3	92.8	102.967	97.0667	1.06078	0.0786046
Q9JKY0	Cnot9	CCR4-NOT transcription complex subunit 9 OS=Mus musculus OX=10090 GN=Cnot9 PE=1 SV=1	18.7291	4	4	4	299	33.58	8.03	104.8	104.8	99.3	102	95.7	93.5	102.967	97.0667	1.06078	0.133281
Q62465	Vat1	Synaptic vesicle membrane protein VAT-1 homolog OS=Mus musculus OX=10090 GN=Vat1 PE=1 SV=3	41.8719	15	88	15	406	43.069	6.37	102.2	103.5	103.1	96.4	99	95.8	102.933	97.0667	1.06044	0.00511392
Q9CY58	Serbp1	Plasminogen activator inhibitor 1 RNA-binding protein OS=Mus musculus OX=10090 GN=Serbp1 PE=1 SV=2	44.7174	19	80	19	407	44.687	8.54	100.9	106.1	101.8	96.7	93.4	101.1	102.933	97.0667	1.06044	0.0996175
Q01320	Top2a	DNA topoisomerase 2-alpha OS=Mus musculus OX=10090 GN=Top2a PE=1 SV=2	25	35	76	23	1528	172.682	8.6	103.5	105	100.3	99.1	98.2	93.9	102.933	97.0667	1.06044	0.0504891
Q9D1A2	Cndp2	Cytosolic non-specific dipeptidase OS=Mus musculus OX=10090 GN=Cndp2 PE=1 SV=1	25.4737	8	20	8	475	52.734	5.66	103.1	104.4	101.3	99.8	102.9	88.5	102.933	97.0667	1.06044	0.259354
Q60749	Khdrbs1	KH domain-containing, RNA-binding, signal transduction-associated protein 1 OS=Mus musculus OX=10090 GN=Khdrbs1 PE=1 SV=2	28.8939	11	35	9	443	48.34	8.72	105.4	96.6	106.8	94.8	97.7	98.7	102.933	97.0667	1.06044	0.159506
Q9R1S3	Pign	GPI ethanolamine phosphate transferase 1 OS=Mus musculus OX=10090 GN=Pign PE=2 SV=2	7.41139	6	9	6	931	104.977	7.58	102.4	106.2	100.2	96.3	96.7	98.2	102.933	97.0667	1.06044	0.0335657
Q9CZ83	Mrpl55	39S ribosomal protein L55, mitochondrial OS=Mus musculus OX=10090 GN=Mrpl55 PE=1 SV=1	12.5984	1	3	1	127	15.112	10.51	103	106.9	98.9	96.9	95.5	98.8	102.933	97.0667	1.06044	0.0787839
P54923	Adprh	[Protein ADP-ribosylarginine] hydrolase OS=Mus musculus OX=10090 GN=Adprh PE=1 SV=1	11.326	3	4	3	362	40.042	5.76	101.3	104.4	103.1	102.5	95.6	93.1	102.933	97.0667	1.06044	0.117723
Q9QZB0	Rgs17	Regulator of G-protein signaling 17 OS=Mus musculus OX=10090 GN=Rgs17 PE=1 SV=1	27.619	3	4	3	210	24.329	5.71	96.2	126.2	86.4	94.5	113.9	82.8	102.933	97.0667	1.06044	0.716001
Q8BHL8	Psmf1	Proteasome inhibitor PI31 subunit OS=Mus musculus OX=10090 GN=Psmf1 PE=1 SV=1	11.8081	2	2	2	271	29.646	5.25	103.8	101.2	103.8	94.4	88.7	108.1	102.933	97.0667	1.06044	0.370598
Q3UQN2	Fcho2	F-BAR domain only protein 2 OS=Mus musculus OX=10090 GN=Fcho2 PE=1 SV=1	3.83189	3	4	3	809	88.679	6.89	100.8	106.2	101.8	109.4	88.9	92.9	102.933	97.0667	1.06044	0.417099
Q9DB50	Ap1s2	AP-1 complex subunit sigma-2 OS=Mus musculus OX=10090 GN=Ap1s2 PE=1 SV=1	15	3	5	1	160	18.917	5.48	105.1	98	105.7	100.3	96.7	94.2	102.933	97.0667	1.06044	0.125951
Q8C0T5	Sipa1l1	Signal-induced proliferation-associated 1-like protein 1 OS=Mus musculus OX=10090 GN=Sipa1l1 PE=1 SV=2	0.897868	1	1	1	1782	196.909	8.13	109.2	96.6	103	98.2	98.1	94.9	102.933	97.0667	1.06044	0.197071
Q8R4G6	Mgat5	Alpha-1,6-mannosylglycoprotein 6-beta-N-acetylglucosaminyltransferase A OS=Mus musculus OX=10090 GN=Mgat5 PE=2 SV=1	1.35135	1	1	1	740	84.496	8.19	95.8	121.6	91.4	101.6	108.9	80.7	102.933	97.0667	1.06044	0.667032
E1U8D0	Soga1	Protein SOGA1 OS=Mus musculus OX=10090 GN=Soga1 PE=1 SV=3	2.2567	3	3	3	1418	159.088	6.46	98.2	109.8	100.8	97.7	97.5	96	102.933	97.0667	1.06044	0.174247
Q9R0A0	Pex14	Peroxisomal membrane protein PEX14 OS=Mus musculus OX=10090 GN=Pex14 PE=1 SV=1	18.0851	7	16	7	376	41.183	5.11	100.8	106.9	101.1	96.8	92.5	101.9	102.933	97.0667	1.06044	0.156195
Q9ERA0	Tfcp2	Alpha-globin transcription factor CP2 OS=Mus musculus OX=10090 GN=Tfcp2 PE=1 SV=1	14.9402	5	8	4	502	56.996	5.54	95	117.8	95.9	101.7	95	94.5	102.9	97.0667	1.0601	0.496505
A2APB8	Tpx2	Targeting protein for Xklp2 OS=Mus musculus OX=10090 GN=Tpx2 PE=1 SV=1	2.01342	1	1	1	745	85.841	9.38	100.7	101.9	106.1	95.2	102.4	93.6	102.9	97.0667	1.0601	0.138912
O35218	Cpsf2	Cleavage and polyadenylation specificity factor subunit 2 OS=Mus musculus OX=10090 GN=Cpsf2 PE=1 SV=1	8.4399	4	9	4	782	88.327	5.11	102.7	105	101	99.3	96.7	95.2	102.9	97.0667	1.0601	0.0248962
Q6KAU4	Mvb12b	Multivesicular body subunit 12B OS=Mus musculus OX=10090 GN=Mvb12b PE=1 SV=2	6.62461	1	1	1	317	35.389	7.93	101.7	105.6	101.5	97.1	95.8	98.4	102.933	97.1	1.06008	0.0189442
O55186	Cd59a	CD59A glycoprotein OS=Mus musculus OX=10090 GN=Cd59a PE=2 SV=1	13.8211	1	1	1	123	13.639	7.47	106	104.1	98.7	103.1	93.3	94.9	102.933	97.1	1.06008	0.193927
Q99KE1	Me2	NAD-dependent malic enzyme, mitochondrial OS=Mus musculus OX=10090 GN=Me2 PE=1 SV=1	46.5195	19	46	19	589	65.757	7.61	99.9	105	103.9	100.8	98.2	92.3	102.933	97.1	1.06008	0.119495
Q9WUZ9	Entpd5	Ectonucleoside triphosphate diphosphohydrolase 5 OS=Mus musculus OX=10090 GN=Entpd5 PE=1 SV=1	3.0445	1	2	1	427	47.072	5.29	98.5	115.6	94.7	104.5	100.9	85.9	102.933	97.1	1.06008	0.534258
Q6DID3	Scaf8	Protein SCAF8 OS=Mus musculus OX=10090 GN=Scaf8 PE=1 SV=1	2.91798	2	4	2	1268	139.486	8.24	98.5	122.8	87.5	105.9	90.1	95.3	102.933	97.1	1.06008	0.63633
Q9CYG7	Tomm34	Mitochondrial import receptor subunit TOM34 OS=Mus musculus OX=10090 GN=Tomm34 PE=1 SV=1	24.9191	6	11	6	309	34.257	9.14	100.5	102.1	106.1	100.8	94.9	95.6	102.9	97.1	1.05973	0.0809164
P83940	Eloc	Elongin-C OS=Mus musculus OX=10090 GN=Eloc PE=1 SV=1	47.3214	4	7	4	112	12.465	4.78	103.3	101	104.4	96.4	95.9	99	102.9	97.1	1.05973	0.0139347
P98203	Arvcf	Armadillo repeat protein deleted in velo-cardio-facial syndrome homolog OS=Mus musculus OX=10090 GN=Arvcf PE=1 SV=2	8.10811	6	10	6	962	105.002	6.64	101.2	103.9	103.6	96.7	94.8	99.8	102.9	97.1	1.05973	0.0264479
Q5PT53	Slc10a7	Sodium/bile acid cotransporter 7 OS=Mus musculus OX=10090 GN=Slc10a7 PE=2 SV=1	8.82353	2	3	2	340	37.232	9.69	103.6	102.7	102.4	97.1	95.5	98.7	102.9	97.1	1.05973	0.00426202
O70201	Birc5	Baculoviral IAP repeat-containing protein 5 OS=Mus musculus OX=10090 GN=Birc5 PE=1 SV=1	8.57143	1	1	1	140	16.287	5.6	100.2	109.4	99.1	98.9	107	85.4	102.9	97.1	1.05973	0.45961
Q9D8W5	Psmd12	26S proteasome non-ATPase regulatory subunit 12 OS=Mus musculus OX=10090 GN=Psmd12 PE=1 SV=4	44.2982	19	40	19	456	52.861	7.06	102.5	102.4	103.8	102.2	96.3	92.8	102.9	97.1	1.05973	0.105239
Q61792	Lasp1	LIM and SH3 domain protein 1 OS=Mus musculus OX=10090 GN=Lasp1 PE=1 SV=1	53.9924	15	40	15	263	29.975	7.05	101.4	102.5	104.8	102	94.1	95.2	102.9	97.1	1.05973	0.0952032
Q8R480	Nup85	Nuclear pore complex protein Nup85 OS=Mus musculus OX=10090 GN=Nup85 PE=1 SV=1	21.0366	11	16	11	656	74.728	5.57	104.8	100.9	103	97.5	95.6	98.2	102.9	97.1	1.05973	0.013289
O70126	Aurkb	Aurora kinase B OS=Mus musculus OX=10090 GN=Aurkb PE=1 SV=2	9.56522	2	3	2	345	39.36	9.44	103.1	104.6	101	99.5	99.1	92.7	102.9	97.1	1.05973	0.0760636
Q3UL36	Arglu1	Arginine and glutamate-rich protein 1 OS=Mus musculus OX=10090 GN=Arglu1 PE=1 SV=2	19.5572	8	16	7	271	32.868	10.36	102.7	105	101	102.2	94.2	94.9	102.9	97.1	1.05973	0.107804
Q921W4	Cryzl1	Quinone oxidoreductase-like protein 1 OS=Mus musculus OX=10090 GN=Cryzl1 PE=1 SV=1	3.16092	1	2	1	348	38.701	5.97	99	106.7	103	94.1	89.7	107.5	102.9	97.1	1.05973	0.373624
Q8BGQ7	Aars	Alanine--tRNA ligase, cytoplasmic OS=Mus musculus OX=10090 GN=Aars PE=1 SV=1	50.4132	36	108	36	968	106.841	5.67	103.6	104.1	100.9	98.5	95.1	97.7	102.867	97.1	1.05939	0.0156508
O70433	Fhl2	Four and a half LIM domains protein 2 OS=Mus musculus OX=10090 GN=Fhl2 PE=1 SV=1	67.7419	16	38	16	279	32.051	7.3	104.6	101.1	102.9	95.5	92.6	103.2	102.867	97.1	1.05939	0.157428
Q91VM9	Ppa2	Inorganic pyrophosphatase 2, mitochondrial OS=Mus musculus OX=10090 GN=Ppa2 PE=1 SV=1	44.5455	14	25	14	330	38.09	6.98	99.5	106.2	102.9	101.8	98.8	90.7	102.867	97.1	1.05939	0.207393
Q64339	Isg15	Ubiquitin-like protein ISG15 OS=Mus musculus OX=10090 GN=Isg15 PE=1 SV=4	39.7516	4	4	4	161	17.886	7.9	104.7	97.4	106.6	89.7	96.3	105.4	102.9	97.1333	1.05937	0.341418
Q9DBG9	Tax1bp3	Tax1-binding protein 3 OS=Mus musculus OX=10090 GN=Tax1bp3 PE=1 SV=1	25	2	6	2	124	13.714	8.48	109.5	99.6	99.6	102	94.3	95.1	102.9	97.1333	1.05937	0.232932
Q9CPX7	Mrps16	28S ribosomal protein S16, mitochondrial OS=Mus musculus OX=10090 GN=Mrps16 PE=1 SV=1	17.037	3	3	3	135	15.182	9.67	100.6	104.9	103.2	100.7	93.6	97.1	102.9	97.1333	1.05937	0.0742072
P58929	Gmeb2	Glucocorticoid modulatory element-binding protein 2 OS=Mus musculus OX=10090 GN=Gmeb2 PE=2 SV=2	5.09434	2	2	2	530	56.596	5.31	102.5	104.1	102.1	94.3	103	94.1	102.9	97.1333	1.05937	0.126652
Q08093	Cnn2	Calponin-2 OS=Mus musculus OX=10090 GN=Cnn2 PE=1 SV=1	53.1148	12	58	10	305	33.134	7.62	106	100	102.6	96.8	98.6	96	102.867	97.1333	1.05903	0.03924
P62814	Atp6v1b2	V-type proton ATPase subunit B, brain isoform OS=Mus musculus OX=10090 GN=Atp6v1b2 PE=1 SV=1	46.5753	17	38	17	511	56.515	5.81	103.2	105.3	100.1	100.5	98.4	92.5	102.867	97.1333	1.05903	0.112844
Q9DBY8	Nvl	Nuclear valosin-containing protein-like OS=Mus musculus OX=10090 GN=Nvl PE=1 SV=1	32.2807	21	28	21	855	94.417	6.35	99.9	104.7	104	98.2	94.5	98.7	102.867	97.1333	1.05903	0.0455484
Q9QYS9	Qki	Protein quaking OS=Mus musculus OX=10090 GN=Qki PE=1 SV=1	28.1525	8	14	8	341	37.647	8.56	100.9	103.3	104.4	95.6	97.1	98.7	102.867	97.1333	1.05903	0.0137635
Q8K2K6	Agfg1	Arf-GAP domain and FG repeat-containing protein 1 OS=Mus musculus OX=10090 GN=Agfg1 PE=1 SV=2	14.4385	6	11	6	561	58.007	8.63	100.5	103.6	104.5	100.5	95.6	95.3	102.867	97.1333	1.05903	0.0507451
Q8BR90		UPF0600 protein C5orf51 homolog OS=Mus musculus OX=10090 PE=1 SV=1	4.7619	1	3	1	294	33.45	5.19	103.4	105	100.2	100.8	96.6	94	102.867	97.1333	1.05903	0.0778945
Q6PHQ8	Naa35	N-alpha-acetyltransferase 35, NatC auxiliary subunit OS=Mus musculus OX=10090 GN=Naa35 PE=1 SV=1	6.06897	4	5	4	725	83.251	7.3	101.5	110.3	96.8	98.7	94.3	98.4	102.867	97.1333	1.05903	0.244287
Q6A009	Ltn1	E3 ubiquitin-protein ligase listerin OS=Mus musculus OX=10090 GN=Ltn1 PE=1 SV=3	3.05603	4	5	4	1767	198.793	6.55	100.8	109	98.8	97	98.4	96	102.867	97.1333	1.05903	0.147396
Q8VC42	Rmc1	Regulator of MON1-CCZ1 complex OS=Mus musculus OX=10090 GN=Rmc1 PE=2 SV=1	4.10959	2	2	2	657	74.875	7.83	93.5	117.2	97.9	101.8	97.7	91.9	102.867	97.1333	1.05903	0.504339
Q9D328	Tmem35a	Transmembrane protein 35A OS=Mus musculus OX=10090 GN=Tmem35a PE=1 SV=1	14.3713	2	2	2	167	18.493	9.99	101.8	103.5	103.3	95	103.7	92.7	102.867	97.1333	1.05903	0.16629
Q3UEB3	Puf60	Poly(U)-binding-splicing factor PUF60 OS=Mus musculus OX=10090 GN=Puf60 PE=1 SV=2	33.5106	15	43	15	564	60.211	5.29	107.6	102.9	98.1	99.7	95.9	95.8	102.867	97.1333	1.05903	0.13123
P27612	Plaa	Phospholipase A-2-activating protein OS=Mus musculus OX=10090 GN=Plaa PE=1 SV=4	21.6625	14	17	14	794	87.166	6.14	104.6	103.8	100.2	100.1	97.2	94.1	102.867	97.1333	1.05903	0.0595352
Q9DB29	Iah1	Isoamyl acetate-hydrolyzing esterase 1 homolog OS=Mus musculus OX=10090 GN=Iah1 PE=1 SV=1	12.4498	2	2	2	249	27.956	5.52	99.6	102.8	106.2	108.6	94.3	88.5	102.867	97.1333	1.05903	0.412197
Q60597	Ogdh	2-oxoglutarate dehydrogenase, mitochondrial OS=Mus musculus OX=10090 GN=Ogdh PE=1 SV=3	42.3265	38	107	38	1023	116.375	6.83	100.9	105.1	102.5	102.6	101.6	87.2	102.833	97.1333	1.05868	0.328255
P97377	Cdk2	Cyclin-dependent kinase 2 OS=Mus musculus OX=10090 GN=Cdk2 PE=1 SV=2	13.5838	4	8	2	346	38.953	8.54	101.8	106	100.7	97	95.5	98.9	102.833	97.1333	1.05868	0.0393789
Q9D2R6	Coa3	Cytochrome c oxidase assembly factor 3 homolog, mitochondrial OS=Mus musculus OX=10090 GN=Coa3 PE=1 SV=1	28.7037	3	5	3	108	11.979	9.86	105.6	96.5	106.4	96.1	97.8	97.5	102.833	97.1333	1.05868	0.151213
Q69ZZ6	Tmcc1	Transmembrane and coiled-coil domains protein 1 OS=Mus musculus OX=10090 GN=Tmcc1 PE=1 SV=2	10.1695	4	4	4	649	71.598	6.55	101.2	106.3	101.1	94.8	94.6	102.1	102.867	97.1667	1.05866	0.130802
Q9CQT7	Desi1	Desumoylating isopeptidase 1 OS=Mus musculus OX=10090 GN=Desi1 PE=1 SV=1	14.881	1	1	1	168	18.373	4.94	94.5	117.9	96.2	96.3	101.8	93.4	102.867	97.1667	1.05866	0.511781
Q9CZL5	Pcbd2	Pterin-4-alpha-carbinolamine dehydratase 2 OS=Mus musculus OX=10090 GN=Pcbd2 PE=1 SV=2	5.14706	1	1	1	136	14.821	9.16	91.2	108.9	108.5	104.2	100.8	86.5	102.867	97.1667	1.05866	0.513796
Q9CSU0	Rprd1b	Regulation of nuclear pre-mRNA domain-containing protein 1B OS=Mus musculus OX=10090 GN=Rprd1b PE=1 SV=2	18.0982	4	5	4	326	36.861	5.97	102.5	103.7	102.3	102	92.8	96.7	102.833	97.1667	1.05832	0.103948
Q62087	Pon3	Serum paraoxonase/lactonase 3 OS=Mus musculus OX=10090 GN=Pon3 PE=1 SV=2	16.1017	4	8	4	354	39.326	5.74	104.3	102.3	101.9	96.4	98.9	96.2	102.833	97.1667	1.05832	0.00770935
Q8BNV1	Trmt2a	tRNA (uracil-5-)-methyltransferase homolog A OS=Mus musculus OX=10090 GN=Trmt2a PE=1 SV=1	6.27178	4	4	4	574	63.261	7.25	101.9	106.9	99.7	97.9	93.3	100.3	102.833	97.1667	1.05832	0.127995
Q6P9S0	Mtss1l	MTSS1-like protein OS=Mus musculus OX=10090 GN=Mtss1l PE=1 SV=1	2.37762	1	1	1	715	76.797	6.99	94.6	110.6	103.3	94.8	96	100.7	102.833	97.1667	1.05832	0.317231
Q9DB00	Gon4l	GON-4-like protein OS=Mus musculus OX=10090 GN=Gon4l PE=1 SV=3	0.309735	1	1	1	2260	248.587	4.87	99.6	111.7	97.2	101.2	95.7	94.6	102.833	97.1667	1.05832	0.31441
P47879	Igfbp4	Insulin-like growth factor-binding protein 4 OS=Mus musculus OX=10090 GN=Igfbp4 PE=1 SV=2	3.93701	1	1	1	254	27.788	7.17	96.1	116.3	96.1	106.6	94.4	90.5	102.833	97.1667	1.05832	0.532161
Q91WQ5	Taf5l	TAF5-like RNA polymerase II p300/CBP-associated factor-associated factor 65 kDa subunit 5L OS=Mus musculus OX=10090 GN=Taf5l PE=2 SV=1	2.20713	1	1	1	589	65.87	5.92	102.4	107.2	98.9	97.5	97.6	96.4	102.833	97.1667	1.05832	0.0806106
Q99PT1	Arhgdia	Rho GDP-dissociation inhibitor 1 OS=Mus musculus OX=10090 GN=Arhgdia PE=1 SV=3	65.1961	11	46	11	204	23.393	5.2	103	101.9	103.5	101.4	99.2	90.9	102.8	97.1667	1.05798	0.156271
Q9D554	Sf3a3	Splicing factor 3A subunit 3 OS=Mus musculus OX=10090 GN=Sf3a3 PE=1 SV=2	30.5389	12	16	12	501	58.805	5.34	105.7	101.5	101.2	102.7	97.8	91	102.8	97.1667	1.05798	0.201577
P59016	Vps33b	Vacuolar protein sorting-associated protein 33B OS=Mus musculus OX=10090 GN=Vps33b PE=1 SV=1	5.34846	2	2	2	617	70.481	6.86	103	103.5	101.9	102.1	96.9	92.5	102.8	97.1667	1.05798	0.115908
O35972	Mrpl23	39S ribosomal protein L23, mitochondrial OS=Mus musculus OX=10090 GN=Mrpl23 PE=1 SV=1	36.3014	4	8	4	146	17.111	9.76	102.7	102.1	103.7	97	95.7	98.9	102.833	97.2	1.05796	0.00562488
Q924W5	Smc6	Structural maintenance of chromosomes protein 6 OS=Mus musculus OX=10090 GN=Smc6 PE=1 SV=1	4.83136	3	3	3	1097	127.118	7.17	101.7	106.5	100.3	95.5	94.2	101.9	102.833	97.2	1.05796	0.136639
Q9CWV6	Prkrip1	PRKR-interacting protein 1 OS=Mus musculus OX=10090 GN=Prkrip1 PE=1 SV=2	5.37634	1	1	1	186	21.478	9.42	102.6	108.6	97.3	97	97.6	97	102.833	97.2	1.05796	0.160061
P99029	Prdx5	Peroxiredoxin-5, mitochondrial OS=Mus musculus OX=10090 GN=Prdx5 PE=1 SV=2	59.5238	10	46	10	210	21.884	8.85	102.9	102.9	102.6	103.6	103.3	84.7	102.8	97.2	1.05761	0.420996
Q8BKR5	Ppp1r37	Protein phosphatase 1 regulatory subunit 37 OS=Mus musculus OX=10090 GN=Ppp1r37 PE=1 SV=1	4.07303	2	2	2	712	77.526	5.06	102.4	108.2	97.8	100.8	100.5	90.3	102.8	97.2	1.05761	0.288425
P06801	Me1	NADP-dependent malic enzyme OS=Mus musculus OX=10090 GN=Me1 PE=1 SV=2	22.028	10	23	10	572	63.913	7.44	104.1	104.7	99.6	101.3	98.3	92	102.8	97.2	1.05761	0.152844
Q80Y14	Glrx5	Glutaredoxin-related protein 5, mitochondrial OS=Mus musculus OX=10090 GN=Glrx5 PE=1 SV=2	34.8684	4	16	4	152	16.282	6.55	102.1	101.5	104.8	103.4	100.3	87.9	102.8	97.2	1.05761	0.311901
Q9QUJ7	Acsl4	Long-chain-fatty-acid--CoA ligase 4 OS=Mus musculus OX=10090 GN=Acsl4 PE=1 SV=2	26.301	15	23	14	711	79.026	8.28	103.5	102.2	102.7	96.9	94.6	100.1	102.8	97.2	1.05761	0.0268665
Q91ZJ5	Ugp2	UTP--glucose-1-phosphate uridylyltransferase OS=Mus musculus OX=10090 GN=Ugp2 PE=1 SV=3	27.7559	11	15	11	508	56.944	7.61	103.6	104.2	100.6	99.4	97	95.2	102.8	97.2	1.05761	0.0273907
Q6ZPT1	Klhl9	Kelch-like protein 9 OS=Mus musculus OX=10090 GN=Klhl9 PE=2 SV=2	5.67261	2	4	2	617	69.354	6.44	103.3	101.7	103.4	102.1	93.9	95.6	102.8	97.2	1.05761	0.0938325
O89016	Abcd4	ATP-binding cassette sub-family D member 4 OS=Mus musculus OX=10090 GN=Abcd4 PE=1 SV=2	5.94059	3	4	3	606	68.539	6.42	101.1	99.1	108.2	95.6	98.7	97.3	102.8	97.2	1.05761	0.125942
Q9D187	Ciao2b	Cytosolic iron-sulfur assembly component 2B OS=Mus musculus OX=10090 GN=Ciao2b PE=1 SV=1	17.1779	2	3	2	163	17.656	4.98	97.5	111.9	99	100.8	94.5	96.3	102.8	97.2	1.05761	0.320265
Q61171	Prdx2	Peroxiredoxin-2 OS=Mus musculus OX=10090 GN=Prdx2 PE=1 SV=3	43.9394	9	46	9	198	21.765	5.41	104.7	103.4	100.4	103.7	100.2	87.8	102.833	97.2333	1.05759	0.324472
Q9DCV4	Rmdn1	Regulator of microtubule dynamics protein 1 OS=Mus musculus OX=10090 GN=Rmdn1 PE=1 SV=2	25.5738	6	13	5	305	34.978	8.7	105	103.6	99.7	100.5	102.4	88.7	102.767	97.2	1.05727	0.290053
Q3URS9	Ccdc51	Coiled-coil domain-containing protein 51 OS=Mus musculus OX=10090 GN=Ccdc51 PE=1 SV=1	15.7635	6	8	6	406	45.104	8.09	102.6	102.1	103.6	96.3	97	98.3	102.767	97.2	1.05727	0.00161558
P38060	Hmgcl	Hydroxymethylglutaryl-CoA lyase, mitochondrial OS=Mus musculus OX=10090 GN=Hmgcl PE=1 SV=2	35.3846	9	29	9	325	34.217	8.41	101	104.4	103	103.8	101.2	86.7	102.8	97.2333	1.05725	0.361694
Q9R0Y5	Ak1	Adenylate kinase isoenzyme 1 OS=Mus musculus OX=10090 GN=Ak1 PE=1 SV=1	46.9072	9	19	9	194	21.526	5.81	109.3	99.8	99.3	102.3	97.7	91.7	102.8	97.2333	1.05725	0.281185
Q9QXJ4	Arl10	ADP-ribosylation factor-like protein 10 OS=Mus musculus OX=10090 GN=Arl10 PE=1 SV=2	18.5185	3	3	3	243	27.286	4.82	102.1	105.7	100.6	96.7	96.2	98.8	102.8	97.2333	1.05725	0.0312229
Q8BSF4	Pisd	Phosphatidylserine decarboxylase proenzyme, mitochondrial OS=Mus musculus OX=10090 GN=Pisd PE=2 SV=1	8.37438	4	4	4	406	45.898	9.57	104.4	101.3	102.7	99.7	93.5	98.5	102.8	97.2333	1.05725	0.0568949
Q9CR51	Atp6v1g1	V-type proton ATPase subunit G 1 OS=Mus musculus OX=10090 GN=Atp6v1g1 PE=1 SV=3	22.0339	2	6	2	118	13.716	7.97	102.3	105.1	101	103.4	98.2	90.1	102.8	97.2333	1.05725	0.24169
Q6NSR3	Adck2	Uncharacterized aarF domain-containing protein kinase 2 OS=Mus musculus OX=10090 GN=Adck2 PE=2 SV=1	2.10697	1	1	1	617	68.633	8.13	100	94.3	114.1	82.7	98.4	110.6	102.8	97.2333	1.05725	0.607147
Q8BH04	Pck2	Phosphoenolpyruvate carboxykinase [GTP], mitochondrial OS=Mus musculus OX=10090 GN=Pck2 PE=1 SV=1	59.5312	28	198	28	640	70.482	7.28	100.8	104	103.5	100.4	98.4	92.9	102.767	97.2333	1.05691	0.08706
Q9CQI3	Gmfb	Glia maturation factor beta OS=Mus musculus OX=10090 GN=Gmfb PE=1 SV=3	42.2535	4	8	4	142	16.712	5.16	103.8	104.5	100	96.9	102.4	92.4	102.767	97.2333	1.05691	0.160021
Q80U58	Pum2	Pumilio homolog 2 OS=Mus musculus OX=10090 GN=Pum2 PE=1 SV=2	8.25516	8	19	3	1066	114.243	7.08	101.4	107.2	99.7	95.2	97	99.5	102.767	97.2333	1.05691	0.099501
O70421	Fzd1	Frizzled-1 OS=Mus musculus OX=10090 GN=Fzd1 PE=1 SV=3	13.8629	9	18	7	642	71.081	7.71	101.9	106.7	99.7	98	97.1	96.6	102.767	97.2333	1.05691	0.0584102
P70297	Stam	Signal transducing adapter molecule 1 OS=Mus musculus OX=10090 GN=Stam PE=1 SV=3	9.12409	4	6	4	548	59.733	4.84	108.5	98.2	101.6	97.5	94.9	99.3	102.767	97.2333	1.05691	0.167705
E9Q394	Akap13	A-kinase anchor protein 13 OS=Mus musculus OX=10090 GN=Akap13 PE=1 SV=1	2.52161	5	5	5	2776	303.786	5.38	99	107.8	101.5	95.4	98.1	98.2	102.767	97.2333	1.05691	0.116828
P62342	Selenot	Thioredoxin reductase-like selenoprotein T OS=Mus musculus OX=10090 GN=Selenot PE=1 SV=2	6.66667	1	2	1	195	22.278	8.6	102.5	98.1	107.7	90.7	97.6	103.4	102.767	97.2333	1.05691	0.295466
Q8C4V1	Arhgap24	Rho GTPase-activating protein 24 OS=Mus musculus OX=10090 GN=Arhgap24 PE=1 SV=2	1.74029	1	1	1	747	84.047	6.95	104.9	97.3	106.1	94	86	111.7	102.767	97.2333	1.05691	0.530958
Q6IEE6	Tmem132e	Transmembrane protein 132E OS=Mus musculus OX=10090 GN=Tmem132e PE=1 SV=1	2.13849	1	1	1	982	106.923	6.04	87.7	114.5	106.1	92.2	58.5	141	102.767	97.2333	1.05691	0.837091
Q91Z22	Tmem123	Porimin OS=Mus musculus OX=10090 GN=Tmem123 PE=1 SV=1	4.61538	1	1	1	195	20.165	9.51	103.7	99.1	105.5	97.4	103.7	90.6	102.767	97.2333	1.05691	0.261458
Q9CQB5	Cisd2	CDGSH iron-sulfur domain-containing protein 2 OS=Mus musculus OX=10090 GN=Cisd2 PE=1 SV=1	55.5556	7	23	7	135	15.232	9.51	100.2	103.6	104.4	93.5	99.4	98.8	102.733	97.2333	1.05656	0.0728908
Q3V1T4	P3h1	Prolyl 3-hydroxylase 1 OS=Mus musculus OX=10090 GN=P3h1 PE=1 SV=2	45.3315	25	81	24	739	83.598	5.14	102.8	101.7	103.7	94.5	96.9	100.3	102.733	97.2333	1.05656	0.036529
Q9JII6	Akr1a1	Alcohol dehydrogenase [NADP(+)] OS=Mus musculus OX=10090 GN=Akr1a1 PE=1 SV=3	37.5385	9	24	8	325	36.564	7.39	102.8	104.3	101.1	100.5	98.2	93	102.733	97.2333	1.05656	0.0839885
Q99LS3	Psph	Phosphoserine phosphatase OS=Mus musculus OX=10090 GN=Psph PE=1 SV=1	13.3333	3	5	3	225	25.08	6.14	101.6	107.8	98.8	100.6	97.1	94	102.733	97.2333	1.05656	0.168065
Q8BP40	Acp6	Lysophosphatidic acid phosphatase type 6 OS=Mus musculus OX=10090 GN=Acp6 PE=1 SV=1	13.1579	4	4	4	418	47.595	7.72	106.1	99.5	102.6	100.4	97.4	93.9	102.733	97.2333	1.05656	0.109054
P35282	Rab21	Ras-related protein Rab-21 OS=Mus musculus OX=10090 GN=Rab21 PE=1 SV=4	28.8288	5	22	5	222	24.091	7.94	102.2	101.3	104.8	96.7	97	98.1	102.767	97.2667	1.05655	0.00829641
Q9R1P4	Psma1	Proteasome subunit alpha type-1 OS=Mus musculus OX=10090 GN=Psma1 PE=1 SV=1	49.4297	14	28	14	263	29.528	6.46	103.2	105.1	100	99.8	97.7	94.3	102.767	97.2667	1.05655	0.065702
Q9Z1M8	Ik	Protein Red OS=Mus musculus OX=10090 GN=Ik PE=1 SV=2	29.4434	13	23	13	557	65.576	6.64	103.1	101.5	103.7	94.8	93.3	103.7	102.767	97.2667	1.05655	0.172067
P47941	Crkl	Crk-like protein OS=Mus musculus OX=10090 GN=Crkl PE=1 SV=2	19.802	4	4	4	303	33.809	6.74	102.9	104.2	101.1	102.5	96.7	92.6	102.733	97.2667	1.0562	0.143439
Q61398	Pcolce	Procollagen C-endopeptidase enhancer 1 OS=Mus musculus OX=10090 GN=Pcolce PE=1 SV=2	33.7607	12	38	12	468	50.136	8.41	104.9	102	101.3	95.1	95.2	101.5	102.733	97.2667	1.0562	0.0837991
P62073	Timm10	Mitochondrial import inner membrane translocase subunit Tim10 OS=Mus musculus OX=10090 GN=Timm10 PE=1 SV=1	53.3333	5	15	5	90	10.326	6.29	98.5	103.6	106.1	98.2	95.9	97.7	102.733	97.2667	1.0562	0.079958
Q5SXY1	Specc1	Cytospin-B OS=Mus musculus OX=10090 GN=Specc1 PE=1 SV=2	13.8707	15	18	15	1067	118.029	6.64	102.2	102.3	103.7	102.9	99.2	89.7	102.733	97.2667	1.0562	0.239658
Q91YD3	Dcp1a	mRNA-decapping enzyme 1A OS=Mus musculus OX=10090 GN=Dcp1a PE=1 SV=1	3.65449	2	2	2	602	65.178	6.99	103.9	98.2	106.1	102	94.9	94.9	102.733	97.2667	1.0562	0.176824
Q9CY34	Ube2f	NEDD8-conjugating enzyme UBE2F OS=Mus musculus OX=10090 GN=Ube2f PE=1 SV=1	9.18919	1	1	1	185	21.097	6.54	106.3	95.5	106.4	95.1	97.4	99.3	102.733	97.2667	1.0562	0.225176
Q3U1N2	Srebf2	Sterol regulatory element-binding protein 2 OS=Mus musculus OX=10090 GN=Srebf2 PE=1 SV=2	1.32743	1	1	1	1130	122.833	8.44	95.3	112.4	100.5	99.8	92.3	99.7	102.733	97.2667	1.0562	0.387114
P57722	Pcbp3	Poly(rC)-binding protein 3 OS=Mus musculus OX=10090 GN=Pcbp3 PE=1 SV=3	26.1456	8	29	2	371	39.269	7.52	99.7	104.8	103.6	97.8	93	101	102.7	97.2667	1.05586	0.123149
Q9D4V7	Rabl3	Rab-like protein 3 OS=Mus musculus OX=10090 GN=Rabl3 PE=1 SV=1	20.339	3	3	3	236	26.281	7.15	104.2	103	100.9	97.1	93.8	100.9	102.7	97.2667	1.05586	0.074594
Q9CSH3	Dis3	Exosome complex exonuclease RRP44 OS=Mus musculus OX=10090 GN=Dis3 PE=1 SV=4	14.1962	10	16	10	958	108.769	7.53	100.7	103.4	104.1	99.7	93.1	99.1	102.733	97.3	1.05584	0.0816956
P56380	Nudt2	Bis(5'-nucleosyl)-tetraphosphatase [asymmetrical] OS=Mus musculus OX=10090 GN=Nudt2 PE=1 SV=3	9.52381	1	1	1	147	16.979	6.28	102.9	103.8	101.5	98	100.2	93.7	102.733	97.3	1.05584	0.0548715
Q8VDG5	Ppcs	Phosphopantothenate--cysteine ligase OS=Mus musculus OX=10090 GN=Ppcs PE=1 SV=1	4.82315	1	1	1	311	33.773	6.55	84.5	122.9	100.8	112.2	93.1	86.6	102.733	97.3	1.05584	0.708359
Q64727	Vcl	Vinculin OS=Mus musculus OX=10090 GN=Vcl PE=1 SV=4	72.7955	72	290	72	1066	116.644	6	102.3	103.4	102.4	101.7	96.6	93.6	102.7	97.3	1.0555	0.08676
P02469	Lamb1	Laminin subunit beta-1 OS=Mus musculus OX=10090 GN=Lamb1 PE=1 SV=3	29.1153	47	126	46	1786	196.961	4.94	102.8	99.7	105.6	101.1	100.4	90.4	102.7	97.3	1.0555	0.233698
Q99MR6	Srrt	Serrate RNA effector molecule homolog OS=Mus musculus OX=10090 GN=Srrt PE=1 SV=1	25.9429	19	43	19	875	100.39	5.97	105.6	102	100.5	100.7	95.8	95.4	102.7	97.3	1.0555	0.0768564
P20060	Hexb	Beta-hexosaminidase subunit beta OS=Mus musculus OX=10090 GN=Hexb PE=1 SV=2	19.403	10	26	10	536	61.077	8.12	103	104.7	100.4	102.5	102.4	87	102.7	97.3	1.0555	0.365851
Q3TLH4	Prrc2c	Protein PRRC2C OS=Mus musculus OX=10090 GN=Prrc2c PE=1 SV=3	5.76247	15	21	14	2846	310.703	9.1	99.4	105.5	103.2	98.2	93.7	100	102.7	97.3	1.0555	0.104787
Q9Z1J3	Nfs1	Cysteine desulfurase, mitochondrial OS=Mus musculus OX=10090 GN=Nfs1 PE=1 SV=3	20.915	7	11	7	459	50.538	8.16	101.2	107.6	99.3	100.1	99.1	92.7	102.7	97.3	1.0555	0.189195
Q6NVG1	Lpcat4	Lysophospholipid acyltransferase LPCAT4 OS=Mus musculus OX=10090 GN=Lpcat4 PE=1 SV=1	7.82443	3	6	3	524	57.107	8.75	103.3	101.6	103.2	100.4	94.5	97	102.7	97.3	1.0555	0.039699
Q91XU0	Wrnip1	ATPase WRNIP1 OS=Mus musculus OX=10090 GN=Wrnip1 PE=1 SV=2	8.18182	4	5	4	660	71.749	6.18	98.3	109	100.8	97.2	92.5	102.2	102.7	97.3	1.0555	0.275268
Q3UM18	Lsg1	Large subunit GTPase 1 homolog OS=Mus musculus OX=10090 GN=Lsg1 PE=1 SV=2	13.8199	7	7	7	644	73.111	6.51	101.9	102.8	103.4	98.1	95.4	98.4	102.7	97.3	1.0555	0.00675053
Q9D8M3	Slc48a1	Heme transporter HRG1 OS=Mus musculus OX=10090 GN=Slc48a1 PE=2 SV=1	8.21918	1	1	1	146	16.478	9.45	115.8	105.7	86.6	87.8	96.8	107.3	102.7	97.3	1.0555	0.626161
Q8BTT6	Diexf	Digestive organ expansion factor homolog OS=Mus musculus OX=10090 GN=Diexf PE=2 SV=2	3.62694	2	2	2	772	88.762	5.74	108.6	102.5	97	95.9	101.6	94.4	102.7	97.3	1.0555	0.248763
P62700	Ypel5	Protein yippee-like 5 OS=Mus musculus OX=10090 GN=Ypel5 PE=1 SV=1	11.5702	1	1	1	121	13.833	7.31	104.7	105.7	97.7	105.6	97.1	89.2	102.7	97.3	1.0555	0.370911
Q91WR3	Ascc2	Activating signal cointegrator 1 complex subunit 2 OS=Mus musculus OX=10090 GN=Ascc2 PE=1 SV=1	13.4846	6	12	6	749	85.599	5.03	104.1	104.1	99.9	98.3	98.3	95.4	102.7	97.3333	1.05514	0.0343671
Q8BJM7	Tyw1	S-adenosyl-L-methionine-dependent tRNA 4-demethylwyosine synthase OS=Mus musculus OX=10090 GN=Tyw1 PE=1 SV=1	7.3509	4	5	4	721	81.547	7.83	102	104.7	101.4	95.4	102.6	94	102.7	97.3333	1.05514	0.132908
O55098	Stk10	Serine/threonine-protein kinase 10 OS=Mus musculus OX=10090 GN=Stk10 PE=1 SV=2	0.828157	1	1	1	966	111.836	7.15	96.9	118.1	93.1	91.1	99.2	101.7	102.7	97.3333	1.05514	0.558091
Q99KK7	Dpp3	Dipeptidyl peptidase 3 OS=Mus musculus OX=10090 GN=Dpp3 PE=1 SV=2	27.7778	13	27	13	738	82.846	5.38	102.8	106.1	99.2	101.4	100.2	90.4	102.7	97.3333	1.05514	0.252143
P23198	Cbx3	Chromobox protein homolog 3 OS=Mus musculus OX=10090 GN=Cbx3 PE=1 SV=2	46.9945	10	83	8	183	20.842	5.22	105.2	99.4	103.4	101.3	96.2	94.5	102.667	97.3333	1.05479	0.116137
Q9EPS3	Glce	D-glucuronyl C5-epimerase OS=Mus musculus OX=10090 GN=Glce PE=1 SV=2	30.2589	18	39	18	618	70.045	8.85	102.3	100.4	105.3	92.3	94.1	105.6	102.667	97.3333	1.05479	0.292475
Q9QZ88	Vps29	Vacuolar protein sorting-associated protein 29 OS=Mus musculus OX=10090 GN=Vps29 PE=1 SV=1	29.6703	6	15	6	182	20.483	6.79	105.4	102	100.6	101	98.2	92.8	102.667	97.3333	1.05479	0.129203
Q3U2P1	Sec24a	Protein transport protein Sec24A OS=Mus musculus OX=10090 GN=Sec24a PE=1 SV=1	6.88073	6	8	6	1090	118.707	7.83	104	103.4	100.6	97.8	97.8	96.4	102.667	97.3333	1.05479	0.00966214
Q8R0J7	Vps37b	Vacuolar protein sorting-associated protein 37B OS=Mus musculus OX=10090 GN=Vps37b PE=1 SV=1	23.1579	4	7	4	285	31.036	7.05	103.6	102.4	102	99.1	95.9	97	102.667	97.3333	1.05479	0.00719507
Q8C4Q6	Aida	Axin interactor, dorsalization-associated protein OS=Mus musculus OX=10090 GN=Aida PE=1 SV=1	17.7049	4	5	4	305	34.866	6.74	104.2	101.8	102	101.3	94.4	96.3	102.667	97.3333	1.05479	0.0721469
P03958	Ada	Adenosine deaminase OS=Mus musculus OX=10090 GN=Ada PE=1 SV=3	6.81818	2	4	2	352	39.966	5.72	100.1	108.2	99.7	97.3	98.2	96.5	102.667	97.3333	1.05479	0.130774
Q9D0P8	Ift27	Intraflagellar transport protein 27 homolog OS=Mus musculus OX=10090 GN=Ift27 PE=1 SV=1	24.7312	2	4	2	186	20.801	5.2	100.8	116.5	90.7	98.6	95.1	98.3	102.667	97.3333	1.05479	0.520954
Q9ES18	Foxj2	Forkhead box protein J2 OS=Mus musculus OX=10090 GN=Foxj2 PE=2 SV=1	3.36283	1	1	1	565	61.531	6.65	98	106.6	103.4	94.7	103.6	93.7	102.667	97.3333	1.05479	0.255756
O35887	Calu	Calumenin OS=Mus musculus OX=10090 GN=Calu PE=1 SV=1	71.1111	21	171	21	315	37.041	4.67	103.5	100.6	103.8	102.2	96.4	93.4	102.633	97.3333	1.05445	0.128973
O08749	Dld	Dihydrolipoyl dehydrogenase, mitochondrial OS=Mus musculus OX=10090 GN=Dld PE=1 SV=2	46.5619	16	97	16	509	54.238	7.9	101.7	102	104.2	104.5	100.5	87	102.633	97.3333	1.05445	0.37813
Q8C570	Rae1	mRNA export factor OS=Mus musculus OX=10090 GN=Rae1 PE=1 SV=1	43.2065	12	20	12	368	40.939	7.83	104.6	101.5	101.8	98.2	95.1	98.7	102.633	97.3333	1.05445	0.0240252
P62631	Eef1a2	Elongation factor 1-alpha 2 OS=Mus musculus OX=10090 GN=Eef1a2 PE=1 SV=1	29.5896	10	221	1	463	50.422	9.03	106.6	104.4	97	103.4	95	93.7	102.667	97.3667	1.05443	0.275924
Q9QZ23	Nfu1	NFU1 iron-sulfur cluster scaffold homolog, mitochondrial OS=Mus musculus OX=10090 GN=Nfu1 PE=1 SV=2	26.2745	5	9	5	255	28.549	5.03	100.3	101.6	106.1	102.4	98.6	91.1	102.667	97.3667	1.05443	0.231074
P59017	Bcl2l13	Bcl-2-like protein 13 OS=Mus musculus OX=10090 GN=Bcl2l13 PE=1 SV=2	12.6728	5	11	5	434	46.691	4.59	100.4	103.8	103.8	96.7	97.8	97.6	102.667	97.3667	1.05443	0.0109806
Q9CPX6	Atg3	Ubiquitin-like-conjugating enzyme ATG3 OS=Mus musculus OX=10090 GN=Atg3 PE=1 SV=1	14.3312	4	7	4	314	35.773	4.72	101	106.9	100.1	98.9	96.3	96.9	102.667	97.3667	1.05443	0.0800818
Q99ML4	Fam69b	Protein FAM69B OS=Mus musculus OX=10090 GN=Fam69b PE=1 SV=1	6.2645	2	3	2	431	48.76	8.15	99.7	107.3	101	96.3	97.9	97.9	102.667	97.3667	1.05443	0.0924276
Q61578	Fdxr	NADPH:adrenodoxin oxidoreductase, mitochondrial OS=Mus musculus OX=10090 GN=Fdxr PE=1 SV=1	11.336	3	6	3	494	54.168	8.66	102.2	98.6	107.2	98.5	100.7	92.9	102.667	97.3667	1.05443	0.194797
A6H8H2	Dennd4c	DENN domain-containing protein 4C OS=Mus musculus OX=10090 GN=Dennd4c PE=1 SV=1	3.77754	5	6	5	1906	211.324	6.4	100.5	107	100.4	100.8	97.6	93.7	102.633	97.3667	1.05409	0.153702
Q8C4S8	Dennd2a	DENN domain-containing protein 2A OS=Mus musculus OX=10090 GN=Dennd2a PE=1 SV=1	2.7	2	5	1	1000	113.024	8.91	98.7	102.4	106.8	91	110.2	90.9	102.633	97.3667	1.05409	0.483694
Q61122	Nab1	NGFI-A-binding protein 1 OS=Mus musculus OX=10090 GN=Nab1 PE=1 SV=2	4.11523	1	1	1	486	53.976	6.61	98.5	118.5	90.9	104.1	92.3	95.7	102.633	97.3667	1.05409	0.58773
Q1HFZ0	Nsun2	tRNA (cytosine(34)-C(5))-methyltransferase OS=Mus musculus OX=10090 GN=Nsun2 PE=1 SV=2	32.6288	21	37	21	757	85.397	6.58	104.3	106	97.6	94.9	98.3	98.9	102.633	97.3667	1.05409	0.138373
Q8R050	Gspt1	Eukaryotic peptide chain release factor GTP-binding subunit ERF3A OS=Mus musculus OX=10090 GN=Gspt1 PE=1 SV=2	30.3459	15	28	15	636	68.582	5.21	104.3	102.4	101.2	100.6	96.5	95	102.633	97.3667	1.05409	0.0503413
Q99LB0	Dnttip1	Deoxynucleotidyltransferase terminal-interacting protein 1 OS=Mus musculus OX=10090 GN=Dnttip1 PE=1 SV=1	28.6585	6	7	6	328	36.829	9.07	101.4	106.9	99.6	94.8	94.5	102.8	102.633	97.3667	1.05409	0.206215
Q9D7J4	Cox20	Cytochrome c oxidase assembly protein COX20, mitochondrial OS=Mus musculus OX=10090 GN=Cox20 PE=1 SV=1	11.9658	1	2	1	117	13.155	9.01	100.3	108.1	99.5	94.2	96.1	101.8	102.633	97.3667	1.05409	0.214084
Q8VH37	Hdac8	Histone deacetylase 8 OS=Mus musculus OX=10090 GN=Hdac8 PE=1 SV=2	5.03979	1	1	1	377	41.745	6.16	102.1	108.1	97.7	102.3	103	86.8	102.633	97.3667	1.05409	0.435646
P29595	Nedd8	NEDD8 OS=Mus musculus OX=10090 GN=Nedd8 PE=1 SV=2	28.3951	3	4	3	81	8.967	7.25	101	104.5	102.3	101.2	99.7	91.2	102.6	97.3667	1.05375	0.185491
Q9CQV8	Ywhab	14-3-3 protein beta/alpha OS=Mus musculus OX=10090 GN=Ywhab PE=1 SV=3	68.6992	15	73	8	246	28.069	4.83	103.9	101.7	102.3	101.6	98.9	91.7	102.633	97.4	1.05373	0.158861
Q78ZA7	Nap1l4	Nucleosome assembly protein 1-like 4 OS=Mus musculus OX=10090 GN=Nap1l4 PE=1 SV=1	24	7	28	6	375	42.653	4.67	103.3	103.4	101.2	99.1	95.8	97.3	102.633	97.4	1.05373	0.01183
P17439	Gba	Glucosylceramidase OS=Mus musculus OX=10090 GN=Gba PE=1 SV=1	26.6019	12	37	12	515	57.585	7.75	102	105.4	100.4	101.2	97.8	93.2	102.6	97.4	1.05339	0.131311
B2RY56	Rbm25	RNA-binding protein 25 OS=Mus musculus OX=10090 GN=Rbm25 PE=1 SV=2	19.2124	15	27	15	838	99.491	6.32	106.1	100.2	101.5	98.7	95.5	98	102.6	97.4	1.05339	0.0630639
Q8BGE6	Atg4b	Cysteine protease ATG4B OS=Mus musculus OX=10090 GN=Atg4b PE=1 SV=2	11.4504	3	4	3	393	44.347	5.07	103.8	103.2	100.8	103.8	95.6	92.8	102.6	97.4	1.05339	0.203606
Q8BW10	Nob1	RNA-binding protein NOB1 OS=Mus musculus OX=10090 GN=Nob1 PE=1 SV=1	15.1365	5	6	5	403	45.435	7.31	99.4	105.7	102.7	94.6	95.8	101.8	102.6	97.4	1.05339	0.144847
Q91YI0	Asl	Argininosuccinate lyase OS=Mus musculus OX=10090 GN=Asl PE=1 SV=1	6.68103	2	3	2	464	51.707	6.96	103.4	102.8	101.6	100.2	97.2	94.8	102.6	97.4	1.05339	0.0344159
Q91YN5	Uap1	UDP-N-acetylhexosamine pyrophosphorylase OS=Mus musculus OX=10090 GN=Uap1 PE=1 SV=1	1.341	1	1	1	522	58.572	6.49	101.2	106	100.6	102.6	94.8	94.8	102.6	97.4	1.05339	0.169973
Q99020	Hnrnpab	Heterogeneous nuclear ribonucleoprotein A/B OS=Mus musculus OX=10090 GN=Hnrnpab PE=1 SV=1	44.2105	13	94	12	285	30.812	7.91	102	104.2	101.6	95.5	92.3	104.4	102.6	97.4	1.05339	0.233549
P61222	Abce1	ATP-binding cassette sub-family E member 1 OS=Mus musculus OX=10090 GN=Abce1 PE=1 SV=1	39.8998	20	43	20	599	67.271	8.34	105.7	103.5	98.5	101.1	94.6	96.5	102.567	97.4	1.05305	0.146649
Q9D1C8	Vps28	Vacuolar protein sorting-associated protein 28 homolog OS=Mus musculus OX=10090 GN=Vps28 PE=1 SV=1	45.7014	8	18	8	221	25.436	5.54	102.7	103.5	101.5	97	99.7	95.5	102.567	97.4	1.05305	0.019089
Q9D0D3	Mtpap	Poly(A) RNA polymerase, mitochondrial OS=Mus musculus OX=10090 GN=Mtpap PE=1 SV=1	18.8034	8	12	8	585	65.189	8.88	99.3	106.3	102.1	95.9	95.1	101.2	102.567	97.4	1.05305	0.138016
Q8VDP4	Ccar2	Cell cycle and apoptosis regulator protein 2 OS=Mus musculus OX=10090 GN=Ccar2 PE=1 SV=2	12.9067	9	14	9	922	102.938	5.25	101.6	104	102.1	100.5	98.9	92.8	102.567	97.4	1.05305	0.103341
Q9D8B3	Chmp4b	Charged multivesicular body protein 4b OS=Mus musculus OX=10090 GN=Chmp4b PE=1 SV=2	40.1786	9	19	9	224	24.921	4.82	104.3	103.5	99.9	97.2	96.4	98.6	102.567	97.4	1.05305	0.0260853
Q6PAL8	Dennd5a	DENN domain-containing protein 5A OS=Mus musculus OX=10090 GN=Dennd5a PE=1 SV=1	1.0878	1	1	1	1287	146.56	6.7	95.9	116.5	95.3	100.9	98.7	92.6	102.567	97.4	1.05305	0.523398
Q3THK7	Gmps	GMP synthase [glutamine-hydrolyzing] OS=Mus musculus OX=10090 GN=Gmps PE=1 SV=2	31.3131	16	31	16	693	76.675	6.73	102.4	104.5	100.9	100.9	96	95.4	102.6	97.4333	1.05303	0.0637055
Q8VDC1	Fyco1	FYVE and coiled-coil domain-containing protein 1 OS=Mus musculus OX=10090 GN=Fyco1 PE=1 SV=1	8.07237	9	12	9	1437	162.235	4.98	104.9	102.2	100.7	98.8	94.9	98.6	102.6	97.4333	1.05303	0.0429812
Q8BX90	Fndc3a	Fibronectin type-III domain-containing protein 3A OS=Mus musculus OX=10090 GN=Fndc3a PE=1 SV=3	19.616	16	18	16	1198	131.874	6.64	102.8	102.7	102.3	96.2	96.8	99.3	102.6	97.4333	1.05303	0.00579313
Q921E6	Eed	Polycomb protein EED OS=Mus musculus OX=10090 GN=Eed PE=1 SV=1	10.2041	4	4	4	441	50.166	7.03	101.8	104.3	101.7	99.7	93.6	99	102.6	97.4333	1.05303	0.070248
Q8JZX9	Cdc42ep2	Cdc42 effector protein 2 OS=Mus musculus OX=10090 GN=Cdc42ep2 PE=1 SV=1	7.47664	1	2	1	214	22.983	5.54	95.4	110.9	101.5	103.5	95	93.8	102.6	97.4333	1.05303	0.396386
Q02248	Ctnnb1	Catenin beta-1 OS=Mus musculus OX=10090 GN=Ctnnb1 PE=1 SV=1	44.5583	30	105	25	781	85.416	5.86	101.5	102.9	103.3	100	97.1	95.2	102.567	97.4333	1.05269	0.0266427
Q9CZD3	Gars	Glycine--tRNA ligase OS=Mus musculus OX=10090 GN=Gars PE=1 SV=1	41.701	28	66	28	729	81.826	6.65	104.6	102.1	101	102.2	97.4	92.7	102.567	97.4333	1.05269	0.155956
Q9QX47	Son	Protein SON OS=Mus musculus OX=10090 GN=Son PE=1 SV=2	14.8118	28	49	28	2444	265.483	5.6	103.1	99.8	104.8	97.6	97.4	97.3	102.567	97.4333	1.05269	0.0251002
Q61234	Snta1	Alpha-1-syntrophin OS=Mus musculus OX=10090 GN=Snta1 PE=1 SV=1	12.9225	5	7	4	503	53.632	6.86	104	98.7	105	100.2	96.8	95.3	102.567	97.4333	1.05269	0.102561
Q9ERA6	Tfip11	Tuftelin-interacting protein 11 OS=Mus musculus OX=10090 GN=Tfip11 PE=1 SV=1	8.35322	6	6	6	838	96.244	5.9	100.7	107	100	102.5	94.1	95.7	102.567	97.4333	1.05269	0.20601
Q8K2J7	Rell1	RELT-like protein 1 OS=Mus musculus OX=10090 GN=Rell1 PE=2 SV=2	5.88235	1	2	1	272	29.333	7.85	110.8	93.8	103.1	97.2	103.1	92	102.567	97.4333	1.05269	0.431078
Q8R4C2	Rufy2	RUN and FYVE domain-containing protein 2 OS=Mus musculus OX=10090 GN=Rufy2 PE=1 SV=2	8.25083	5	6	5	606	70.049	5.83	102.5	104.5	100.7	102.3	94.1	95.9	102.567	97.4333	1.05269	0.132113
Q8K354	Cbr3	Carbonyl reductase [NADPH] 3 OS=Mus musculus OX=10090 GN=Cbr3 PE=1 SV=1	28.8809	5	5	5	277	30.934	6.57	106.2	99.6	101.9	96.6	98	97.7	102.567	97.4333	1.05269	0.0605568
P70700	Polr1b	DNA-directed RNA polymerase I subunit RPA2 OS=Mus musculus OX=10090 GN=Polr1b PE=1 SV=2	1.85022	2	2	2	1135	128.129	7.58	99.9	108.7	99.1	94.6	96.4	101.3	102.567	97.4333	1.05269	0.234405
P62897	Cycs	Cytochrome c, somatic OS=Mus musculus OX=10090 GN=Cycs PE=1 SV=2	54.2857	6	22	6	105	11.598	9.58	101.8	103	102.8	99.5	104.1	88.7	102.533	97.4333	1.05234	0.327801
Q6P4S8	Ints1	Integrator complex subunit 1 OS=Mus musculus OX=10090 GN=Ints1 PE=1 SV=2	7.19818	11	12	11	2195	245.013	6.28	102.2	107.7	97.7	101	92.4	98.9	102.533	97.4333	1.05234	0.259108
Q8BU11	Tox4	TOX high mobility group box family member 4 OS=Mus musculus OX=10090 GN=Tox4 PE=1 SV=3	7.26979	4	6	4	619	65.92	5.01	100.8	103	103.9	98.2	96	98.2	102.567	97.4667	1.05233	0.0123235
Q9D6Z1	Nop56	Nucleolar protein 56 OS=Mus musculus OX=10090 GN=Nop56 PE=1 SV=2	57.7586	26	89	26	580	64.424	9.14	103.4	105	99.2	97.5	93.5	101.4	102.533	97.4667	1.05198	0.151405
Q9CQ65	Mtap	S-methyl-5'-thioadenosine phosphorylase OS=Mus musculus OX=10090 GN=Mtap PE=1 SV=1	46.9965	9	25	9	283	31.042	7.14	103	104.2	100.4	102.4	98.3	91.7	102.533	97.4667	1.05198	0.200856
O55234	Psmb5	Proteasome subunit beta type-5 OS=Mus musculus OX=10090 GN=Psmb5 PE=1 SV=3	31.4394	9	17	9	264	28.514	7.02	101.9	104.1	101.6	99.3	98.3	94.8	102.533	97.4667	1.05198	0.0324067
Q6P1B1	Xpnpep1	Xaa-Pro aminopeptidase 1 OS=Mus musculus OX=10090 GN=Xpnpep1 PE=1 SV=1	16.2119	8	18	8	623	69.547	5.54	103.5	105.3	98.8	103.1	99.8	89.5	102.533	97.4667	1.05198	0.326081
Q91V64	Isoc1	Isochorismatase domain-containing protein 1 OS=Mus musculus OX=10090 GN=Isoc1 PE=1 SV=1	24.5791	6	9	6	297	32.012	7.39	99.7	107.3	100.6	97.1	95.1	100.2	102.533	97.4667	1.05198	0.146735
Q8CDM1	Atad2	ATPase family AAA domain-containing protein 2 OS=Mus musculus OX=10090 GN=Atad2 PE=1 SV=1	11.6346	8	12	8	1040	117.869	6.89	101.2	105.9	100.5	100	99.7	92.7	102.533	97.4667	1.05198	0.1584
Q8R4U7	Luzp1	Leucine zipper protein 1 OS=Mus musculus OX=10090 GN=Luzp1 PE=1 SV=2	4.86891	5	8	5	1068	119.239	7.99	101.8	100.7	105.1	102.2	93.1	97.1	102.533	97.4667	1.05198	0.160641
Q99LC8	Eif2b1	Translation initiation factor eIF-2B subunit alpha OS=Mus musculus OX=10090 GN=Eif2b1 PE=1 SV=1	17.377	5	6	5	305	33.795	8.32	106.8	98	102.8	99.6	94.3	98.5	102.533	97.4667	1.05198	0.167952
Q9D7M1	Gid8	Glucose-induced degradation protein 8 homolog OS=Mus musculus OX=10090 GN=Gid8 PE=1 SV=1	19.2982	3	3	3	228	26.762	4.97	114	94.1	99.5	95.8	97.1	99.5	102.533	97.4667	1.05198	0.448723
Q60695	Rgl1	Ral guanine nucleotide dissociation stimulator-like 1 OS=Mus musculus OX=10090 GN=Rgl1 PE=1 SV=2	1.17188	1	1	1	768	86.269	6.09	96.1	115.9	95.6	107.7	97.3	87.4	102.533	97.4667	1.05198	0.599218
Q91XY4	Pcdhga4	Protocadherin gamma-A4 OS=Mus musculus OX=10090 GN=Pcdhga4 PE=1 SV=1	4.62366	3	3	3	930	100.297	4.87	99.1	101.4	107.2	94.3	99.9	98.3	102.567	97.5	1.05197	0.158753
Q8K124	Plekho2	Pleckstrin homology domain-containing family O member 2 OS=Mus musculus OX=10090 GN=Plekho2 PE=1 SV=1	30.101	9	13	9	495	53.839	5.5	102.9	101	103.6	101.5	95.7	95.2	102.5	97.4667	1.05164	0.0807902
P47199	Cryz	Quinone oxidoreductase OS=Mus musculus OX=10090 GN=Cryz PE=1 SV=1	16.0121	4	7	4	331	35.246	8.07	102.7	102.6	102.2	100.3	94.1	98	102.5	97.4667	1.05164	0.0502439
Q8CBQ5	Pi4k2b	Phosphatidylinositol 4-kinase type 2-beta OS=Mus musculus OX=10090 GN=Pi4k2b PE=1 SV=1	8.742	3	3	3	469	53.444	6.8	101.8	104.8	100.9	98.5	98.1	95.8	102.5	97.4667	1.05164	0.0254636
Q91X78	Erlin1	Erlin-1 OS=Mus musculus OX=10090 GN=Erlin1 PE=1 SV=1	29.4798	9	23	6	346	38.912	7.21	102.2	102.3	103.1	94.4	95.9	102.2	102.533	97.5	1.05162	0.104644
P97287	Mcl1	Induced myeloid leukemia cell differentiation protein Mcl-1 homolog OS=Mus musculus OX=10090 GN=Mcl1 PE=1 SV=3	17.8248	4	10	4	331	35.195	6.2	102.4	100.6	104.6	98.1	94	100.4	102.533	97.5	1.05162	0.0840776
Q9EPL4	Mettl9	Methyltransferase-like protein 9 OS=Mus musculus OX=10090 GN=Mettl9 PE=1 SV=1	19.8113	5	7	5	318	36.403	6.68	99.7	103.9	104	97.2	94.6	100.7	102.533	97.5	1.05162	0.0904079
Q8CBR6	Tsku	Tsukushin OS=Mus musculus OX=10090 GN=Tsku PE=2 SV=2	4.23729	1	1	1	354	38.338	6.61	100.9	104.1	102.4	104.8	99.7	87.9	102.467	97.4667	1.0513	0.381511
P27773	Pdia3	Protein disulfide-isomerase A3 OS=Mus musculus OX=10090 GN=Pdia3 PE=1 SV=2	76.6337	37	249	37	505	56.643	6.21	104.2	100.2	103.1	102.5	101.6	88.4	102.5	97.5	1.05128	0.348363
O08810	Eftud2	116 kDa U5 small nuclear ribonucleoprotein component OS=Mus musculus OX=10090 GN=Eftud2 PE=1 SV=1	49.4336	37	143	36	971	109.291	5	102.1	103.5	101.9	100	95.2	97.3	102.5	97.5	1.05128	0.027687
Q9R0E2	Plod1	Procollagen-lysine,2-oxoglutarate 5-dioxygenase 1 OS=Mus musculus OX=10090 GN=Plod1 PE=1 SV=1	41.7582	24	76	24	728	83.542	6.54	102.8	101.3	103.4	98.4	96.9	97.2	102.5	97.5	1.05128	0.00296548
Q91VH2	Snx9	Sorting nexin-9 OS=Mus musculus OX=10090 GN=Snx9 PE=1 SV=1	30.9244	15	39	15	595	66.504	5.52	104.6	106.3	96.6	99.3	96.2	97	102.5	97.5	1.05128	0.18558
Q505F5	Lrrc47	Leucine-rich repeat-containing protein 47 OS=Mus musculus OX=10090 GN=Lrrc47 PE=1 SV=1	29.6041	14	24	14	581	63.551	8.1	101.1	107.2	99.2	101.3	97.1	94.1	102.5	97.5	1.05128	0.192217
P61202	Cops2	COP9 signalosome complex subunit 2 OS=Mus musculus OX=10090 GN=Cops2 PE=1 SV=1	23.9278	9	15	9	443	51.564	5.53	106.3	100.2	101	100.3	97.2	95	102.5	97.5	1.05128	0.111358
Q9CZT5	Vasn	Vasorin OS=Mus musculus OX=10090 GN=Vasn PE=2 SV=2	9.36107	5	10	5	673	72.216	7.08	104	104.7	98.8	99.7	99.6	93.2	102.5	97.5	1.05128	0.153527
[truncated: 4,051 more rows]
