# Supplementary material for: Trio cooperates with Myh9 to regulate neural crest-derived craniofacial development
Source: Theranostics. 2021 Feb 25;11(9):4316–34. doi: 10.7150/thno.51745 (PMC7977452; doi:10.7150/thno.51745)
Supplement: Supplementary file 4 — Supplementary table S3. [file thnov11p4316s4.xlsx]

## Sheet: topblast
Supplementary Table 3: Enrichment analysis of GO annotations based on 297 DEPs. Red, blue, and green GO terms related to biological process, molecular function and cellular component, respectively (p-value ≤ 0.05).
Sequence Name	Sequence Desc	Sequence Length	Top Hit Desc	Hit Acc	E-Value	Similarity	Bit-Score	Alignment	Positive
P07724	ALBU_MOUSESerum albumin OS=Mus musculus GN=Alb PE=1 SV=3	608	sp|P07724|ALBU_MOUSESerum albumin OS=Mus musculus GN=Alb PE=1 SV=3	P07724	0	100%	1252.65	608	608
Q99MV1	TDRD1_MOUSETudor domain-containing 1 OS=Mus musculus GN=Tdrd1 PE=1 SV=2	1172	sp|Q99MV1|TDRD1_MOUSETudor domain-containing protein 1 OS=Mus musculus GN=Tdrd1 PE=1 SV=2	Q99MV1	0	100%	2430.21	1172	1172
E9Q414	APOB_MOUSEApolipo B-100 OS=Mus musculus GN=Apob PE=1 SV=1	4505	sp|E9Q414|APOB_MOUSEApolipoprotein B-100 OS=Mus musculus GN=Apob PE=1 SV=1	E9Q414	0	100%	9310.64	4505	4505
Q32NZ6	TMC5_MOUSETransmembrane channel 5 OS=Mus musculus GN=Tmc5 PE=2 SV=1	967	sp|Q32NZ6|TMC5_MOUSETransmembrane channel-like protein 5 OS=Mus musculus GN=Tmc5 PE=2 SV=1	Q32NZ6	0	100%	2011.88	967	967
Q6ZQ06	CE162_MOUSECentrosomal of 162 kDa OS=Mus musculus GN=Cep162 PE=1 SV=2	1403	sp|Q6ZQ06|CE162_MOUSECentrosomal protein of 162 kDa OS=Mus musculus GN=Cep162 PE=1 SV=2	Q6ZQ06	0	100%	2863.94	1403	1403
Q9JM58	CRLF1_MOUSECytokine receptor-like factor 1 OS=Mus musculus GN=Crlf1 PE=1 SV=1	425	sp|Q9JM58|CRLF1_MOUSECytokine receptor-like factor 1 OS=Mus musculus GN=Crlf1 PE=1 SV=1	Q9JM58	0	100%	872.078	425	425
P82198	BGH3_MOUSETransforming growth factor-beta-induced ig-h3 OS=Mus musculus GN=Tgfbi PE=1 SV=1	683	sp|P82198|BGH3_MOUSETransforming growth factor-beta-induced protein ig-h3 OS=Mus musculus GN=Tgfbi PE=1 SV=1	P82198	0	100%	1410.59	683	683
P70390	SHOX2_MOUSEShort stature homeobox 2 OS=Mus musculus GN=Shox2 PE=2 SV=1	331	sp|P70390|SHOX2_MOUSEShort stature homeobox protein 2 OS=Mus musculus GN=Shox2 PE=2 SV=1	P70390	0	100%	671.389	331	331
P29699	FETUA_MOUSEAlpha-2-HS-glyco OS=Mus musculus GN=Ahsg PE=1 SV=1	345	sp|P29699|FETUA_MOUSEAlpha-2-HS-glycoprotein OS=Mus musculus GN=Ahsg PE=1 SV=1	P29699	0	100%	712.605	345	345
Q61127	NAB2_MOUSENGFI-A-binding 2 OS=Mus musculus GN=Nab2 PE=1 SV=2	525	sp|Q61127|NAB2_MOUSENGFI-A-binding protein 2 OS=Mus musculus GN=Nab2 PE=1 SV=2	Q61127	0	100%	1048.5	525	525
P10417	BCL2_MOUSEApoptosis regulator Bcl-2 OS=Mus musculus GN=Bcl2 PE=1 SV=3	236	sp|P10417|BCL2_MOUSEApoptosis regulator Bcl-2 OS=Mus musculus GN=Bcl2 PE=1 SV=3	P10417	3.3e-176	100%	489.189	236	236
Q69Z61	PWP2A_MOUSEPWWP domain-containing 2A OS=Mus musculus GN=Pwwp2a PE=2 SV=2	730	sp|Q69Z61|PWP2A_MOUSEPWWP domain-containing protein 2A OS=Mus musculus GN=Pwwp2a PE=2 SV=2	Q69Z61	0	100%	1478.38	730	730
Q8C3S2	TNG6_MOUSETransport and Golgi organization 6 homolog OS=Mus musculus GN=Tango6 PE=1 SV=1	1079	sp|Q8C3S2|TNG6_MOUSETransport and Golgi organization protein 6 homolog OS=Mus musculus GN=Tango6 PE=1 SV=1	Q8C3S2	0	100%	2184.07	1079	1079
Q9JHH6	CBPB2_MOUSECarboxypeptidase B2 OS=Mus musculus GN=Cpb2 PE=1 SV=1	422	sp|Q9JHH6|CBPB2_MOUSECarboxypeptidase B2 OS=Mus musculus GN=Cpb2 PE=1 SV=1	Q9JHH6	0	100%	884.404	422	422
P01029	CO4B_MOUSEComplement C4-B OS=Mus musculus GN=C4b PE=1 SV=3	1738	sp|P01029|CO4B_MOUSEComplement C4-B OS=Mus musculus GN=C4b PE=1 SV=3	P01029	0	100%	3606.99	1738	1738
Q925N0	SFXN5_MOUSESideroflexin-5 OS=Mus musculus GN=Sfxn5 PE=1 SV=2	342	sp|Q925N0|SFXN5_MOUSESideroflexin-5 OS=Mus musculus GN=Sfxn5 PE=1 SV=2	Q925N0	0	100%	699.508	342	342
A8VU90	ANKL1_MOUSEAnkyrin repeat and LEM domain-containing 1 OS=Mus musculus GN=Ankle1 PE=2 SV=1	534	sp|A8VU90|ANKL1_MOUSEAnkyrin repeat and LEM domain-containing protein 1 OS=Mus musculus GN=Ankle1 PE=2 SV=1	A8VU90	0	100%	1078.93	534	534
Q8K305	NSL1_MOUSEKinetochore-associated NSL1 homolog OS=Mus musculus GN=Nsl1 PE=2 SV=1	281	sp|Q8K305|NSL1_MOUSEKinetochore-associated protein NSL1 homolog OS=Mus musculus GN=Nsl1 PE=2 SV=1	Q8K305	0	100%	578.556	281	281
P33215	NEDD1_MOUSE NEDD1 OS=Mus musculus GN=Nedd1 PE=1 SV=2	660	sp|P33215|NEDD1_MOUSEProtein NEDD1 OS=Mus musculus GN=Nedd1 PE=1 SV=2	P33215	0	100%	1358.97	660	660
Q61703	ITIH2_MOUSEInter-alpha-trypsin inhibitor heavy chain H2 OS=Mus musculus GN=Itih2 PE=1 SV=1	946	sp|Q61703|ITIH2_MOUSEInter-alpha-trypsin inhibitor heavy chain H2 OS=Mus musculus GN=Itih2 PE=1 SV=1	Q61703	0	100%	1964.5	946	946
Q3UQU0	BRD9_MOUSEBromodomain-containing 9 OS=Mus musculus GN=Brd9 PE=1 SV=1	596	sp|Q3UQU0|BRD9_MOUSEBromodomain-containing protein 9 OS=Mus musculus GN=Brd9 PE=1 SV=1	Q3UQU0	0	100%	1221.45	596	596
O35174	KCNS2_MOUSEPotassium voltage-gated channel subfamily S member 2 OS=Mus musculus GN=Kcns2 PE=1 SV=1	477	sp|O35174|KCNS2_MOUSEPotassium voltage-gated channel subfamily S member 2 OS=Mus musculus GN=Kcns2 PE=1 SV=1	O35174	0	100%	985.712	477	477
Q9CRB5	PR7C1_MOUSEProlactin-7C1 OS=Mus musculus GN=Prl7c1 PE=2 SV=1	251	sp|Q9CRB5|PR7C1_MOUSEProlactin-7C1 OS=Mus musculus GN=Prl7c1 PE=2 SV=1	Q9CRB5	0	100%	518.079	251	251
Q69Z37	SAM9L_MOUSESterile alpha motif domain-containing 9-like OS=Mus musculus GN=Samd9l PE=1 SV=2	1561	sp|Q69Z37|SAM9L_MOUSESterile alpha motif domain-containing protein 9-like OS=Mus musculus GN=Samd9l PE=1 SV=2	Q69Z37	0	100%	3239.51	1561	1561
P28481	CO2A1_MOUSECollagen alpha-1(II) chain OS=Mus musculus GN=Col2a1 PE=1 SV=2	1487	sp|P28481|CO2A1_MOUSECollagen alpha-1(II) chain OS=Mus musculus GN=Col2a1 PE=1 SV=2	P28481	0	100%	2696	1487	1487
Q61704	ITIH3_MOUSEInter-alpha-trypsin inhibitor heavy chain H3 OS=Mus musculus GN=Itih3 PE=1 SV=3	889	sp|Q61704|ITIH3_MOUSEInter-alpha-trypsin inhibitor heavy chain H3 OS=Mus musculus GN=Itih3 PE=1 SV=3	Q61704	0	100%	1842.01	889	889
P21981	TGM2_MOUSE -glutamine gamma-glutamyltransferase 2 OS=Mus musculus GN=Tgm2 PE=1 SV=4	686	sp|P21981|TGM2_MOUSEProtein-glutamine gamma-glutamyltransferase 2 OS=Mus musculus GN=Tgm2 PE=1 SV=4	P21981	0	100%	1422.53	686	686
Q9JJI8	RL38_MOUSE60S ribosomal L38 OS=Mus musculus GN=Rpl38 PE=1 SV=3	70	sp|Q9JJI8|RL38_MOUSE60S ribosomal protein L38 OS=Mus musculus GN=Rpl38 PE=1 SV=3	Q9JJI8	7.2e-43	100%	137.502	70	70
Q4KML4	ABRAL_MOUSECostars family ABRACL OS=Mus musculus GN=Abracl PE=1 SV=1	81	sp|Q4KML4|ABRAL_MOUSECostars family protein ABRACL OS=Mus musculus GN=Abracl PE=1 SV=1	Q4KML4	3.6e-52	100%	161.77	81	81
P22935	RABP2_MOUSECellular retinoic acid-binding 2 OS=Mus musculus GN=Crabp2 PE=2 SV=2	138	sp|P22935|RABP2_MOUSECellular retinoic acid-binding protein 2 OS=Mus musculus GN=Crabp2 PE=2 SV=2	P22935	5.1e-99	100%	285.419	138	138
P46460	NSF_MOUSEVesicle-fusing ATPase OS=Mus musculus GN=Nsf PE=1 SV=2	744	sp|P46460|NSF_MOUSEVesicle-fusing ATPase OS=Mus musculus GN=Nsf PE=1 SV=2	P46460	0	100%	1534.24	744	744
P63013	PRRX1_MOUSEPaired mesoderm homeobox 1 OS=Mus musculus GN=Prrx1 PE=1 SV=1	245	sp|P63013|PRRX1_MOUSEPaired mesoderm homeobox protein 1 OS=Mus musculus GN=Prrx1 PE=1 SV=1	P63013	0	100%	505.753	245	245
Q9D411	TSSK4_MOUSETestis-specific serine threonine- kinase 4 OS=Mus musculus GN=Tssk4 PE=2 SV=1	328	sp|Q9D411|TSSK4_MOUSETestis-specific serine/threonine-protein kinase 4 OS=Mus musculus GN=Tssk4 PE=2 SV=1	Q9D411	0	100%	684.1	328	328
P09240	CCKN_MOUSECholecystokinin OS=Mus musculus GN=Cck PE=1 SV=3	115	sp|P09240|CCKN_MOUSECholecystokinin OS=Mus musculus GN=Cck PE=1 SV=3	P09240	2.8e-79	100%	233.417	115	115
Q149C2	MIPT3_MOUSETRAF3-interacting 1 OS=Mus musculus GN=Traf3ip1 PE=1 SV=2	625	sp|Q149C2|MIPT3_MOUSETRAF3-interacting protein 1 OS=Mus musculus GN=Traf3ip1 PE=1 SV=2	Q149C2	0	100%	1246.49	625	625
Q9EQX4	AIF1L_MOUSEAllograft inflammatory factor 1-like OS=Mus musculus GN=Aif1l PE=1 SV=1	150	sp|Q9EQX4|AIF1L_MOUSEAllograft inflammatory factor 1-like OS=Mus musculus GN=Aif1l PE=1 SV=1	Q9EQX4	3.4e-106	100%	304.679	150	150
Q9D2C7	BI1_MOUSEBax inhibitor 1 OS=Mus musculus GN=Tmbim6 PE=1 SV=1	237	sp|Q9D2C7|BI1_MOUSEBax inhibitor 1 OS=Mus musculus GN=Tmbim6 PE=1 SV=1	Q9D2C7	3.6e-173	100%	481.485	237	237
Q4FZG9	NUA4L_MOUSENADH dehydrogenase	87	sp|Q4FZG9|NUA4L_MOUSENADH dehydrogenase [ubiquinone] 1 alpha subcomplex subunit 4-like 2 OS=Mus musculus GN=Ndufa4l2 PE=3 SV=1	Q4FZG9	4.6e-60	100%	182.57	87	87
P17710	HXK1_MOUSEHexokinase-1 OS=Mus musculus GN=Hk1 PE=1 SV=3	974	sp|P17710|HXK1_MOUSEHexokinase-1 OS=Mus musculus GN=Hk1 PE=1 SV=3	P17710	0	100%	2013.42	974	974
P35374	AGTR2_MOUSEType-2 angiotensin II receptor OS=Mus musculus GN=Agtr2 PE=1 SV=1	363	sp|P35374|AGTR2_MOUSEType-2 angiotensin II receptor OS=Mus musculus GN=Agtr2 PE=1 SV=1	P35374	0	100%	747.658	363	363
Q9CV28	MINY3_MOUSEUbiquitin carboxyl-terminal hydrolase MINDY-3 OS=Mus musculus GN=MINDY3 PE=1 SV=2	444	sp|Q9CV28|MINY3_MOUSEUbiquitin carboxyl-terminal hydrolase MINDY-3 OS=Mus musculus GN=MINDY3 PE=1 SV=2	Q9CV28	0	100%	917.531	444	444
Q9JIH2	NUP50_MOUSENuclear pore complex Nup50 OS=Mus musculus GN=Nup50 PE=1 SV=3	466	sp|Q9JIH2|NUP50_MOUSENuclear pore complex protein Nup50 OS=Mus musculus GN=Nup50 PE=1 SV=3	Q9JIH2	0	100%	947.962	466	466
Q99K01	PDXD1_MOUSEPyridoxal-dependent decarboxylase domain-containing 1 OS=Mus musculus GN=Pdxdc1 PE=1 SV=2	787	sp|Q99K01|PDXD1_MOUSEPyridoxal-dependent decarboxylase domain-containing protein 1 OS=Mus musculus GN=Pdxdc1 PE=1 SV=2	Q99K01	0	100%	1618.98	787	787
Q6NXK2	ZN532_MOUSEZinc finger 532 OS=Mus musculus GN=Znf532 PE=1 SV=1	1036	sp|Q6NXK2|ZN532_MOUSEZinc finger protein 532 OS=Mus musculus GN=Znf532 PE=1 SV=1	Q6NXK2	0	100%	2110.49	1036	1036
Q99KU6	CF089_MOUSEBombesin receptor-activated C6orf89 homolog OS=Mus musculus PE=2 SV=2	348	sp|Q99KU6|CF089_MOUSEBombesin receptor-activated protein C6orf89 homolog OS=Mus musculus PE=2 SV=2	Q99KU6	0	100%	718.768	348	348
E9Q5C9	NOLC1_MOUSENucleolar and coiled-body phospho 1 OS=Mus musculus GN=Nolc1 PE=1 SV=1	702	sp|E9Q5C9|NOLC1_MOUSENucleolar and coiled-body phosphoprotein 1 OS=Mus musculus GN=Nolc1 PE=1 SV=1	E9Q5C9	0	100%	1320.06	702	702
Q9JK53	PRELP_MOUSEProlargin OS=Mus musculus GN=Prelp PE=1 SV=2	378	sp|Q9JK53|PRELP_MOUSEProlargin OS=Mus musculus GN=Prelp PE=1 SV=2	Q9JK53	0	100%	755.362	378	378
P57787	MOT4_MOUSEMonocarboxylate transporter 4 OS=Mus musculus GN=Slc16a3 PE=1 SV=1	470	sp|P57787|MOT4_MOUSEMonocarboxylate transporter 4 OS=Mus musculus GN=Slc16a3 PE=1 SV=1	P57787	0	100%	941.799	470	470
Q9DAW9	CNN3_MOUSECalponin-3 OS=Mus musculus GN=Cnn3 PE=1 SV=1	330	sp|Q9DAW9|CNN3_MOUSECalponin-3 OS=Mus musculus GN=Cnn3 PE=1 SV=1	Q9DAW9	0	100%	686.797	330	330
P19324	SERPH_MOUSESerpin H1 OS=Mus musculus GN=Serpinh1 PE=1 SV=3	417	sp|P19324|SERPH_MOUSESerpin H1 OS=Mus musculus GN=Serpinh1 PE=1 SV=3	P19324	0	100%	858.981	417	417
Q8BMI3	GGA3_MOUSEADP-ribosylation factor-binding GGA3 OS=Mus musculus GN=Gga3 PE=1 SV=2	718	sp|Q8BMI3|GGA3_MOUSEADP-ribosylation factor-binding protein GGA3 OS=Mus musculus GN=Gga3 PE=1 SV=2	Q8BMI3	0	100%	1450.65	718	718
P15532	NDKA_MOUSENucleoside diphosphate kinase A OS=Mus musculus GN=Nme1 PE=1 SV=1	152	sp|P15532|NDKA_MOUSENucleoside diphosphate kinase A OS=Mus musculus GN=Nme1 PE=1 SV=1	P15532	5.5e-111	100%	317.005	152	152
Q4KWH5	PLCH1_MOUSE1-phosphatidylinositol 4,5-bisphosphate phosphodiesterase eta-1 OS=Mus musculus GN=Plch1 PE=2 SV=1	1682	sp|Q4KWH5|PLCH1_MOUSE1-phosphatidylinositol 4,5-bisphosphate phosphodiesterase eta-1 OS=Mus musculus GN=Plch1 PE=2 SV=1	Q4KWH5	0	100%	3509.54	1682	1682
Q9D5D8	CDYL2_MOUSEChromodomain Y 2 OS=Mus musculus GN=Cdyl2 PE=1 SV=1	503	sp|Q9D5D8|CDYL2_MOUSEChromodomain Y-like protein 2 OS=Mus musculus GN=Cdyl2 PE=1 SV=1	Q9D5D8	0	100%	1040.02	503	503
Q9CR29	CCD43_MOUSECoiled-coil domain-containing 43 OS=Mus musculus GN=Ccdc43 PE=1 SV=1	222	sp|Q9CR29|CCD43_MOUSECoiled-coil domain-containing protein 43 OS=Mus musculus GN=Ccdc43 PE=1 SV=1	Q9CR29	6.4e-154	100%	431.409	222	222
Q9CQK7	RWDD1_MOUSERWD domain-containing 1 OS=Mus musculus GN=Rwdd1 PE=1 SV=1	243	sp|Q9CQK7|RWDD1_MOUSERWD domain-containing protein 1 OS=Mus musculus GN=Rwdd1 PE=1 SV=1	Q9CQK7	6.1e-175	100%	486.493	243	243
O88783	FA5_MOUSECoagulation factor V OS=Mus musculus GN=F5 PE=1 SV=1	2183	sp|O88783|FA5_MOUSECoagulation factor V OS=Mus musculus GN=F5 PE=1 SV=1	O88783	0	100%	4542.64	2183	2183
P34884	MIF_MOUSEMacrophage migration inhibitory factor OS=Mus musculus GN=Mif PE=1 SV=2	115	sp|P34884|MIF_MOUSEMacrophage migration inhibitory factor OS=Mus musculus GN=Mif PE=1 SV=2	P34884	6.7e-83	100%	242.662	115	115
Q9D1D6	CTHR1_MOUSECollagen triple helix repeat-containing 1 OS=Mus musculus GN=Cthrc1 PE=2 SV=2	245	sp|Q9D1D6|CTHR1_MOUSECollagen triple helix repeat-containing protein 1 OS=Mus musculus GN=Cthrc1 PE=2 SV=2	Q9D1D6	2.2e-180	100%	500.36	245	245
Q8BLU0	FLRT2_MOUSELeucine-rich repeat transmembrane FLRT2 OS=Mus musculus GN=Flrt2 PE=1 SV=1	660	sp|Q8BLU0|FLRT2_MOUSELeucine-rich repeat transmembrane protein FLRT2 OS=Mus musculus GN=Flrt2 PE=1 SV=1	Q8BLU0	0	100%	1364.75	660	660
P03888	NU1M_MOUSENADH-ubiquinone oxidoreductase chain 1 OS=Mus musculus GN=Mtnd1 PE=1 SV=3	318	sp|P03888|NU1M_MOUSENADH-ubiquinone oxidoreductase chain 1 OS=Mus musculus GN=Mtnd1 PE=1 SV=3	P03888	0	100%	629.017	318	318
P43136	NR2F6_MOUSENuclear receptor subfamily 2 group F member 6 OS=Mus musculus GN=Nr2f6 PE=1 SV=2	390	sp|P43136|NR2F6_MOUSENuclear receptor subfamily 2 group F member 6 OS=Mus musculus GN=Nr2f6 PE=1 SV=2	P43136	0	100%	798.505	390	390
P24288	BCAT1_MOUSEBranched-chain-amino-acid aminotransferase, cytosolic OS=Mus musculus GN=Bcat1 PE=1 SV=2	386	sp|P24288|BCAT1_MOUSEBranched-chain-amino-acid aminotransferase, cytosolic OS=Mus musculus GN=Bcat1 PE=1 SV=2	P24288	0	100%	800.431	386	386
Q8BZ21	KAT6A_MOUSEHistone acetyltransferase KAT6A OS=Mus musculus GN=Kat6a PE=1 SV=2	2003	sp|Q8BZ21|KAT6A_MOUSEHistone acetyltransferase KAT6A OS=Mus musculus GN=Kat6a PE=1 SV=2	Q8BZ21	0	100%	4143.96	2003	2003
P47930	FOSL2_MOUSEFos-related antigen 2 OS=Mus musculus GN=Fosl2 PE=1 SV=2	326	sp|P47930|FOSL2_MOUSEFos-related antigen 2 OS=Mus musculus GN=Fosl2 PE=1 SV=2	P47930	0	100%	659.448	326	326
P33610	PRI2_MOUSEDNA primase large subunit OS=Mus musculus GN=Prim2 PE=1 SV=1	505	sp|P33610|PRI2_MOUSEDNA primase large subunit OS=Mus musculus GN=Prim2 PE=1 SV=1	P33610	0	100%	1047.34	505	505
Q60715	P4HA1_MOUSEProlyl 4-hydroxylase subunit alpha-1 OS=Mus musculus GN=P4ha1 PE=1 SV=2	534	sp|Q60715|P4HA1_MOUSEProlyl 4-hydroxylase subunit alpha-1 OS=Mus musculus GN=P4ha1 PE=1 SV=2	Q60715	0	100%	1115.91	534	534
Q9CPV2	APC16_MOUSEAnaphase-promoting complex subunit 16 OS=Mus musculus GN=Anapc16 PE=3 SV=1	110	sp|Q9CPV2|APC16_MOUSEAnaphase-promoting complex subunit 16 OS=Mus musculus GN=Anapc16 PE=3 SV=1	Q9CPV2	1.3e-74	100%	221.09	110	110
Q9R1Q6	T176B_MOUSETransmembrane 176B OS=Mus musculus GN=Tmem176b PE=1 SV=1	263	sp|Q9R1Q6|T176B_MOUSETransmembrane protein 176B OS=Mus musculus GN=Tmem176b PE=1 SV=1	Q9R1Q6	0	100%	539.265	263	263
P02802	MT1_MOUSEMetallothionein-1 OS=Mus musculus GN=Mt1 PE=1 SV=1	61	sp|P02802|MT1_MOUSEMetallothionein-1 OS=Mus musculus GN=Mt1 PE=1 SV=1	P02802	2.3e-30	100%	104.76	61	61
Q9D2N4	DTNA_MOUSEDystrobrevin alpha OS=Mus musculus GN=Dtna PE=1 SV=2	746	sp|Q9D2N4|DTNA_MOUSEDystrobrevin alpha OS=Mus musculus GN=Dtna PE=1 SV=2	Q9D2N4	0	100%	1553.11	746	746
Q60953	PML_MOUSE PML OS=Mus musculus GN=Pml PE=1 SV=3	885	sp|Q60953|PML_MOUSEProtein PML OS=Mus musculus GN=Pml PE=1 SV=3	Q60953	0	100%	1825.45	885	885
Q9CQL7	MOFA1_MOUSEMORF4 family-associated 1 OS=Mus musculus GN=Mrfap1 PE=1 SV=1	125	sp|Q9CQL7|MOFA1_MOUSEMORF4 family-associated protein 1 OS=Mus musculus GN=Mrfap1 PE=1 SV=1	Q9CQL7	3e-84	100%	246.899	125	125
Q8BMI4	GEN_MOUSEFlap endonuclease GEN homolog 1 OS=Mus musculus GN=Gen1 PE=1 SV=2	908	sp|Q8BMI4|GEN_MOUSEFlap endonuclease GEN homolog 1 OS=Mus musculus GN=Gen1 PE=1 SV=2	Q8BMI4	0	100%	1889	908	908
P06684	CO5_MOUSEComplement C5 OS=Mus musculus GN=C5 PE=1 SV=2	1680	sp|P06684|CO5_MOUSEComplement C5 OS=Mus musculus GN=C5 PE=1 SV=2	P06684	0	100%	3488.35	1680	1680
Q61286	HTF4_MOUSETranscription factor 12 OS=Mus musculus GN=Tcf12 PE=1 SV=2	706	sp|Q61286|HTF4_MOUSETranscription factor 12 OS=Mus musculus GN=Tcf12 PE=1 SV=2	Q61286	0	100%	1429.08	706	706
Q3U0J8	TBD2B_MOUSETBC1 domain family member 2B OS=Mus musculus GN=Tbc1d2b PE=1 SV=2	965	sp|Q3U0J8|TBD2B_MOUSETBC1 domain family member 2B OS=Mus musculus GN=Tbc1d2b PE=1 SV=2	Q3U0J8	0	100%	1990.31	965	965
O35929	REM1_MOUSEGTP-binding REM 1 OS=Mus musculus GN=Rem1 PE=1 SV=1	297	sp|O35929|REM1_MOUSEGTP-binding protein REM 1 OS=Mus musculus GN=Rem1 PE=1 SV=1	O35929	0	100%	605.134	297	297
Q9QY30	ABCBB_MOUSEBile salt export pump OS=Mus musculus GN=Abcb11 PE=1 SV=2	1321	sp|Q9QY30|ABCBB_MOUSEBile salt export pump OS=Mus musculus GN=Abcb11 PE=1 SV=2	Q9QY30	0	100%	2728.74	1321	1321
Q3UHG7	LCHN_MOUSE LCHN OS=Mus musculus GN=Lchn PE=2 SV=1	455	sp|Q3UHG7|LCHN_MOUSEProtein LCHN OS=Mus musculus GN=Lchn PE=2 SV=1	Q3UHG7	0	100%	942.184	455	455
Q9JKF6	NECT1_MOUSENectin-1 OS=Mus musculus GN=Nectin1 PE=1 SV=3	515	sp|Q9JKF6|NECT1_MOUSENectin-1 OS=Mus musculus GN=Nectin1 PE=1 SV=3	Q9JKF6	0	100%	1073.15	515	515
Q8CFG0	SULF2_MOUSEExtracellular sulfatase Sulf-2 OS=Mus musculus GN=Sulf2 PE=2 SV=2	875	sp|Q8CFG0|SULF2_MOUSEExtracellular sulfatase Sulf-2 OS=Mus musculus GN=Sulf2 PE=2 SV=2	Q8CFG0	0	100%	1837.39	875	875
Q9D1P2	KAT8_MOUSEHistone acetyltransferase KAT8 OS=Mus musculus GN=Kat8 PE=1 SV=1	458	sp|Q9D1P2|KAT8_MOUSEHistone acetyltransferase KAT8 OS=Mus musculus GN=Kat8 PE=1 SV=1	Q9D1P2	0	100%	955.666	458	458
Q9JL62	GLTP_MOUSEGlycolipid transfer OS=Mus musculus GN=Gltp PE=1 SV=3	209	sp|Q9JL62|GLTP_MOUSEGlycolipid transfer protein OS=Mus musculus GN=Gltp PE=1 SV=3	Q9JL62	3.7e-155	100%	433.721	209	209
Q6P6L0	FIL1L_MOUSEFilamin A-interacting 1-like OS=Mus musculus GN=Filip1l PE=1 SV=2	1131	sp|Q6P6L0|FIL1L_MOUSEFilamin A-interacting protein 1-like OS=Mus musculus GN=Filip1l PE=1 SV=2	Q6P6L0	0	100%	2311.18	1131	1131
Q91VX2	UBAP2_MOUSEUbiquitin-associated 2 OS=Mus musculus GN=Ubap2 PE=1 SV=1	1132	sp|Q91VX2|UBAP2_MOUSEUbiquitin-associated protein 2 OS=Mus musculus GN=Ubap2 PE=1 SV=1	Q91VX2	0	100%	2286.15	1132	1132
Q99JR5	TINAL_MOUSETubulointerstitial nephritis antigen-like OS=Mus musculus GN=Tinagl1 PE=1 SV=1	466	sp|Q99JR5|TINAL_MOUSETubulointerstitial nephritis antigen-like OS=Mus musculus GN=Tinagl1 PE=1 SV=1	Q99JR5	0	100%	969.918	466	466
Q8BKT7	THOC5_MOUSETHO complex subunit 5 homolog OS=Mus musculus GN=Thoc5 PE=1 SV=2	683	sp|Q8BKT7|THOC5_MOUSETHO complex subunit 5 homolog OS=Mus musculus GN=Thoc5 PE=1 SV=2	Q8BKT7	0	100%	1419.83	683	683
P13439	UMPS_MOUSEUridine 5 -monophosphate synthase OS=Mus musculus GN=Umps PE=1 SV=3	481	sp|P13439|UMPS_MOUSEUridine 5'-monophosphate synthase OS=Mus musculus GN=Umps PE=1 SV=3	P13439	0	100%	987.252	481	481
Q62417	SRBS1_MOUSESorbin and SH3 domain-containing 1 OS=Mus musculus GN=Sorbs1 PE=1 SV=2	1290	sp|Q62417|SRBS1_MOUSESorbin and SH3 domain-containing protein 1 OS=Mus musculus GN=Sorbs1 PE=1 SV=2	Q62417	0	100%	2645.54	1290	1290
Q924K8	MTA3_MOUSEMetastasis-associated MTA3 OS=Mus musculus GN=Mta3 PE=1 SV=1	591	sp|Q924K8|MTA3_MOUSEMetastasis-associated protein MTA3 OS=Mus musculus GN=Mta3 PE=1 SV=1	Q924K8	0	100%	1237.25	591	591
P62305	RUXE_HUMANSmall nuclear ribonucleo E OS=Homo sapiens GN=SNRPE PE=1 SV=1	92	sp|P62304|RUXE_HUMANSmall nuclear ribonucleoprotein E OS=Homo sapiens GN=SNRPE PE=1 SV=1	P62304	1e-62	100%	189.504	92	92
P23950	TISB_MOUS decay activator ZFP36L1 OS=Mus musculus GN=Zfp36l1 PE=1 SV=1	338	sp|P23950|TISB_MOUSEmRNA decay activator protein ZFP36L1 OS=Mus musculus GN=Zfp36l1 PE=1 SV=1	P23950	0	100%	679.478	338	338
Q920I9	WDR7_MOUSEWD repeat-containing 7 OS=Mus musculus GN=Wdr7 PE=1 SV=3	1489	sp|Q920I9|WDR7_MOUSEWD repeat-containing protein 7 OS=Mus musculus GN=Wdr7 PE=1 SV=3	Q920I9	0	100%	3091.6	1489	1489
P43883	PLIN2_MOUSEPerilipin-2 OS=Mus musculus GN=Plin2 PE=1 SV=2	425	sp|P43883|PLIN2_MOUSEPerilipin-2 OS=Mus musculus GN=Plin2 PE=1 SV=2	P43883	0	100%	881.322	425	425
Q9CQC5	BORG2_MOUSECdc42 effector 3 OS=Mus musculus GN=Cdc42ep3 PE=1 SV=1	254	sp|Q9CQC5|BORG2_MOUSECdc42 effector protein 3 OS=Mus musculus GN=Cdc42ep3 PE=1 SV=1	Q9CQC5	0	100%	516.924	254	254
Q9R190	MTA2_MOUSEMetastasis-associated MTA2 OS=Mus musculus GN=Mta2 PE=1 SV=1	668	sp|Q9R190|MTA2_MOUSEMetastasis-associated protein MTA2 OS=Mus musculus GN=Mta2 PE=1 SV=1	Q9R190	0	100%	1392.87	668	668
Q9JJ11	TACC3_MOUSETransforming acidic coiled-coil-containing 3 OS=Mus musculus GN=Tacc3 PE=1 SV=1	631	sp|Q9JJ11|TACC3_MOUSETransforming acidic coiled-coil-containing protein 3 OS=Mus musculus GN=Tacc3 PE=1 SV=1	Q9JJ11	0	100%	1251.11	631	631
Q9D6X6	PRS23_MOUSESerine protease 23 OS=Mus musculus GN=Prss23 PE=2 SV=2	382	sp|Q9D6X6|PRS23_MOUSESerine protease 23 OS=Mus musculus GN=Prss23 PE=2 SV=2	Q9D6X6	0	100%	797.734	382	382
Q6PDQ2	CHD4_MOUSEChromodomain-helicase-DNA-binding 4 OS=Mus musculus GN=Chd4 PE=1 SV=1	1915	sp|Q6PDQ2|CHD4_MOUSEChromodomain-helicase-DNA-binding protein 4 OS=Mus musculus GN=Chd4 PE=1 SV=1	Q6PDQ2	0	100%	3967.54	1915	1915
Q80XU3	NUCKS_MOUSENuclear ubiquitous casein and cyclin-dependent kinase substrate 1 OS=Mus musculus GN=Nucks1 PE=1 SV=1	234	sp|Q80XU3|NUCKS_MOUSENuclear ubiquitous casein and cyclin-dependent kinase substrate 1 OS=Mus musculus GN=Nucks1 PE=1 SV=1	Q80XU3	1.1e-159	100%	447.203	234	234
P41731	CD63_MOUSECD63 antigen OS=Mus musculus GN=Cd63 PE=1 SV=2	238	sp|P41731|CD63_MOUSECD63 antigen OS=Mus musculus GN=Cd63 PE=1 SV=2	P41731	1.1e-172	100%	480.33	238	238
Q9R0Q6	ARC1A_MOUSEActin-related 2 3 complex subunit 1A OS=Mus musculus GN=Arpc1a PE=1 SV=1	370	sp|Q9R0Q6|ARC1A_MOUSEActin-related protein 2/3 complex subunit 1A OS=Mus musculus GN=Arpc1a PE=1 SV=1	Q9R0Q6	0	100%	774.622	370	370
Q9DBR4	APBB2_MOUSEAmyloid-beta A4 precursor -binding family B member 2 OS=Mus musculus GN=Apbb2 PE=1 SV=2	760	sp|Q9DBR4|APBB2_MOUSEAmyloid-beta A4 precursor protein-binding family B member 2 OS=Mus musculus GN=Apbb2 PE=1 SV=2	Q9DBR4	0	100%	1575.07	760	760
Q01149	CO1A2_MOUSECollagen alpha-2(I) chain OS=Mus musculus GN=Col1a2 PE=1 SV=2	1372	sp|Q01149|CO1A2_MOUSECollagen alpha-2(I) chain OS=Mus musculus GN=Col1a2 PE=1 SV=2	Q01149	0	100%	2482.6	1372	1372
Q07235	GDN_MOUSEGlia-derived nexin OS=Mus musculus GN=Serpine2 PE=1 SV=2	397	sp|Q07235|GDN_MOUSEGlia-derived nexin OS=Mus musculus GN=Serpine2 PE=1 SV=2	Q07235	0	100%	814.683	397	397
Q9CQW9	IFM3_MOUSEInterferon-induced transmembrane 3 OS=Mus musculus GN=Ifitm3 PE=1 SV=1	137	sp|Q9CQW9|IFM3_MOUSEInterferon-induced transmembrane protein 3 OS=Mus musculus GN=Ifitm3 PE=1 SV=1	Q9CQW9	4.6e-99	100%	285.419	137	137
Q8BND5	QSOX1_MOUSESulfhydryl oxidase 1 OS=Mus musculus GN=Qsox1 PE=1 SV=1	748	sp|Q8BND5|QSOX1_MOUSESulfhydryl oxidase 1 OS=Mus musculus GN=Qsox1 PE=1 SV=1	Q8BND5	0	100%	1543.1	748	748
Q9D0R8	LSM12_HUMAN LSM12 homolog OS=Homo sapiens GN=LSM12 PE=1 SV=2	195	sp|Q3MHD2|LSM12_HUMANProtein LSM12 homolog OS=Homo sapiens GN=LSM12 PE=1 SV=2	Q3MHD2	7.8e-143	100%	400.979	195	195
P02088	HBB1_MOUSEHemoglobin subunit beta-1 OS=Mus musculus GN=Hbb-b1 PE=1 SV=2	147	sp|P02088|HBB1_MOUSEHemoglobin subunit beta-1 OS=Mus musculus GN=Hbb-b1 PE=1 SV=2	P02088	2.8e-105	100%	301.982	147	147
P09411	PGK1_MOUSEPhosphoglycerate kinase 1 OS=Mus musculus GN=Pgk1 PE=1 SV=4	417	sp|P09411|PGK1_MOUSEPhosphoglycerate kinase 1 OS=Mus musculus GN=Pgk1 PE=1 SV=4	P09411	0	100%	848.581	417	417
P0DOV2	IFI4_MOUSEInterferon-activable 204 OS=Mus musculus GN=Ifi204 PE=1 SV=1	619	sp|P0DOV2|IFI4_MOUSEInterferon-activable protein 204 OS=Mus musculus GN=Ifi204 PE=1 SV=1	P0DOV2	0	100%	1291.95	619	619
Q01768	NDKB_MOUSENucleoside diphosphate kinase B OS=Mus musculus GN=Nme2 PE=1 SV=1	152	sp|Q01768|NDKB_MOUSENucleoside diphosphate kinase B OS=Mus musculus GN=Nme2 PE=1 SV=1	Q01768	3.2e-111	100%	317.39	152	152
Q61263	SOAT1_MOUSESterol O-acyltransferase 1 OS=Mus musculus GN=Soat1 PE=1 SV=2	540	sp|Q61263|SOAT1_MOUSESterol O-acyltransferase 1 OS=Mus musculus GN=Soat1 PE=1 SV=2	Q61263	0	100%	1114.75	540	540
Q6P5F7	TTYH3_MOUSE tweety homolog 3 OS=Mus musculus GN=Ttyh3 PE=1 SV=1	524	sp|Q6P5F7|TTYH3_MOUSEProtein tweety homolog 3 OS=Mus musculus GN=Ttyh3 PE=1 SV=1	Q6P5F7	0	100%	1075.46	524	524
Q9R0G7	ZEB2_MOUSEZinc finger E-box-binding homeobox 2 OS=Mus musculus GN=Zeb2 PE=1 SV=2	1215	sp|Q9R0G7|ZEB2_MOUSEZinc finger E-box-binding homeobox 2 OS=Mus musculus GN=Zeb2 PE=1 SV=2	Q9R0G7	0	100%	2527.67	1215	1215
Q64152	BTF3_MOUSETranscription factor BTF3 OS=Mus musculus GN=Btf3 PE=1 SV=3	204	sp|Q64152|BTF3_MOUSETranscription factor BTF3 OS=Mus musculus GN=Btf3 PE=1 SV=3	Q64152	3e-148	100%	415.616	204	204
Q80X72	LRC15_MOUSELeucine-rich repeat-containing 15 OS=Mus musculus GN=Lrrc15 PE=2 SV=1	579	sp|Q80X72|LRC15_MOUSELeucine-rich repeat-containing protein 15 OS=Mus musculus GN=Lrrc15 PE=2 SV=1	Q80X72	0	100%	1175.23	579	579
P48615	WNT11_MOUSE Wnt-11 OS=Mus musculus GN=Wnt11 PE=2 SV=1	354	sp|P48615|WNT11_MOUSEProtein Wnt-11 OS=Mus musculus GN=Wnt11 PE=2 SV=1	P48615	0	100%	735.332	354	354
Q9Z1M7	LARG1_MOUSELARGE xylosyl- and glucuronyltransferase 1 OS=Mus musculus GN=Large1 PE=1 SV=1	756	sp|Q9Z1M7|LARG1_MOUSELARGE xylosyl- and glucuronyltransferase 1 OS=Mus musculus GN=Large1 PE=1 SV=1	Q9Z1M7	0	100%	1586.62	756	756
Q923B1	DBR1_MOUSELariat debranching enzyme OS=Mus musculus GN=Dbr1 PE=1 SV=2	550	sp|Q923B1|DBR1_MOUSELariat debranching enzyme OS=Mus musculus GN=Dbr1 PE=1 SV=2	Q923B1	0	100%	1155.58	550	550
Q04857	CO6A1_MOUSECollagen alpha-1(VI) chain OS=Mus musculus GN=Col6a1 PE=1 SV=1	1025	sp|Q04857|CO6A1_MOUSECollagen alpha-1(VI) chain OS=Mus musculus GN=Col6a1 PE=1 SV=1	Q04857	0	100%	2066.58	1025	1025
Q9D7Z3	NOL7_MOUSENucleolar 7 OS=Mus musculus GN=Nol7 PE=1 SV=1	254	sp|Q9D7Z3|NOL7_MOUSENucleolar protein 7 OS=Mus musculus GN=Nol7 PE=1 SV=1	Q9D7Z3	0	100%	511.146	254	254
Q91YE8	SYNP2_MOUSESynaptopodin-2 OS=Mus musculus GN=Synpo2 PE=1 SV=2	1087	sp|Q91YE8|SYNP2_MOUSESynaptopodin-2 OS=Mus musculus GN=Synpo2 PE=1 SV=2	Q91YE8	0	100%	2210.26	1087	1087
P97471	SMAD4_MOUSEMothers against decapentaplegic homolog 4 OS=Mus musculus GN=Smad4 PE=1 SV=2	551	sp|P97471|SMAD4_MOUSEMothers against decapentaplegic homolog 4 OS=Mus musculus GN=Smad4 PE=1 SV=2	P97471	0	100%	1147.88	551	551
A6X935	ITIH4_MOUSEInter alpha-trypsin inhibitor, heavy chain 4 OS=Mus musculus GN=Itih4 PE=1 SV=2	942	sp|A6X935|ITIH4_MOUSEInter alpha-trypsin inhibitor, heavy chain 4 OS=Mus musculus GN=Itih4 PE=1 SV=2	A6X935	0	100%	1938.31	942	942
P97817	CDR2_MOUSECerebellar degeneration-related 2 OS=Mus musculus GN=Cdr2 PE=1 SV=2	455	sp|P97817|CDR2_MOUSECerebellar degeneration-related protein 2 OS=Mus musculus GN=Cdr2 PE=1 SV=2	P97817	0	100%	924.85	455	455
Q8BJ73	RSPO4_MOUSER-spondin-4 OS=Mus musculus GN=Rspo4 PE=1 SV=2	228	sp|Q8BJ73|RSPO4_MOUSER-spondin-4 OS=Mus musculus GN=Rspo4 PE=1 SV=2	Q8BJ73	3e-165	100%	460.685	228	228
Q921J2	RHEB_MOUSEGTP-binding Rheb OS=Mus musculus GN=Rheb PE=1 SV=1	184	sp|Q921J2|RHEB_MOUSEGTP-binding protein Rheb OS=Mus musculus GN=Rheb PE=1 SV=1	Q921J2	1e-133	100%	377.096	184	184
Q9ESW8	PGPI_MOUSEPyroglutamyl-peptidase 1 OS=Mus musculus GN=Pgpep1 PE=1 SV=1	209	sp|Q9ESW8|PGPI_MOUSEPyroglutamyl-peptidase 1 OS=Mus musculus GN=Pgpep1 PE=1 SV=1	Q9ESW8	2.8e-155	100%	433.721	209	209
Q9DCC7	ISC2B_MOUSEIsochorismatase domain-containing 2B OS=Mus musculus GN=Isoc2b PE=1 SV=1	210	sp|Q9DCC7|ISC2B_MOUSEIsochorismatase domain-containing protein 2B OS=Mus musculus GN=Isoc2b PE=1 SV=1	Q9DCC7	2.3e-151	100%	424.091	210	210
P26618	PGFRA_MOUSEPlatelet-derived growth factor receptor alpha OS=Mus musculus GN=Pdgfra PE=1 SV=3	1089	sp|P26618|PGFRA_MOUSEPlatelet-derived growth factor receptor alpha OS=Mus musculus GN=Pdgfra PE=1 SV=3	P26618	0	100%	2258.8	1089	1089
Q0GNC1	INF2_MOUSEInverted formin-2 OS=Mus musculus GN=Inf2 PE=1 SV=1	1273	sp|Q0GNC1|INF2_MOUSEInverted formin-2 OS=Mus musculus GN=Inf2 PE=1 SV=1	Q0GNC1	0	100%	2561.56	1273	1273
Q8CIL4	CA131_MOUSEUncharacterized protein C1orf131 homolog OS=Mus musculus PE=1 SV=1	281	sp|Q8CIL4|CA131_MOUSEUncharacterized protein C1orf131 homolog OS=Mus musculus PE=1 SV=1	Q8CIL4	0	100%	555.058	281	281
P30681	HMGB2_MOUSEHigh mobility group B2 OS=Mus musculus GN=Hmgb2 PE=1 SV=3	210	sp|P30681|HMGB2_MOUSEHigh mobility group protein B2 OS=Mus musculus GN=Hmgb2 PE=1 SV=3	P30681	9.4e-148	100%	414.846	210	210
P22366	MYD88_MOUSEMyeloid differentiation primary response 88 OS=Mus musculus GN=Myd88 PE=1 SV=3	296	sp|P22366|MYD88_MOUSEMyeloid differentiation primary response protein MyD88 OS=Mus musculus GN=Myd88 PE=1 SV=3	P22366	0	100%	602.823	296	296
Q5NC05	TTF2_MOUSETranscription termination factor 2 OS=Mus musculus GN=Ttf2 PE=1 SV=2	1138	sp|Q5NC05|TTF2_MOUSETranscription termination factor 2 OS=Mus musculus GN=Ttf2 PE=1 SV=2	Q5NC05	0	100%	2331.6	1138	1138
Q9WUA2	SYFB_MOUSEPhenylalanine--tRNA ligase beta subunit OS=Mus musculus GN=Farsb PE=1 SV=2	589	sp|Q9WUA2|SYFB_MOUSEPhenylalanine--tRNA ligase beta subunit OS=Mus musculus GN=Farsb PE=1 SV=2	Q9WUA2	0	100%	1212.21	589	589
Q08879	FBLN1_MOUSEFibulin-1 OS=Mus musculus GN=Fbln1 PE=1 SV=2	705	sp|Q08879|FBLN1_MOUSEFibulin-1 OS=Mus musculus GN=Fbln1 PE=1 SV=2	Q08879	0	100%	1434.85	705	705
Q924A0	TF7L2_MOUSETranscription factor 7-like 2 OS=Mus musculus GN=Tcf7l2 PE=1 SV=2	459	sp|Q924A0|TF7L2_MOUSETranscription factor 7-like 2 OS=Mus musculus GN=Tcf7l2 PE=1 SV=2	Q924A0	0	100%	947.192	459	459
Q8VD57	SFT2B_MOUSEVesicle transport SFT2B OS=Mus musculus GN=Sft2d2 PE=1 SV=1	159	sp|Q8VD57|SFT2B_MOUSEVesicle transport protein SFT2B OS=Mus musculus GN=Sft2d2 PE=1 SV=1	Q8VD57	2.2e-110	100%	315.849	159	159
O08528	HXK2_MOUSEHexokinase-2 OS=Mus musculus GN=Hk2 PE=1 SV=1	917	sp|O08528|HXK2_MOUSEHexokinase-2 OS=Mus musculus GN=Hk2 PE=1 SV=1	O08528	0	100%	1890.16	917	917
Q9WVA4	TAGL2_MOUSETransgelin-2 OS=Mus musculus GN=Tagln2 PE=1 SV=4	199	sp|Q9WVA4|TAGL2_MOUSETransgelin-2 OS=Mus musculus GN=Tagln2 PE=1 SV=4	Q9WVA4	3.9e-147	100%	412.535	199	199
Q8BT07	CEP55_MOUSECentrosomal of 55 kDa OS=Mus musculus GN=Cep55 PE=1 SV=2	462	sp|Q8BT07|CEP55_MOUSECentrosomal protein of 55 kDa OS=Mus musculus GN=Cep55 PE=1 SV=2	Q8BT07	0	100%	926.776	462	462
P12025	MK_MOUSEMidkine OS=Mus musculus GN=Mdk PE=2 SV=2	140	sp|P12025|MK_MOUSEMidkine OS=Mus musculus GN=Mdk PE=2 SV=2	P12025	5.3e-98	100%	283.108	140	140
Q62048	PEA15_MOUSEAstrocytic phospho PEA-15 OS=Mus musculus GN=Pea15 PE=1 SV=1	130	sp|Q62048|PEA15_MOUSEAstrocytic phosphoprotein PEA-15 OS=Mus musculus GN=Pea15 PE=1 SV=1	Q62048	2.8e-90	100%	262.692	130	130
P83093	STIM2_MOUSEStromal interaction molecule 2 OS=Mus musculus GN=Stim2 PE=1 SV=2	746	sp|P83093|STIM2_MOUSEStromal interaction molecule 2 OS=Mus musculus GN=Stim2 PE=1 SV=2	P83093	0	100%	1544.25	746	746
Q62393	TPD52_MOUSETumor D52 OS=Mus musculus GN=Tpd52 PE=1 SV=2	224	sp|Q62393|TPD52_MOUSETumor protein D52 OS=Mus musculus GN=Tpd52 PE=1 SV=2	Q62393	1.1e-162	100%	453.751	224	224
Q6DID7	WLS_MOUSE wntless homolog OS=Mus musculus GN=Wls PE=1 SV=1	541	sp|Q6DID7|WLS_MOUSEProtein wntless homolog OS=Mus musculus GN=Wls PE=1 SV=1	Q6DID7	0	100%	1124.38	541	541
P33174	KIF4_MOUSEChromosome-associated kinesin KIF4 OS=Mus musculus GN=Kif4 PE=1 SV=3	1231	sp|P33174|KIF4_MOUSEChromosome-associated kinesin KIF4 OS=Mus musculus GN=Kif4 PE=1 SV=3	P33174	0	100%	2514.18	1231	1231
Q9WVA2	TIM8A_MOUSEMitochondrial import inner membrane translocase subunit Tim8 A OS=Mus musculus GN=Timm8a1 PE=1 SV=1	97	sp|Q9WVA2|TIM8A_MOUSEMitochondrial import inner membrane translocase subunit Tim8 A OS=Mus musculus GN=Timm8a1 PE=1 SV=1	Q9WVA2	3.6e-67	100%	201.06	97	97
Q61824	ADA12_MOUSEDisintegrin and metallo ase domain-containing 12 OS=Mus musculus GN=Adam12 PE=1 SV=2	903	sp|Q61824|ADA12_MOUSEDisintegrin and metalloproteinase domain-containing protein 12 OS=Mus musculus GN=Adam12 PE=1 SV=2	Q61824	0	100%	1873.21	903	903
Q8C3B8	RFT1_MOUSE RFT1 homolog OS=Mus musculus GN=Rft1 PE=2 SV=2	541	sp|Q8C3B8|RFT1_MOUSEProtein RFT1 homolog OS=Mus musculus GN=Rft1 PE=2 SV=2	Q8C3B8	0	100%	1087.4	541	541
P11087	CO1A1_MOUSECollagen alpha-1(I) chain OS=Mus musculus GN=Col1a1 PE=1 SV=4	1453	sp|P11087|CO1A1_MOUSECollagen alpha-1(I) chain OS=Mus musculus GN=Col1a1 PE=1 SV=4	P11087	0	100%	2618.57	1453	1453
P68254	1433T_RABIT14-3-3 theta OS=Oryctolagus cuniculus GN=YWHAQ PE=2 SV=1	245	sp|Q6Q6X0|1433T_RABIT14-3-3 protein theta OS=Oryctolagus cuniculus GN=YWHAQ PE=2 SV=1	Q6Q6X0	0	100%	503.827	245	245
Q8CGI1	F193A_MOUSE FAM193A OS=Mus musculus GN=Fam193a PE=1 SV=2	1231	sp|Q8CGI1|F193A_MOUSEProtein FAM193A OS=Mus musculus GN=Fam193a PE=1 SV=2	Q8CGI1	0	100%	2545.77	1231	1231
Q02788	CO6A2_MOUSECollagen alpha-2(VI) chain OS=Mus musculus GN=Col6a2 PE=1 SV=3	1034	sp|Q02788|CO6A2_MOUSECollagen alpha-2(VI) chain OS=Mus musculus GN=Col6a2 PE=1 SV=3	Q02788	0	100%	2088.92	1034	1034
Q9CPU9	COPT2_MOUSEProbable low affinity copper uptake 2 OS=Mus musculus GN=Slc31a2 PE=1 SV=1	143	sp|Q9CPU9|COPT2_MOUSEProbable low affinity copper uptake protein 2 OS=Mus musculus GN=Slc31a2 PE=1 SV=1	Q9CPU9	6.4e-102	100%	293.123	143	143
G5E8K5	ANK3_MOUSEAnkyrin-3 OS=Mus musculus GN=Ank3 PE=1 SV=1	1961	sp|G5E8K5|ANK3_MOUSEAnkyrin-3 OS=Mus musculus GN=Ank3 PE=1 SV=1	G5E8K5	0	100%	4069.23	1961	1961
Q8K2D3	EDC3_MOUSEEnhancer of mRNA-decapping 3 OS=Mus musculus GN=Edc3 PE=1 SV=1	508	sp|Q8K2D3|EDC3_MOUSEEnhancer of mRNA-decapping protein 3 OS=Mus musculus GN=Edc3 PE=1 SV=1	Q8K2D3	0	100%	1053.89	508	508
Q9R257	HEBP1_MOUSEHeme-binding 1 OS=Mus musculus GN=Hebp1 PE=1 SV=2	190	sp|Q9R257|HEBP1_MOUSEHeme-binding protein 1 OS=Mus musculus GN=Hebp1 PE=1 SV=2	Q9R257	2.1e-140	100%	394.43	190	190
Q91WC0	SETD3_MOUSEHistone-lysine N-methyltransferase setd3 OS=Mus musculus GN=Setd3 PE=1 SV=1	594	sp|Q91WC0|SETD3_MOUSEHistone-lysine N-methyltransferase setd3 OS=Mus musculus GN=Setd3 PE=1 SV=1	Q91WC0	0	100%	1230.7	594	594
Q8C7E9	CSTFT_MOUSECleavage stimulation factor subunit 2 tau variant OS=Mus musculus GN=Cstf2t PE=1 SV=2	632	sp|Q8C7E9|CSTFT_MOUSECleavage stimulation factor subunit 2 tau variant OS=Mus musculus GN=Cstf2t PE=1 SV=2	Q8C7E9	0	100%	1224.54	632	632
Q6PGB6	NAA50_MOUSEN-alpha-acetyltransferase 50 OS=Mus musculus GN=Naa50 PE=1 SV=1	169	sp|Q6PGB6|NAA50_MOUSEN-alpha-acetyltransferase 50 OS=Mus musculus GN=Naa50 PE=1 SV=1	Q6PGB6	1.6e-124	100%	352.443	169	169
Q8C7R4	UBA6_MOUSEUbiquitin-like modifier-activating enzyme 6 OS=Mus musculus GN=Uba6 PE=1 SV=1	1053	sp|Q8C7R4|UBA6_MOUSEUbiquitin-like modifier-activating enzyme 6 OS=Mus musculus GN=Uba6 PE=1 SV=1	Q8C7R4	0	100%	2192.54	1053	1053
O70579	PM34_MOUSEPeroxisomal membrane PMP34 OS=Mus musculus GN=Slc25a17 PE=1 SV=1	307	sp|O70579|PM34_MOUSEPeroxisomal membrane protein PMP34 OS=Mus musculus GN=Slc25a17 PE=1 SV=1	O70579	0	100%	628.632	307	307
Q921H9	COA7_MOUSECytochrome c oxidase assembly factor 7 OS=Mus musculus GN=Coa7 PE=1 SV=1	231	sp|Q921H9|COA7_MOUSECytochrome c oxidase assembly factor 7 OS=Mus musculus GN=Coa7 PE=1 SV=1	Q921H9	2e-171	100%	476.478	231	231
Q99JX3	GORS2_MOUSEGolgi reassembly-stacking 2 OS=Mus musculus GN=Gorasp2 PE=1 SV=3	451	sp|Q99JX3|GORS2_MOUSEGolgi reassembly-stacking protein 2 OS=Mus musculus GN=Gorasp2 PE=1 SV=3	Q99JX3	0	100%	891.723	451	451
Q9D1R1	T126B_MOUSEComplex I assembly factor TMEM126B, mitochondrial OS=Mus musculus GN=Tmem126b PE=1 SV=1	230	sp|Q9D1R1|T126B_MOUSEComplex I assembly factor TMEM126B, mitochondrial OS=Mus musculus GN=Tmem126b PE=1 SV=1	Q9D1R1	1.1e-172	100%	479.559	230	230
Q9JMG1	EDF1_RATEndothelial differentiation-related factor 1 OS=Rattus norvegicus GN=Edf1 PE=1 SV=1	148	sp|P69736|EDF1_RATEndothelial differentiation-related factor 1 OS=Rattus norvegicus GN=Edf1 PE=1 SV=1	P69736	5.5e-103	100%	296.204	148	148
P10639	THIO_MOUSEThioredoxin OS=Mus musculus GN=Txn PE=1 SV=3	105	sp|P10639|THIO_MOUSEThioredoxin OS=Mus musculus GN=Txn PE=1 SV=3	P10639	2.5e-72	100%	214.927	105	105
Q9CQV6	MLP3B_MOUSEMicrotubule-associated s 1A 1B light chain 3B OS=Mus musculus GN=Map1lc3b PE=1 SV=3	125	sp|Q9CQV6|MLP3B_MOUSEMicrotubule-associated proteins 1A/1B light chain 3B OS=Mus musculus GN=Map1lc3b PE=1 SV=3	Q9CQV6	1.3e-88	100%	258.07	125	125
Q9QXV3	ING1_MOUSEInhibitor of growth 1 OS=Mus musculus GN=Ing1 PE=2 SV=1	279	sp|Q9QXV3|ING1_MOUSEInhibitor of growth protein 1 OS=Mus musculus GN=Ing1 PE=2 SV=1	Q9QXV3	0	100%	582.408	279	279
P62774	MTPN_RATMyotrophin OS=Rattus norvegicus GN=Mtpn PE=1 SV=2	118	sp|P62775|MTPN_RATMyotrophin OS=Rattus norvegicus GN=Mtpn PE=1 SV=2	P62775	4.5e-82	100%	240.736	118	118
Q80VP1	EPN1_MOUSEEpsin-1 OS=Mus musculus GN=Epn1 PE=1 SV=3	575	sp|Q80VP1|EPN1_MOUSEEpsin-1 OS=Mus musculus GN=Epn1 PE=1 SV=3	Q80VP1	0	100%	1135.94	575	575
Q9Z103	ADNP_MOUSEActivity-dependent neuroprotector homeobox OS=Mus musculus GN=Adnp PE=1 SV=2	1108	sp|Q9Z103|ADNP_MOUSEActivity-dependent neuroprotector homeobox protein OS=Mus musculus GN=Adnp PE=1 SV=2	Q9Z103	0	100%	2319.66	1108	1108
Q62351	TFR1_MOUSETransferrin receptor 1 OS=Mus musculus GN=Tfrc PE=1 SV=1	763	sp|Q62351|TFR1_MOUSETransferrin receptor protein 1 OS=Mus musculus GN=Tfrc PE=1 SV=1	Q62351	0	100%	1589.7	763	763
Q9Z1Q5	CLIC1_MOUSEChloride intracellular channel 1 OS=Mus musculus GN=Clic1 PE=1 SV=3	241	sp|Q9Z1Q5|CLIC1_MOUSEChloride intracellular channel protein 1 OS=Mus musculus GN=Clic1 PE=1 SV=3	Q9Z1Q5	9.5e-180	100%	498.434	241	241
Q8CHY6	P66A_MOUSETranscriptional repressor p66 alpha OS=Mus musculus GN=Gatad2a PE=1 SV=2	629	sp|Q8CHY6|P66A_MOUSETranscriptional repressor p66 alpha OS=Mus musculus GN=Gatad2a PE=1 SV=2	Q8CHY6	0	100%	1266.91	629	629
Q9QZM4	TR10B_MOUSETumor necrosis factor receptor superfamily member 10B OS=Mus musculus GN=Tnfrsf10b PE=2 SV=3	381	sp|Q9QZM4|TR10B_MOUSETumor necrosis factor receptor superfamily member 10B OS=Mus musculus GN=Tnfrsf10b PE=2 SV=3	Q9QZM4	0	100%	792.727	381	381
A2A8L1	CHD5_MOUSEChromodomain-helicase-DNA-binding 5 OS=Mus musculus GN=Chd5 PE=1 SV=1	1946	sp|A2A8L1|CHD5_MOUSEChromodomain-helicase-DNA-binding protein 5 OS=Mus musculus GN=Chd5 PE=1 SV=1	A2A8L1	0	100%	4025.71	1946	1946
Q8BM75	ARI5B_MOUSEAT-rich interactive domain-containing 5B OS=Mus musculus GN=Arid5b PE=1 SV=3	1188	sp|Q8BM75|ARI5B_MOUSEAT-rich interactive domain-containing protein 5B OS=Mus musculus GN=Arid5b PE=1 SV=3	Q8BM75	0	100%	2461.41	1188	1188
Q62384	ZPR1_MOUSEZinc finger ZPR1 OS=Mus musculus GN=Zpr1 PE=1 SV=1	459	sp|Q62384|ZPR1_MOUSEZinc finger protein ZPR1 OS=Mus musculus GN=Zpr1 PE=1 SV=1	Q62384	0	100%	951.429	459	459
Q8K019	BCLF1_MOUSEBcl-2-associated transcription factor 1 OS=Mus musculus GN=Bclaf1 PE=1 SV=2	919	sp|Q8K019|BCLF1_MOUSEBcl-2-associated transcription factor 1 OS=Mus musculus GN=Bclaf1 PE=1 SV=2	Q8K019	0	100%	1835.85	919	919
Q9CR86	CHSP1_MOUSECalcium-regulated heat stable 1 OS=Mus musculus GN=Carhsp1 PE=1 SV=1	148	sp|Q9CR86|CHSP1_MOUSECalcium-regulated heat stable protein 1 OS=Mus musculus GN=Carhsp1 PE=1 SV=1	Q9CR86	1.5e-105	100%	302.753	148	148
P11157	RIR2_MOUSERibonucleoside-diphosphate reductase subunit M2 OS=Mus musculus GN=Rrm2 PE=1 SV=1	390	sp|P11157|RIR2_MOUSERibonucleoside-diphosphate reductase subunit M2 OS=Mus musculus GN=Rrm2 PE=1 SV=1	P11157	0	100%	811.601	390	390
P63280	UBC9_MOUSESUMO-conjugating enzyme UBC9 OS=Mus musculus GN=Ube2i PE=1 SV=1	158	sp|P63280|UBC9_MOUSESUMO-conjugating enzyme UBC9 OS=Mus musculus GN=Ube2i PE=1 SV=1	P63280	1.7e-116	100%	331.257	158	158
Q9QZ85	IIGP1_MOUSEInterferon-inducible GTPase 1 OS=Mus musculus GN=Iigp1 PE=1 SV=2	413	sp|Q9QZ85|IIGP1_MOUSEInterferon-inducible GTPase 1 OS=Mus musculus GN=Iigp1 PE=1 SV=2	Q9QZ85	0	100%	849.351	413	413
P24472	GSTA4_MOUSEGlutathione S-transferase A4 OS=Mus musculus GN=Gsta4 PE=1 SV=3	222	sp|P24472|GSTA4_MOUSEGlutathione S-transferase A4 OS=Mus musculus GN=Gsta4 PE=1 SV=3	P24472	8.6e-163	100%	454.136	222	222
Q61990	PCBP2_MOUSEPoly(rC)-binding 2 OS=Mus musculus GN=Pcbp2 PE=1 SV=1	362	sp|Q61990|PCBP2_MOUSEPoly(rC)-binding protein 2 OS=Mus musculus GN=Pcbp2 PE=1 SV=1	Q61990	0	100%	736.873	362	362
Q9D5V6	SYAP1_MOUSESynapse-associated 1 OS=Mus musculus GN=Syap1 PE=1 SV=1	365	sp|Q9D5V6|SYAP1_MOUSESynapse-associated protein 1 OS=Mus musculus GN=Syap1 PE=1 SV=1	Q9D5V6	0	100%	735.717	365	365
P63328	PP2BA_RATSerine threonine- phosphatase 2B catalytic subunit alpha isoform OS=Rattus norvegicus GN=Ppp3ca PE=1 SV=1	521	sp|P63329|PP2BA_RATSerine/threonine-protein phosphatase 2B catalytic subunit alpha isoform OS=Rattus norvegicus GN=Ppp3ca PE=1 SV=1	P63329	0	100%	1091.26	521	521
Q9DAM7	TM263_MOUSETransmembrane 263 OS=Mus musculus GN=Tmem263 PE=1 SV=1	115	sp|Q9DAM7|TM263_MOUSETransmembrane protein 263 OS=Mus musculus GN=Tmem263 PE=1 SV=1	Q9DAM7	3.5e-76	100%	225.713	115	115
Q8VDF2	UHRF1_MOUSEE3 ubiquitin- ligase UHRF1 OS=Mus musculus GN=Uhrf1 PE=1 SV=2	782	sp|Q8VDF2|UHRF1_MOUSEE3 ubiquitin-protein ligase UHRF1 OS=Mus musculus GN=Uhrf1 PE=1 SV=2	Q8VDF2	0	100%	1634	782	782
Q8VHR5	P66B_MOUSETranscriptional repressor p66-beta OS=Mus musculus GN=Gatad2b PE=1 SV=1	594	sp|Q8VHR5|P66B_MOUSETranscriptional repressor p66-beta OS=Mus musculus GN=Gatad2b PE=1 SV=1	Q8VHR5	0	100%	1209.51	594	594
Q8VC65	NRM_MOUSENurim OS=Mus musculus GN=Nrm PE=1 SV=1	262	sp|Q8VC65|NRM_MOUSENurim OS=Mus musculus GN=Nrm PE=1 SV=1	Q8VC65	0	100%	515.768	262	262
P21956	MFGM_MOUSELactadherin OS=Mus musculus GN=Mfge8 PE=1 SV=3	463	sp|P21956|MFGM_MOUSELactadherin OS=Mus musculus GN=Mfge8 PE=1 SV=3	P21956	0	100%	970.304	463	463
Q8VHC3	SELM_MOUSESeleno M OS=Mus musculus GN=Selenom PE=1 SV=3	145	sp|Q8VHC3|SELM_MOUSESelenoprotein M OS=Mus musculus GN=Selenom PE=1 SV=3	Q8VHC3	1.2e-101	100%	292.738	145	145
O09106	HDAC1_MOUSEHistone deacetylase 1 OS=Mus musculus GN=Hdac1 PE=1 SV=1	482	sp|O09106|HDAC1_MOUSEHistone deacetylase 1 OS=Mus musculus GN=Hdac1 PE=1 SV=1	O09106	0	100%	1008.05	482	482
Q8BHS6	ARMX3_MOUSEArmadillo repeat-containing X-linked 3 OS=Mus musculus GN=Armcx3 PE=1 SV=1	379	sp|Q8BHS6|ARMX3_MOUSEArmadillo repeat-containing X-linked protein 3 OS=Mus musculus GN=Armcx3 PE=1 SV=1	Q8BHS6	0	100%	783.482	379	379
Q9Z2E1	MBD2_MOUSEMethyl- -binding domain 2 OS=Mus musculus GN=Mbd2 PE=2 SV=2	414	sp|Q9Z2E1|MBD2_MOUSEMethyl-CpG-binding domain protein 2 OS=Mus musculus GN=Mbd2 PE=2 SV=2	Q9Z2E1	0	100%	825.469	414	414
Q9D819	IPYR_MOUSEInorganic pyrophosphatase OS=Mus musculus GN=Ppa1 PE=1 SV=1	289	sp|Q9D819|IPYR_MOUSEInorganic pyrophosphatase OS=Mus musculus GN=Ppa1 PE=1 SV=1	Q9D819	0	100%	599.356	289	289
P63089	PTN_MOUSEPleiotrophin OS=Mus musculus GN=Ptn PE=1 SV=1	168	sp|P63089|PTN_MOUSEPleiotrophin OS=Mus musculus GN=Ptn PE=1 SV=1	P63089	8.1e-120	100%	340.502	168	168
Q91YR9	PTGR1_MOUSEProstaglandin reductase 1 OS=Mus musculus GN=Ptgr1 PE=1 SV=2	329	sp|Q91YR9|PTGR1_MOUSEProstaglandin reductase 1 OS=Mus musculus GN=Ptgr1 PE=1 SV=2	Q91YR9	0	100%	675.626	329	329
O70251	EF1B_MOUSEElongation factor 1-beta OS=Mus musculus GN=Eef1b PE=1 SV=5	225	sp|O70251|EF1B_MOUSEElongation factor 1-beta OS=Mus musculus GN=Eef1b PE=1 SV=5	O70251	3.2e-163	100%	455.292	225	225
Q9CPZ8	COXM1_MOUSECOX assembly mitochondrial homolog OS=Mus musculus GN=Cmc1 PE=1 SV=1	106	sp|Q9CPZ8|COXM1_MOUSECOX assembly mitochondrial protein homolog OS=Mus musculus GN=Cmc1 PE=1 SV=1	Q9CPZ8	2.5e-73	100%	217.624	106	106
Q3TGF2	F107B_MOUSE FAM107B OS=Mus musculus GN=Fam107b PE=1 SV=2	131	sp|Q3TGF2|F107B_MOUSEProtein FAM107B OS=Mus musculus GN=Fam107b PE=1 SV=2	Q3TGF2	1.3e-86	100%	253.447	131	131
Q9D6J3	CCD94_MOUSECoiled-coil domain-containing 94 OS=Mus musculus GN=Ccdc94 PE=1 SV=1	314	sp|Q9D6J3|CCD94_MOUSECoiled-coil domain-containing protein 94 OS=Mus musculus GN=Ccdc94 PE=1 SV=1	Q9D6J3	0	100%	648.662	314	314
Q8R016	BLMH_MOUSEBleomycin hydrolase OS=Mus musculus GN=Blmh PE=1 SV=1	455	sp|Q8R016|BLMH_MOUSEBleomycin hydrolase OS=Mus musculus GN=Blmh PE=1 SV=1	Q8R016	0	100%	957.977	455	455
Q3TBT3	STING_MOUSEStimulator of interferon genes OS=Mus musculus GN=Tmem173 PE=1 SV=2	378	sp|Q3TBT3|STING_MOUSEStimulator of interferon genes protein OS=Mus musculus GN=Tmem173 PE=1 SV=2	Q3TBT3	0	100%	778.859	378	378
Q8C7D2	CRBN_MOUSE cereblon OS=Mus musculus GN=Crbn PE=1 SV=1	445	sp|Q8C7D2|CRBN_MOUSEProtein cereblon OS=Mus musculus GN=Crbn PE=1 SV=1	Q8C7D2	0	100%	930.243	445	445
P58022	LOXL2_MOUSELysyl oxidase homolog 2 OS=Mus musculus GN=Loxl2 PE=1 SV=2	776	sp|P58022|LOXL2_MOUSELysyl oxidase homolog 2 OS=Mus musculus GN=Loxl2 PE=1 SV=2	P58022	0	100%	1624.76	776	776
Q8R317	UBQL1_MOUSEUbiquilin-1 OS=Mus musculus GN=Ubqln1 PE=1 SV=1	582	sp|Q8R317|UBQL1_MOUSEUbiquilin-1 OS=Mus musculus GN=Ubqln1 PE=1 SV=1	Q8R317	0	100%	1152.89	582	582
P70168	IMB1_MOUSEImportin subunit beta-1 OS=Mus musculus GN=Kpnb1 PE=1 SV=2	876	sp|P70168|IMB1_MOUSEImportin subunit beta-1 OS=Mus musculus GN=Kpnb1 PE=1 SV=2	P70168	0	100%	1809.27	876	876
Q7TQE6	MACOI_MOUSEMacoilin OS=Mus musculus GN=Tmem57 PE=1 SV=1	664	sp|Q7TQE6|MACOI_MOUSEMacoilin OS=Mus musculus GN=Tmem57 PE=1 SV=1	Q7TQE6	0	100%	1374.76	664	664
O70494	SP3_MOUSETranscription factor Sp3 OS=Mus musculus GN=Sp3 PE=1 SV=2	783	sp|O70494|SP3_MOUSETranscription factor Sp3 OS=Mus musculus GN=Sp3 PE=1 SV=2	O70494	0	100%	1575.84	783	783
Q9D1L9	LTOR5_MOUSERagulator complex LAMTOR5 OS=Mus musculus GN=Lamtor5 PE=1 SV=1	91	sp|Q9D1L9|LTOR5_MOUSERagulator complex protein LAMTOR5 OS=Mus musculus GN=Lamtor5 PE=1 SV=1	Q9D1L9	1.6e-61	100%	186.422	91	91
P28571	SC6A9_MOUSESodium- and chloride-dependent glycine transporter 1 OS=Mus musculus GN=Slc6a9 PE=1 SV=3	692	sp|P28571|SC6A9_MOUSESodium- and chloride-dependent glycine transporter 1 OS=Mus musculus GN=Slc6a9 PE=1 SV=3	P28571	0	100%	1418.68	692	692
Q3TEA8	HP1B3_MOUSEHeterochromatin 1-binding 3 OS=Mus musculus GN=Hp1bp3 PE=1 SV=1	554	sp|Q3TEA8|HP1B3_MOUSEHeterochromatin protein 1-binding protein 3 OS=Mus musculus GN=Hp1bp3 PE=1 SV=1	Q3TEA8	0	100%	1111.67	554	554
Q00780	CO8A1_MOUSECollagen alpha-1(VIII) chain OS=Mus musculus GN=Col8a1 PE=1 SV=3	744	sp|Q00780|CO8A1_MOUSECollagen alpha-1(VIII) chain OS=Mus musculus GN=Col8a1 PE=1 SV=3	Q00780	0	100%	1291.17	744	744
Q8BH44	COR2B_MOUSECoronin-2B OS=Mus musculus GN=Coro2b PE=1 SV=2	480	sp|Q8BH44|COR2B_MOUSECoronin-2B OS=Mus musculus GN=Coro2b PE=1 SV=2	Q8BH44	0	100%	999.194	480	480
Q3TWN3	CNNM2_MOUSEMetal transporter CNNM2 OS=Mus musculus GN=Cnnm2 PE=1 SV=3	875	sp|Q3TWN3|CNNM2_MOUSEMetal transporter CNNM2 OS=Mus musculus GN=Cnnm2 PE=1 SV=3	Q3TWN3	0	100%	1810.81	875	875
Q99M96	ST7_MOUSESuppressor of tumorigenicity 7 OS=Mus musculus GN=St7 PE=2 SV=1	577	sp|Q99M96|ST7_MOUSESuppressor of tumorigenicity 7 protein OS=Mus musculus GN=St7 PE=2 SV=1	Q99M96	0	100%	1199.5	577	577
P42669	PURA_MOUSETranscriptional activator Pur-alpha OS=Mus musculus GN=Pura PE=1 SV=1	321	sp|P42669|PURA_MOUSETranscriptional activator protein Pur-alpha OS=Mus musculus GN=Pura PE=1 SV=1	P42669	0	100%	651.744	321	321
Q9CXP8	GBG10_MOUSEGuanine nucleotide-binding G(I) G(S) G(O) subunit gamma-10 OS=Mus musculus GN=Gng10 PE=3 SV=1	68	sp|Q9CXP8|GBG10_MOUSEGuanine nucleotide-binding protein G(I)/G(S)/G(O) subunit gamma-10 OS=Mus musculus GN=Gng10 PE=3 SV=1	Q9CXP8	4.7e-42	100%	135.191	68	68
C0HK80	ARXS1_MOUSEAdipocyte-related X-chromosome expressed sequence 1 OS=Mus musculus GN=Arxes1 PE=1 SV=1	180	sp|C0HK79|ARXS1_MOUSEAdipocyte-related X-chromosome expressed sequence 1 OS=Mus musculus GN=Arxes1 PE=1 SV=1	C0HK79	8.2e-130	100%	367.081	180	180
P50153	GBG4_MOUSEGuanine nucleotide-binding G(I) G(S) G(O) subunit gamma-4 OS=Mus musculus GN=Gng4 PE=1 SV=1	75	sp|P50153|GBG4_MOUSEGuanine nucleotide-binding protein G(I)/G(S)/G(O) subunit gamma-4 OS=Mus musculus GN=Gng4 PE=1 SV=1	P50153	2e-50	100%	156.762	75	75
Q8BJU2	TSN9_MOUSETetraspanin-9 OS=Mus musculus GN=Tspan9 PE=1 SV=1	239	sp|Q8BJU2|TSN9_MOUSETetraspanin-9 OS=Mus musculus GN=Tspan9 PE=1 SV=1	Q8BJU2	4.5e-176	100%	489.189	239	239
O70258	SGCE_MOUSEEpsilon-sarcoglycan OS=Mus musculus GN=Sgce PE=1 SV=2	437	sp|O70258|SGCE_MOUSEEpsilon-sarcoglycan OS=Mus musculus GN=Sgce PE=1 SV=2	O70258	0	100%	914.835	437	437
P49446	PTPRE_MOUSEReceptor-type tyrosine- phosphatase epsilon OS=Mus musculus GN=Ptpre PE=1 SV=3	699	sp|P49446|PTPRE_MOUSEReceptor-type tyrosine-protein phosphatase epsilon OS=Mus musculus GN=Ptpre PE=1 SV=3	P49446	0	100%	1470.68	699	699
P10922	H10_MOUSEHistone OS=Mus musculus GN=H1f0 PE=2 SV=4	194	sp|P10922|H10_MOUSEHistone H1.0 OS=Mus musculus GN=H1f0 PE=2 SV=4	P10922	1.6e-124	100%	354.755	194	194
Q810K9	GXLT2_MOUSEGlucoside xylosyltransferase 2 OS=Mus musculus GN=Gxylt2 PE=2 SV=1	444	sp|Q810K9|GXLT2_MOUSEGlucoside xylosyltransferase 2 OS=Mus musculus GN=Gxylt2 PE=2 SV=1	Q810K9	0	100%	917.531	444	444
O35295	PURB_MOUSETranscriptional activator Pur-beta OS=Mus musculus GN=Purb PE=1 SV=3	324	sp|O35295|PURB_MOUSETranscriptional activator protein Pur-beta OS=Mus musculus GN=Purb PE=1 SV=3	O35295	0	100%	628.246	324	324
Q8K1B9	GLT18_MOUSEPolypeptide N-acetylgalactosaminyltransferase 18 OS=Mus musculus GN=Galnt18 PE=2 SV=1	622	sp|Q8K1B9|GLT18_MOUSEPolypeptide N-acetylgalactosaminyltransferase 18 OS=Mus musculus GN=Galnt18 PE=2 SV=1	Q8K1B9	0	100%	1295.8	622	622
P70245	EBP_MOUSE3-beta-hydroxysteroid-Delta(8),Delta(7)-isomerase OS=Mus musculus GN=Ebp PE=1 SV=3	230	sp|P70245|EBP_MOUSE3-beta-hydroxysteroid-Delta(8),Delta(7)-isomerase OS=Mus musculus GN=Ebp PE=1 SV=3	P70245	3.5e-168	100%	468.389	230	230
Q9QYY0	GAB1_MOUSEGRB2-associated-binding 1 OS=Mus musculus GN=Gab1 PE=1 SV=2	695	sp|Q9QYY0|GAB1_MOUSEGRB2-associated-binding protein 1 OS=Mus musculus GN=Gab1 PE=1 SV=2	Q9QYY0	0	100%	1422.53	695	695
Q9JKS5	HABP4_MOUSEIntracellular hyaluronan-binding 4 OS=Mus musculus GN=Habp4 PE=1 SV=2	411	sp|Q9JKS5|HABP4_MOUSEIntracellular hyaluronan-binding protein 4 OS=Mus musculus GN=Habp4 PE=1 SV=2	Q9JKS5	0	100%	834.328	411	411
Q62433	NDRG1_MOUSE NDRG1 OS=Mus musculus GN=Ndrg1 PE=1 SV=1	394	sp|Q62433|NDRG1_MOUSEProtein NDRG1 OS=Mus musculus GN=Ndrg1 PE=1 SV=1	Q62433	0	100%	825.083	394	394
Q9WTI7	MYO1C_MOUSEUnconventional myosin-Ic OS=Mus musculus GN=Myo1c PE=1 SV=2	1063	sp|Q9WTI7|MYO1C_MOUSEUnconventional myosin-Ic OS=Mus musculus GN=Myo1c PE=1 SV=2	Q9WTI7	0	100%	2205.64	1063	1063
P60469	LIPA3_MOUSELiprin-alpha-3 OS=Mus musculus GN=Ppfia3 PE=1 SV=2	1194	sp|P60469|LIPA3_MOUSELiprin-alpha-3 OS=Mus musculus GN=Ppfia3 PE=1 SV=2	P60469	0	100%	2401.71	1194	1194
Q9CYH2	F213A_MOUSERedox-regulatory FAM213A OS=Mus musculus GN=Fam213a PE=1 SV=2	218	sp|Q9CYH2|F213A_MOUSERedox-regulatory protein FAM213A OS=Mus musculus GN=Fam213a PE=1 SV=2	Q9CYH2	3.3e-157	100%	439.499	218	218
A2ATU0	DHTK1_MOUSEProbable 2-oxoglutarate dehydrogenase E1 component DHKTD1, mitochondrial OS=Mus musculus GN=Dhtkd1 PE=1 SV=1	921	sp|A2ATU0|DHTK1_MOUSEProbable 2-oxoglutarate dehydrogenase E1 component DHKTD1, mitochondrial OS=Mus musculus GN=Dhtkd1 PE=1 SV=1	A2ATU0	0	100%	1914.43	921	921
P61922	GABT_MOUSE4-aminobutyrate aminotransferase, mitochondrial OS=Mus musculus GN=Abat PE=1 SV=1	500	sp|P61922|GABT_MOUSE4-aminobutyrate aminotransferase, mitochondrial OS=Mus musculus GN=Abat PE=1 SV=1	P61922	0	100%	1046.57	500	500
P97313	PRKDC_MOUSEDNA-dependent kinase catalytic subunit OS=Mus musculus GN=Prkdc PE=1 SV=3	4128	sp|P97313|PRKDC_MOUSEDNA-dependent protein kinase catalytic subunit OS=Mus musculus GN=Prkdc PE=1 SV=3	P97313	0	100%	8564.9	4128	4128
Q52KF3	SPIR1_MOUSE spire homolog 1 OS=Mus musculus GN=Spire1 PE=1 SV=1	598	sp|Q52KF3|SPIR1_MOUSEProtein spire homolog 1 OS=Mus musculus GN=Spire1 PE=1 SV=1	Q52KF3	0	100%	1228	598	598
Q6ZPV2	INO80_MOUSEDNA helicase INO80 OS=Mus musculus GN=Ino80 PE=1 SV=2	1559	sp|Q6ZPV2|INO80_MOUSEDNA helicase INO80 OS=Mus musculus GN=Ino80 PE=1 SV=2	Q6ZPV2	0	100%	3229.88	1559	1559
O88736	DHB7_MOUSE3-keto-steroid reductase OS=Mus musculus GN=Hsd17b7 PE=1 SV=1	334	sp|O88736|DHB7_MOUSE3-keto-steroid reductase OS=Mus musculus GN=Hsd17b7 PE=1 SV=1	O88736	0	100%	697.197	334	334
Q9Z0J1	RECK_MOUSEReversion-inducing cysteine-rich with Kazal motifs OS=Mus musculus GN=Reck PE=1 SV=2	971	sp|Q9Z0J1|RECK_MOUSEReversion-inducing cysteine-rich protein with Kazal motifs OS=Mus musculus GN=Reck PE=1 SV=2	Q9Z0J1	0	100%	1991.47	971	971
Q9WTX2	PRKRA_MOUSEInterferon-inducible double-stranded RNA-dependent kinase activator A OS=Mus musculus GN=Prkra PE=1 SV=1	313	sp|Q9WTX2|PRKRA_MOUSEInterferon-inducible double-stranded RNA-dependent protein kinase activator A OS=Mus musculus GN=Prkra PE=1 SV=1	Q9WTX2	0	100%	652.514	313	313
Q9QVP4	MLRA_MOUSEMyosin regulatory light chain 2, atrial isoform OS=Mus musculus GN=Myl7 PE=1 SV=1	175	sp|Q9QVP4|MLRA_MOUSEMyosin regulatory light chain 2, atrial isoform OS=Mus musculus GN=Myl7 PE=1 SV=1	Q9QVP4	1.3e-127	100%	360.918	175	175
Q8BGS1	E41L5_MOUSEBand 5 OS=Mus musculus GN=Epb41l5 PE=1 SV=1	731	sp|Q8BGS1|E41L5_MOUSEBand 4.1-like protein 5 OS=Mus musculus GN=Epb41l5 PE=1 SV=1	Q8BGS1	0	100%	1518.44	731	731
P52963	E41LA_MOUSEBand 4A OS=Mus musculus GN=Epb41l4a PE=2 SV=2	686	sp|P52963|E41LA_MOUSEBand 4.1-like protein 4A OS=Mus musculus GN=Epb41l4a PE=2 SV=2	P52963	0	100%	1435.62	686	686
Q9QXX0	JAG1_MOUSE jagged-1 OS=Mus musculus GN=Jag1 PE=1 SV=1	1218	sp|Q9QXX0|JAG1_MOUSEProtein jagged-1 OS=Mus musculus GN=Jag1 PE=1 SV=1	Q9QXX0	0	100%	2494.92	1218	1218
P43407	SDC2_MOUSESyndecan-2 OS=Mus musculus GN=Sdc2 PE=1 SV=1	202	sp|P43407|SDC2_MOUSESyndecan-2 OS=Mus musculus GN=Sdc2 PE=1 SV=1	P43407	1.5e-145	100%	408.683	202	202
O08999	LTBP2_MOUSELatent-transforming growth factor beta-binding 2 OS=Mus musculus GN=Ltbp2 PE=1 SV=2	1813	sp|O08999|LTBP2_MOUSELatent-transforming growth factor beta-binding protein 2 OS=Mus musculus GN=Ltbp2 PE=1 SV=2	O08999	0	100%	3677.1	1813	1813
P97857	ATS1_MOUSEA disintegrin and metallo ase with thrombospondin motifs 1 OS=Mus musculus GN=Adamts1 PE=1 SV=4	968	sp|P97857|ATS1_MOUSEA disintegrin and metalloproteinase with thrombospondin motifs 1 OS=Mus musculus GN=Adamts1 PE=1 SV=4	P97857	0	100%	2014.58	968	968
Q9QYS1	WNT16_MOUSE Wnt-16 OS=Mus musculus GN=Wnt16 PE=2 SV=2	364	sp|Q9QYS1|WNT16_MOUSEProtein Wnt-16 OS=Mus musculus GN=Wnt16 PE=2 SV=2	Q9QYS1	0	100%	758.444	364	364
Q6ZPZ3	ZC3H4_MOUSEZinc finger CCCH domain-containing 4 OS=Mus musculus GN=Zc3h4 PE=1 SV=2	1304	sp|Q6ZPZ3|ZC3H4_MOUSEZinc finger CCCH domain-containing protein 4 OS=Mus musculus GN=Zc3h4 PE=1 SV=2	Q6ZPZ3	0	100%	2591.99	1304	1304
D3YXG0	HMCN1_MOUSEHemicentin-1 OS=Mus musculus GN=Hmcn1 PE=1 SV=1	5634	sp|D3YXG0|HMCN1_MOUSEHemicentin-1 OS=Mus musculus GN=Hmcn1 PE=1 SV=1	D3YXG0	0	100%	11641.9	5634	5634
Q8BNA6	FAT3_MOUSEProtocadherin Fat 3 OS=Mus musculus GN=Fat3 PE=1 SV=2	4555	sp|Q8BNA6|FAT3_MOUSEProtocadherin Fat 3 OS=Mus musculus GN=Fat3 PE=1 SV=2	Q8BNA6	0	100%	9372.28	4555	4555
P11862	GAS2_MOUSEGrowth arrest-specific 2 OS=Mus musculus GN=Gas2 PE=1 SV=1	314	sp|P11862|GAS2_MOUSEGrowth arrest-specific protein 2 OS=Mus musculus GN=Gas2 PE=1 SV=1	P11862	0	100%	649.047	314	314
Q3TMW1	C102A_MOUSECoiled-coil domain-containing 102A OS=Mus musculus GN=Ccdc102a PE=1 SV=2	549	sp|Q3TMW1|C102A_MOUSECoiled-coil domain-containing protein 102A OS=Mus musculus GN=Ccdc102a PE=1 SV=2	Q3TMW1	0	100%	1080.09	549	549
P14094	AT1B1_MOUSESodium potassium-transporting ATPase subunit beta-1 OS=Mus musculus GN=Atp1b1 PE=1 SV=1	304	sp|P14094|AT1B1_MOUSESodium/potassium-transporting ATPase subunit beta-1 OS=Mus musculus GN=Atp1b1 PE=1 SV=1	P14094	0	100%	623.239	304	304
P62983	RS27A_RATUbiquitin-40S ribosomal S27a OS=Rattus norvegicus GN=Rps27a PE=1 SV=2	156	sp|P62982|RS27A_RATUbiquitin-40S ribosomal protein S27a OS=Rattus norvegicus GN=Rps27a PE=1 SV=2	P62982	1.7e-112	100%	320.857	156	156
Q9WTS6	TEN3_MOUSETeneurin-3 OS=Mus musculus GN=Tenm3 PE=1 SV=1	2715	sp|Q9WTS6|TEN3_MOUSETeneurin-3 OS=Mus musculus GN=Tenm3 PE=1 SV=1	Q9WTS6	0	100%	5681.29	2715	2715
P60824	CIRBP_RATCold-inducible RNA-binding OS=Rattus norvegicus GN=Cirbp PE=2 SV=1	172	sp|P60825|CIRBP_RATCold-inducible RNA-binding protein OS=Rattus norvegicus GN=Cirbp PE=2 SV=1	P60825	8.6e-114	100%	325.479	172	172
Q80V70	MEGF6_MOUSEMultiple epidermal growth factor-like domains 6 OS=Mus musculus GN=Megf6 PE=2 SV=3	1572	sp|Q80V70|MEGF6_MOUSEMultiple epidermal growth factor-like domains protein 6 OS=Mus musculus GN=Megf6 PE=2 SV=3	Q80V70	0	100%	3068.87	1572	1572
P28798	GRN_MOUSEGranulins OS=Mus musculus GN=Grn PE=1 SV=2	589	sp|P28798|GRN_MOUSEGranulins OS=Mus musculus GN=Grn PE=1 SV=2	P28798	0	100%	1179.08	589	589
Q9Z1W9	STK39_MOUSESTE20 SPS1-related proline-alanine-rich kinase OS=Mus musculus GN=Stk39 PE=1 SV=1	556	sp|Q9Z1W9|STK39_MOUSESTE20/SPS1-related proline-alanine-rich protein kinase OS=Mus musculus GN=Stk39 PE=1 SV=1	Q9Z1W9	0	100%	1149.04	556	556
O35316	SC6A6_MOUSESodium- and chloride-dependent taurine transporter OS=Mus musculus GN=Slc6a6 PE=1 SV=2	621	sp|O35316|SC6A6_MOUSESodium- and chloride-dependent taurine transporter OS=Mus musculus GN=Slc6a6 PE=1 SV=2	O35316	0	100%	1267.29	621	621
Q61555	FBN2_MOUSEFibrillin-2 OS=Mus musculus GN=Fbn2 PE=1 SV=2	2907	sp|Q61555|FBN2_MOUSEFibrillin-2 OS=Mus musculus GN=Fbn2 PE=1 SV=2	Q61555	0	100%	5836.14	2907	2907
Q3UU94	MANS4_MOUSEMANSC domain-containing 4 OS=Mus musculus GN=Mansc4 PE=2 SV=1	337	sp|Q3UU94|MANS4_MOUSEMANSC domain-containing protein 4 OS=Mus musculus GN=Mansc4 PE=2 SV=1	Q3UU94	0	100%	699.893	337	337
Q02780	NFIA_MOUSENuclear factor 1 A-type OS=Mus musculus GN=Nfia PE=1 SV=1	532	sp|Q02780|NFIA_MOUSENuclear factor 1 A-type OS=Mus musculus GN=Nfia PE=1 SV=1	Q02780	0	100%	1091.26	532	532
Q9WTR5	CAD13_MOUSECadherin-13 OS=Mus musculus GN=Cdh13 PE=1 SV=2	714	sp|Q9WTR5|CAD13_MOUSECadherin-13 OS=Mus musculus GN=Cdh13 PE=1 SV=2	Q9WTR5	0	100%	1462.59	714	714
Q99J25	MRM1_MOUS methyltransferase 1, mitochondrial OS=Mus musculus GN=Mrm1 PE=2 SV=2	320	sp|Q99J25|MRM1_MOUSErRNA methyltransferase 1, mitochondrial OS=Mus musculus GN=Mrm1 PE=2 SV=2	Q99J25	0	100%	634.795	320	320
Q8CE64	ZN276_MOUSEZinc finger 276 OS=Mus musculus GN=Znf276 PE=1 SV=3	614	sp|Q8CE64|ZN276_MOUSEZinc finger protein 276 OS=Mus musculus GN=Znf276 PE=1 SV=3	Q8CE64	0	100%	1265.37	614	614
P29268	CTGF_MOUSEConnective tissue growth factor OS=Mus musculus GN=Ctgf PE=2 SV=3	348	sp|P29268|CTGF_MOUSEConnective tissue growth factor OS=Mus musculus GN=Ctgf PE=2 SV=3	P29268	0	100%	709.523	348	348
Q78HU7	GLPC_MOUSEGlycophorin-C OS=Mus musculus GN=Gypc PE=1 SV=2	95	sp|Q78HU7|GLPC_MOUSEGlycophorin-C OS=Mus musculus GN=Gypc PE=1 SV=2	Q78HU7	4.8e-65	100%	195.667	95	95
Q9Z239	PLM_MOUSEPhospholemman OS=Mus musculus GN=Fxyd1 PE=1 SV=1	92	sp|Q9Z239|PLM_MOUSEPhospholemman OS=Mus musculus GN=Fxyd1 PE=1 SV=1	Q9Z239	1.6e-62	100%	189.119	92	92
Q9CQ19	MYL9_MOUSEMyosin regulatory light polypeptide 9 OS=Mus musculus GN=Myl9 PE=1 SV=3	172	sp|Q9CQ19|MYL9_MOUSEMyosin regulatory light polypeptide 9 OS=Mus musculus GN=Myl9 PE=1 SV=3	Q9CQ19	1.2e-125	100%	355.525	172	172
O08663	MAP2_MOUSEMethionine aminopeptidase 2 OS=Mus musculus GN=Metap2 PE=1 SV=1	478	sp|O08663|MAP2_MOUSEMethionine aminopeptidase 2 OS=Mus musculus GN=Metap2 PE=1 SV=1	O08663	0	100%	993.03	478	478
Q61879	MYH10_MOUSEMyosin-10 OS=Mus musculus GN=Myh10 PE=1 SV=2	1976	sp|Q61879|MYH10_MOUSEMyosin-10 OS=Mus musculus GN=Myh10 PE=1 SV=2	Q61879	0	100%	3992.96	1976	1976
Q3UH68	LIMC1_MOUSELIM and calponin homology domains-containing 1 OS=Mus musculus GN=Limch1 PE=1 SV=2	1057	sp|Q3UH68|LIMC1_MOUSELIM and calponin homology domains-containing protein 1 OS=Mus musculus GN=Limch1 PE=1 SV=2	Q3UH68	0	100%	2168.27	1057	1057
Q71KT5	ERG24_MOUSEDelta(14)-sterol reductase OS=Mus musculus GN=Tm7sf2 PE=1 SV=2	418	sp|Q71KT5|ERG24_MOUSEDelta(14)-sterol reductase OS=Mus musculus GN=Tm7sf2 PE=1 SV=2	Q71KT5	0	100%	832.787	418	418
Q9R013	CATF_MOUSECathepsin F OS=Mus musculus GN=Ctsf PE=1 SV=1	462	sp|Q9R013|CATF_MOUSECathepsin F OS=Mus musculus GN=Ctsf PE=1 SV=1	Q9R013	0	100%	962.985	462	462
A2AAJ9	OBSCN_MOUSEObscurin OS=Mus musculus GN=Obscn PE=1 SV=2	8891	sp|A2AAJ9|OBSCN_MOUSEObscurin OS=Mus musculus GN=Obscn PE=1 SV=2	A2AAJ9	0	100%	18166	8891	8891
P42703	LIFR_MOUSELeukemia inhibitory factor receptor OS=Mus musculus GN=Lifr PE=1 SV=1	1092	sp|P42703|LIFR_MOUSELeukemia inhibitory factor receptor OS=Mus musculus GN=Lifr PE=1 SV=1	P42703	0	100%	2261.88	1092	1092
P70180	ANPRC_MOUSEAtrial natriuretic peptide receptor 3 OS=Mus musculus GN=Npr3 PE=1 SV=3	536	sp|P70180|ANPRC_MOUSEAtrial natriuretic peptide receptor 3 OS=Mus musculus GN=Npr3 PE=1 SV=3	P70180	0	100%	1107.82	536	536
Q6URW6	MYH14_MOUSEMyosin-14 OS=Mus musculus GN=Myh14 PE=1 SV=1	2000	sp|Q6URW6|MYH14_MOUSEMyosin-14 OS=Mus musculus GN=Myh14 PE=1 SV=1	Q6URW6	0	100%	3967.54	2000	2000
Q60605	MYL6_MOUSEMyosin light polypeptide 6 OS=Mus musculus GN=Myl6 PE=1 SV=3	151	sp|Q60605|MYL6_MOUSEMyosin light polypeptide 6 OS=Mus musculus GN=Myl6 PE=1 SV=3	Q60605	2e-109	100%	312.768	151	151
Q9WUB3	PYGM_MOUSEGlycogen phosphorylase, muscle form OS=Mus musculus GN=Pygm PE=1 SV=3	842	sp|Q9WUB3|PYGM_MOUSEGlycogen phosphorylase, muscle form OS=Mus musculus GN=Pygm PE=1 SV=3	Q9WUB3	0	100%	1756.5	842	842
Q9CXM0	CHODL_MOUSEChondrolectin OS=Mus musculus GN=Chodl PE=1 SV=3	273	sp|Q9CXM0|CHODL_MOUSEChondrolectin OS=Mus musculus GN=Chodl PE=1 SV=3	Q9CXM0	0	100%	571.622	273	273
Q8VDD5	MYH9_MOUSEMyosin-9 OS=Mus musculus GN=Myh9 PE=1 SV=4	1960	sp|Q8VDD5|MYH9_MOUSEMyosin-9 OS=Mus musculus GN=Myh9 PE=1 SV=4	Q8VDD5	0	100%	3963.69	1960	1960
P06837	NEUM_MOUSENeuromodulin OS=Mus musculus GN=Gap43 PE=1 SV=1	227	sp|P06837|NEUM_MOUSENeuromodulin OS=Mus musculus GN=Gap43 PE=1 SV=1	P06837	6.4e-151	100%	424.476	227	227
Q3THE2	ML12B_HUMANMyosin regulatory light chain 12B OS=Homo sapiens GN=MYL12B PE=1 SV=2	172	sp|O14950|ML12B_HUMANMyosin regulatory light chain 12B OS=Homo sapiens GN=MYL12B PE=1 SV=2	O14950	3e-125	100%	354.755	172	172
P62956	CCG7_MOUSEVoltage-dependent calcium channel gamma-7 subunit OS=Mus musculus GN=Cacng7 PE=1 SV=1	275	sp|P62956|CCG7_MOUSEVoltage-dependent calcium channel gamma-7 subunit OS=Mus musculus GN=Cacng7 PE=1 SV=1	P62956	0	100%	571.237	275	275
Q91VF6	COQA1_MOUSECollagen alpha-1(XXVI) chain OS=Mus musculus GN=Col26a1 PE=1 SV=1	440	sp|Q91VF6|COQA1_MOUSECollagen alpha-1(XXVI) chain OS=Mus musculus GN=Col26a1 PE=1 SV=1	Q91VF6	0	100%	867.84	440	440

## Sheet: protein2go
SeqName	Hit-Desc	GO-Group	GO-ID	GO-Term
P07724	ALBU_MOUSESerum albumin OS=Mus musculus GN=Alb PE=1 SV=3	C	GO:0005604	basement membrane
P07724	ALBU_MOUSESerum albumin OS=Mus musculus GN=Alb PE=1 SV=3	C	GO:0005634	nucleus
P07724	ALBU_MOUSESerum albumin OS=Mus musculus GN=Alb PE=1 SV=3	C	GO:0005783	endoplasmic reticulum
P07724	ALBU_MOUSESerum albumin OS=Mus musculus GN=Alb PE=1 SV=3	C	GO:0005794	Golgi apparatus
P07724	ALBU_MOUSESerum albumin OS=Mus musculus GN=Alb PE=1 SV=3	C	GO:0031093	platelet alpha granule lumen
P07724	ALBU_MOUSESerum albumin OS=Mus musculus GN=Alb PE=1 SV=3	C	GO:0043209	myelin sheath
P07724	ALBU_MOUSESerum albumin OS=Mus musculus GN=Alb PE=1 SV=3	C	GO:0070062	extracellular exosome
P07724	ALBU_MOUSESerum albumin OS=Mus musculus GN=Alb PE=1 SV=3	C	GO:0072562	blood microparticle
P07724	ALBU_MOUSESerum albumin OS=Mus musculus GN=Alb PE=1 SV=3	F	GO:0003677	DNA binding
P07724	ALBU_MOUSESerum albumin OS=Mus musculus GN=Alb PE=1 SV=3	F	GO:0005504	fatty acid binding
P07724	ALBU_MOUSESerum albumin OS=Mus musculus GN=Alb PE=1 SV=3	F	GO:0005507	copper ion binding
P07724	ALBU_MOUSESerum albumin OS=Mus musculus GN=Alb PE=1 SV=3	F	GO:0008270	zinc ion binding
P07724	ALBU_MOUSESerum albumin OS=Mus musculus GN=Alb PE=1 SV=3	F	GO:0015643	toxic substance binding
P07724	ALBU_MOUSESerum albumin OS=Mus musculus GN=Alb PE=1 SV=3	F	GO:0016209	antioxidant activity
P07724	ALBU_MOUSESerum albumin OS=Mus musculus GN=Alb PE=1 SV=3	F	GO:0019825	oxygen binding
P07724	ALBU_MOUSESerum albumin OS=Mus musculus GN=Alb PE=1 SV=3	F	GO:0019899	enzyme binding
P07724	ALBU_MOUSESerum albumin OS=Mus musculus GN=Alb PE=1 SV=3	F	GO:0030170	pyridoxal phosphate binding
P07724	ALBU_MOUSESerum albumin OS=Mus musculus GN=Alb PE=1 SV=3	F	GO:0042802	identical protein binding
P07724	ALBU_MOUSESerum albumin OS=Mus musculus GN=Alb PE=1 SV=3	F	GO:0051087	chaperone binding
P07724	ALBU_MOUSESerum albumin OS=Mus musculus GN=Alb PE=1 SV=3	P	GO:0001895	retina homeostasis
P07724	ALBU_MOUSESerum albumin OS=Mus musculus GN=Alb PE=1 SV=3	P	GO:0002576	platelet degranulation
P07724	ALBU_MOUSESerum albumin OS=Mus musculus GN=Alb PE=1 SV=3	P	GO:0006898	receptor-mediated endocytosis
P07724	ALBU_MOUSESerum albumin OS=Mus musculus GN=Alb PE=1 SV=3	P	GO:0007584	response to nutrient
P07724	ALBU_MOUSESerum albumin OS=Mus musculus GN=Alb PE=1 SV=3	P	GO:0009267	cellular response to starvation
P07724	ALBU_MOUSESerum albumin OS=Mus musculus GN=Alb PE=1 SV=3	P	GO:0010033	response to organic substance
P07724	ALBU_MOUSESerum albumin OS=Mus musculus GN=Alb PE=1 SV=3	P	GO:0015721	bile acid and bile salt transport
P07724	ALBU_MOUSESerum albumin OS=Mus musculus GN=Alb PE=1 SV=3	P	GO:0019836	hemolysis by symbiont of host erythrocytes
P07724	ALBU_MOUSESerum albumin OS=Mus musculus GN=Alb PE=1 SV=3	P	GO:0042157	lipoprotein metabolic process
P07724	ALBU_MOUSESerum albumin OS=Mus musculus GN=Alb PE=1 SV=3	P	GO:0043066	negative regulation of apoptotic process
P07724	ALBU_MOUSESerum albumin OS=Mus musculus GN=Alb PE=1 SV=3	P	GO:0043252	sodium-independent organic anion transport
P07724	ALBU_MOUSESerum albumin OS=Mus musculus GN=Alb PE=1 SV=3	P	GO:0046010	positive regulation of circadian sleep/wake cycle, non-REM sleep
P07724	ALBU_MOUSESerum albumin OS=Mus musculus GN=Alb PE=1 SV=3	P	GO:0046689	response to mercury ion
P07724	ALBU_MOUSESerum albumin OS=Mus musculus GN=Alb PE=1 SV=3	P	GO:0051659	maintenance of mitochondrion location
P07724	ALBU_MOUSESerum albumin OS=Mus musculus GN=Alb PE=1 SV=3	P	GO:0070541	response to platinum ion
P07724	ALBU_MOUSESerum albumin OS=Mus musculus GN=Alb PE=1 SV=3	P	GO:0098869	cellular oxidant detoxification
P07724	ALBU_MOUSESerum albumin OS=Mus musculus GN=Alb PE=1 SV=3	P	GO:0006955	immune response
P07724	ALBU_MOUSESerum albumin OS=Mus musculus GN=Alb PE=1 SV=3	C	GO:0019814	immunoglobulin complex
Q99MV1	TDRD1_MOUSETudor domain-containing 1 OS=Mus musculus GN=Tdrd1 PE=1 SV=2	C	GO:0033391	chromatoid body
Q99MV1	TDRD1_MOUSETudor domain-containing 1 OS=Mus musculus GN=Tdrd1 PE=1 SV=2	C	GO:0071546	pi-body
Q99MV1	TDRD1_MOUSETudor domain-containing 1 OS=Mus musculus GN=Tdrd1 PE=1 SV=2	F	GO:0005515	protein binding
Q99MV1	TDRD1_MOUSETudor domain-containing 1 OS=Mus musculus GN=Tdrd1 PE=1 SV=2	F	GO:0046872	metal ion binding
Q99MV1	TDRD1_MOUSETudor domain-containing 1 OS=Mus musculus GN=Tdrd1 PE=1 SV=2	P	GO:0007275	multicellular organism development
Q99MV1	TDRD1_MOUSETudor domain-containing 1 OS=Mus musculus GN=Tdrd1 PE=1 SV=2	P	GO:0007281	germ cell development
Q99MV1	TDRD1_MOUSETudor domain-containing 1 OS=Mus musculus GN=Tdrd1 PE=1 SV=2	P	GO:0007283	spermatogenesis
Q99MV1	TDRD1_MOUSETudor domain-containing 1 OS=Mus musculus GN=Tdrd1 PE=1 SV=2	P	GO:0031047	gene silencing by RNA
Q99MV1	TDRD1_MOUSETudor domain-containing 1 OS=Mus musculus GN=Tdrd1 PE=1 SV=2	P	GO:0034587	piRNA metabolic process
Q99MV1	TDRD1_MOUSETudor domain-containing 1 OS=Mus musculus GN=Tdrd1 PE=1 SV=2	P	GO:0043046	DNA methylation involved in gamete generation
Q99MV1	TDRD1_MOUSETudor domain-containing 1 OS=Mus musculus GN=Tdrd1 PE=1 SV=2	P	GO:0051321	meiotic cell cycle
E9Q414	APOB_MOUSEApolipo B-100 OS=Mus musculus GN=Apob PE=1 SV=1	C	GO:0005769	early endosome
E9Q414	APOB_MOUSEApolipo B-100 OS=Mus musculus GN=Apob PE=1 SV=1	C	GO:0005788	endoplasmic reticulum lumen
E9Q414	APOB_MOUSEApolipo B-100 OS=Mus musculus GN=Apob PE=1 SV=1	C	GO:0005789	endoplasmic reticulum membrane
E9Q414	APOB_MOUSEApolipo B-100 OS=Mus musculus GN=Apob PE=1 SV=1	C	GO:0005794	Golgi apparatus
E9Q414	APOB_MOUSEApolipo B-100 OS=Mus musculus GN=Apob PE=1 SV=1	C	GO:0005829	cytosol
E9Q414	APOB_MOUSEApolipo B-100 OS=Mus musculus GN=Apob PE=1 SV=1	C	GO:0005886	plasma membrane
E9Q414	APOB_MOUSEApolipo B-100 OS=Mus musculus GN=Apob PE=1 SV=1	C	GO:0010008	endosome membrane
E9Q414	APOB_MOUSEApolipo B-100 OS=Mus musculus GN=Apob PE=1 SV=1	C	GO:0015629	actin cytoskeleton
E9Q414	APOB_MOUSEApolipo B-100 OS=Mus musculus GN=Apob PE=1 SV=1	C	GO:0030669	clathrin-coated endocytic vesicle membrane
E9Q414	APOB_MOUSEApolipo B-100 OS=Mus musculus GN=Apob PE=1 SV=1	C	GO:0031904	endosome lumen
E9Q414	APOB_MOUSEApolipo B-100 OS=Mus musculus GN=Apob PE=1 SV=1	C	GO:0034359	mature chylomicron
E9Q414	APOB_MOUSEApolipo B-100 OS=Mus musculus GN=Apob PE=1 SV=1	C	GO:0034360	chylomicron remnant
E9Q414	APOB_MOUSEApolipo B-100 OS=Mus musculus GN=Apob PE=1 SV=1	C	GO:0034361	very-low-density lipoprotein particle
E9Q414	APOB_MOUSEApolipo B-100 OS=Mus musculus GN=Apob PE=1 SV=1	C	GO:0034362	low-density lipoprotein particle
E9Q414	APOB_MOUSEApolipo B-100 OS=Mus musculus GN=Apob PE=1 SV=1	C	GO:0034363	intermediate-density lipoprotein particle
E9Q414	APOB_MOUSEApolipo B-100 OS=Mus musculus GN=Apob PE=1 SV=1	C	GO:0043025	neuronal cell body
E9Q414	APOB_MOUSEApolipo B-100 OS=Mus musculus GN=Apob PE=1 SV=1	C	GO:0070062	extracellular exosome
E9Q414	APOB_MOUSEApolipo B-100 OS=Mus musculus GN=Apob PE=1 SV=1	C	GO:0070971	endoplasmic reticulum exit site
E9Q414	APOB_MOUSEApolipo B-100 OS=Mus musculus GN=Apob PE=1 SV=1	C	GO:0071682	endocytic vesicle lumen
E9Q414	APOB_MOUSEApolipo B-100 OS=Mus musculus GN=Apob PE=1 SV=1	F	GO:0005543	phospholipid binding
E9Q414	APOB_MOUSEApolipo B-100 OS=Mus musculus GN=Apob PE=1 SV=1	F	GO:0008201	heparin binding
E9Q414	APOB_MOUSEApolipo B-100 OS=Mus musculus GN=Apob PE=1 SV=1	F	GO:0017127	cholesterol transporter activity
E9Q414	APOB_MOUSEApolipo B-100 OS=Mus musculus GN=Apob PE=1 SV=1	F	GO:0035473	lipase binding
E9Q414	APOB_MOUSEApolipo B-100 OS=Mus musculus GN=Apob PE=1 SV=1	F	GO:0050750	low-density lipoprotein particle receptor binding
E9Q414	APOB_MOUSEApolipo B-100 OS=Mus musculus GN=Apob PE=1 SV=1	P	GO:0001523	retinoid metabolic process
E9Q414	APOB_MOUSEApolipo B-100 OS=Mus musculus GN=Apob PE=1 SV=1	P	GO:0001701	in utero embryonic development
E9Q414	APOB_MOUSEApolipo B-100 OS=Mus musculus GN=Apob PE=1 SV=1	P	GO:0006642	triglyceride mobilization
E9Q414	APOB_MOUSEApolipo B-100 OS=Mus musculus GN=Apob PE=1 SV=1	P	GO:0006898	receptor-mediated endocytosis
E9Q414	APOB_MOUSEApolipo B-100 OS=Mus musculus GN=Apob PE=1 SV=1	P	GO:0007283	spermatogenesis
E9Q414	APOB_MOUSEApolipo B-100 OS=Mus musculus GN=Apob PE=1 SV=1	P	GO:0007399	nervous system development
E9Q414	APOB_MOUSEApolipo B-100 OS=Mus musculus GN=Apob PE=1 SV=1	P	GO:0009566	fertilization
E9Q414	APOB_MOUSEApolipo B-100 OS=Mus musculus GN=Apob PE=1 SV=1	P	GO:0009615	response to virus
E9Q414	APOB_MOUSEApolipo B-100 OS=Mus musculus GN=Apob PE=1 SV=1	P	GO:0009743	response to carbohydrate
E9Q414	APOB_MOUSEApolipo B-100 OS=Mus musculus GN=Apob PE=1 SV=1	P	GO:0009791	post-embryonic development
E9Q414	APOB_MOUSEApolipo B-100 OS=Mus musculus GN=Apob PE=1 SV=1	P	GO:0010269	response to selenium ion
E9Q414	APOB_MOUSEApolipo B-100 OS=Mus musculus GN=Apob PE=1 SV=1	P	GO:0010628	positive regulation of gene expression
E9Q414	APOB_MOUSEApolipo B-100 OS=Mus musculus GN=Apob PE=1 SV=1	P	GO:0010744	positive regulation of macrophage derived foam cell differentiation
E9Q414	APOB_MOUSEApolipo B-100 OS=Mus musculus GN=Apob PE=1 SV=1	P	GO:0010886	positive regulation of cholesterol storage
E9Q414	APOB_MOUSEApolipo B-100 OS=Mus musculus GN=Apob PE=1 SV=1	P	GO:0019433	triglyceride catabolic process
E9Q414	APOB_MOUSEApolipo B-100 OS=Mus musculus GN=Apob PE=1 SV=1	P	GO:0030317	flagellated sperm motility
E9Q414	APOB_MOUSEApolipo B-100 OS=Mus musculus GN=Apob PE=1 SV=1	P	GO:0032496	response to lipopolysaccharide
E9Q414	APOB_MOUSEApolipo B-100 OS=Mus musculus GN=Apob PE=1 SV=1	P	GO:0033344	cholesterol efflux
E9Q414	APOB_MOUSEApolipo B-100 OS=Mus musculus GN=Apob PE=1 SV=1	P	GO:0034374	low-density lipoprotein particle remodeling
E9Q414	APOB_MOUSEApolipo B-100 OS=Mus musculus GN=Apob PE=1 SV=1	P	GO:0034379	very-low-density lipoprotein particle assembly
E9Q414	APOB_MOUSEApolipo B-100 OS=Mus musculus GN=Apob PE=1 SV=1	P	GO:0034383	low-density lipoprotein particle clearance
E9Q414	APOB_MOUSEApolipo B-100 OS=Mus musculus GN=Apob PE=1 SV=1	P	GO:0042158	lipoprotein biosynthetic process
E9Q414	APOB_MOUSEApolipo B-100 OS=Mus musculus GN=Apob PE=1 SV=1	P	GO:0042159	lipoprotein catabolic process
E9Q414	APOB_MOUSEApolipo B-100 OS=Mus musculus GN=Apob PE=1 SV=1	P	GO:0042632	cholesterol homeostasis
E9Q414	APOB_MOUSEApolipo B-100 OS=Mus musculus GN=Apob PE=1 SV=1	P	GO:0042953	lipoprotein transport
E9Q414	APOB_MOUSEApolipo B-100 OS=Mus musculus GN=Apob PE=1 SV=1	P	GO:0044257	cellular protein catabolic process
E9Q414	APOB_MOUSEApolipo B-100 OS=Mus musculus GN=Apob PE=1 SV=1	P	GO:0045540	regulation of cholesterol biosynthetic process
E9Q414	APOB_MOUSEApolipo B-100 OS=Mus musculus GN=Apob PE=1 SV=1	P	GO:0048844	artery morphogenesis
E9Q414	APOB_MOUSEApolipo B-100 OS=Mus musculus GN=Apob PE=1 SV=1	P	GO:0050900	leukocyte migration
E9Q414	APOB_MOUSEApolipo B-100 OS=Mus musculus GN=Apob PE=1 SV=1	P	GO:0071356	cellular response to tumor necrosis factor
E9Q414	APOB_MOUSEApolipo B-100 OS=Mus musculus GN=Apob PE=1 SV=1	P	GO:0071379	cellular response to prostaglandin stimulus
E9Q414	APOB_MOUSEApolipo B-100 OS=Mus musculus GN=Apob PE=1 SV=1	P	GO:0007165	signal transduction
Q32NZ6	TMC5_MOUSETransmembrane channel 5 OS=Mus musculus GN=Tmc5 PE=2 SV=1	C	GO:0005783	endoplasmic reticulum
Q32NZ6	TMC5_MOUSETransmembrane channel 5 OS=Mus musculus GN=Tmc5 PE=2 SV=1	C	GO:0005794	Golgi apparatus
Q32NZ6	TMC5_MOUSETransmembrane channel 5 OS=Mus musculus GN=Tmc5 PE=2 SV=1	C	GO:0005887	integral component of plasma membrane
Q32NZ6	TMC5_MOUSETransmembrane channel 5 OS=Mus musculus GN=Tmc5 PE=2 SV=1	C	GO:0031965	nuclear membrane
Q32NZ6	TMC5_MOUSETransmembrane channel 5 OS=Mus musculus GN=Tmc5 PE=2 SV=1	C	GO:0070062	extracellular exosome
Q32NZ6	TMC5_MOUSETransmembrane channel 5 OS=Mus musculus GN=Tmc5 PE=2 SV=1	F	GO:0005515	protein binding
Q32NZ6	TMC5_MOUSETransmembrane channel 5 OS=Mus musculus GN=Tmc5 PE=2 SV=1	P	GO:0006811	ion transport
Q32NZ6	TMC5_MOUSETransmembrane channel 5 OS=Mus musculus GN=Tmc5 PE=2 SV=1	P	GO:0050794	regulation of cellular process
Q6ZQ06	CE162_MOUSECentrosomal of 162 kDa OS=Mus musculus GN=Cep162 PE=1 SV=2	C	GO:0005654	nucleoplasm
Q6ZQ06	CE162_MOUSECentrosomal of 162 kDa OS=Mus musculus GN=Cep162 PE=1 SV=2	C	GO:0005813	centrosome
Q6ZQ06	CE162_MOUSECentrosomal of 162 kDa OS=Mus musculus GN=Cep162 PE=1 SV=2	C	GO:0005814	centriole
Q6ZQ06	CE162_MOUSECentrosomal of 162 kDa OS=Mus musculus GN=Cep162 PE=1 SV=2	C	GO:0005819	spindle
Q6ZQ06	CE162_MOUSECentrosomal of 162 kDa OS=Mus musculus GN=Cep162 PE=1 SV=2	C	GO:0005829	cytosol
Q6ZQ06	CE162_MOUSECentrosomal of 162 kDa OS=Mus musculus GN=Cep162 PE=1 SV=2	C	GO:0005879	axonemal microtubule
Q6ZQ06	CE162_MOUSECentrosomal of 162 kDa OS=Mus musculus GN=Cep162 PE=1 SV=2	F	GO:0005515	protein binding
Q6ZQ06	CE162_MOUSECentrosomal of 162 kDa OS=Mus musculus GN=Cep162 PE=1 SV=2	P	GO:0060271	cilium assembly
Q9JM58	CRLF1_MOUSECytokine receptor-like factor 1 OS=Mus musculus GN=Crlf1 PE=1 SV=1	C	GO:0016021	integral component of membrane
Q9JM58	CRLF1_MOUSECytokine receptor-like factor 1 OS=Mus musculus GN=Crlf1 PE=1 SV=1	C	GO:0044459	plasma membrane part
Q9JM58	CRLF1_MOUSECytokine receptor-like factor 1 OS=Mus musculus GN=Crlf1 PE=1 SV=1	C	GO:0097058	CRLF-CLCF1 complex
Q9JM58	CRLF1_MOUSECytokine receptor-like factor 1 OS=Mus musculus GN=Crlf1 PE=1 SV=1	F	GO:0004896	cytokine receptor activity
Q9JM58	CRLF1_MOUSECytokine receptor-like factor 1 OS=Mus musculus GN=Crlf1 PE=1 SV=1	F	GO:0005125	cytokine activity
Q9JM58	CRLF1_MOUSECytokine receptor-like factor 1 OS=Mus musculus GN=Crlf1 PE=1 SV=1	F	GO:0005127	ciliary neurotrophic factor receptor binding
Q9JM58	CRLF1_MOUSECytokine receptor-like factor 1 OS=Mus musculus GN=Crlf1 PE=1 SV=1	F	GO:0019955	cytokine binding
Q9JM58	CRLF1_MOUSECytokine receptor-like factor 1 OS=Mus musculus GN=Crlf1 PE=1 SV=1	F	GO:0046982	protein heterodimerization activity
Q9JM58	CRLF1_MOUSECytokine receptor-like factor 1 OS=Mus musculus GN=Crlf1 PE=1 SV=1	P	GO:0001657	ureteric bud development
Q9JM58	CRLF1_MOUSECytokine receptor-like factor 1 OS=Mus musculus GN=Crlf1 PE=1 SV=1	P	GO:0001934	positive regulation of protein phosphorylation
Q9JM58	CRLF1_MOUSECytokine receptor-like factor 1 OS=Mus musculus GN=Crlf1 PE=1 SV=1	P	GO:0007167	enzyme linked receptor protein signaling pathway
Q9JM58	CRLF1_MOUSECytokine receptor-like factor 1 OS=Mus musculus GN=Crlf1 PE=1 SV=1	P	GO:0008284	positive regulation of cell population proliferation
Q9JM58	CRLF1_MOUSECytokine receptor-like factor 1 OS=Mus musculus GN=Crlf1 PE=1 SV=1	P	GO:0009966	regulation of signal transduction
Q9JM58	CRLF1_MOUSECytokine receptor-like factor 1 OS=Mus musculus GN=Crlf1 PE=1 SV=1	P	GO:0019221	cytokine-mediated signaling pathway
Q9JM58	CRLF1_MOUSECytokine receptor-like factor 1 OS=Mus musculus GN=Crlf1 PE=1 SV=1	P	GO:0030879	mammary gland development
Q9JM58	CRLF1_MOUSECytokine receptor-like factor 1 OS=Mus musculus GN=Crlf1 PE=1 SV=1	P	GO:0048584	positive regulation of response to stimulus
Q9JM58	CRLF1_MOUSECytokine receptor-like factor 1 OS=Mus musculus GN=Crlf1 PE=1 SV=1	P	GO:0051240	positive regulation of multicellular organismal process
Q9JM58	CRLF1_MOUSECytokine receptor-like factor 1 OS=Mus musculus GN=Crlf1 PE=1 SV=1	P	GO:2000672	negative regulation of motor neuron apoptotic process
P82198	BGH3_MOUSETransforming growth factor-beta-induced ig-h3 OS=Mus musculus GN=Tgfbi PE=1 SV=1	C	GO:0005604	basement membrane
P82198	BGH3_MOUSETransforming growth factor-beta-induced ig-h3 OS=Mus musculus GN=Tgfbi PE=1 SV=1	C	GO:0005802	trans-Golgi network
P82198	BGH3_MOUSETransforming growth factor-beta-induced ig-h3 OS=Mus musculus GN=Tgfbi PE=1 SV=1	C	GO:0044425	membrane part
P82198	BGH3_MOUSETransforming growth factor-beta-induced ig-h3 OS=Mus musculus GN=Tgfbi PE=1 SV=1	C	GO:0070062	extracellular exosome
P82198	BGH3_MOUSETransforming growth factor-beta-induced ig-h3 OS=Mus musculus GN=Tgfbi PE=1 SV=1	F	GO:0005178	integrin binding
P82198	BGH3_MOUSETransforming growth factor-beta-induced ig-h3 OS=Mus musculus GN=Tgfbi PE=1 SV=1	F	GO:0005518	collagen binding
P82198	BGH3_MOUSETransforming growth factor-beta-induced ig-h3 OS=Mus musculus GN=Tgfbi PE=1 SV=1	F	GO:0005539	glycosaminoglycan binding
P82198	BGH3_MOUSETransforming growth factor-beta-induced ig-h3 OS=Mus musculus GN=Tgfbi PE=1 SV=1	F	GO:0043168	anion binding
P82198	BGH3_MOUSETransforming growth factor-beta-induced ig-h3 OS=Mus musculus GN=Tgfbi PE=1 SV=1	F	GO:0046872	metal ion binding
P82198	BGH3_MOUSETransforming growth factor-beta-induced ig-h3 OS=Mus musculus GN=Tgfbi PE=1 SV=1	F	GO:0050840	extracellular matrix binding
P82198	BGH3_MOUSETransforming growth factor-beta-induced ig-h3 OS=Mus musculus GN=Tgfbi PE=1 SV=1	P	GO:0001525	angiogenesis
P82198	BGH3_MOUSETransforming growth factor-beta-induced ig-h3 OS=Mus musculus GN=Tgfbi PE=1 SV=1	P	GO:0002062	chondrocyte differentiation
P82198	BGH3_MOUSETransforming growth factor-beta-induced ig-h3 OS=Mus musculus GN=Tgfbi PE=1 SV=1	P	GO:0006950	response to stress
P82198	BGH3_MOUSETransforming growth factor-beta-induced ig-h3 OS=Mus musculus GN=Tgfbi PE=1 SV=1	P	GO:0007162	negative regulation of cell adhesion
P82198	BGH3_MOUSETransforming growth factor-beta-induced ig-h3 OS=Mus musculus GN=Tgfbi PE=1 SV=1	P	GO:0007601	visual perception
P82198	BGH3_MOUSETransforming growth factor-beta-induced ig-h3 OS=Mus musculus GN=Tgfbi PE=1 SV=1	P	GO:0008283	cell population proliferation
P82198	BGH3_MOUSETransforming growth factor-beta-induced ig-h3 OS=Mus musculus GN=Tgfbi PE=1 SV=1	P	GO:0009719	response to endogenous stimulus
P82198	BGH3_MOUSETransforming growth factor-beta-induced ig-h3 OS=Mus musculus GN=Tgfbi PE=1 SV=1	P	GO:0030198	extracellular matrix organization
P82198	BGH3_MOUSETransforming growth factor-beta-induced ig-h3 OS=Mus musculus GN=Tgfbi PE=1 SV=1	P	GO:0044267	cellular protein metabolic process
P82198	BGH3_MOUSETransforming growth factor-beta-induced ig-h3 OS=Mus musculus GN=Tgfbi PE=1 SV=1	P	GO:0071307	cellular response to vitamin K
P82198	BGH3_MOUSETransforming growth factor-beta-induced ig-h3 OS=Mus musculus GN=Tgfbi PE=1 SV=1	P	GO:0071310	cellular response to organic substance
P82198	BGH3_MOUSETransforming growth factor-beta-induced ig-h3 OS=Mus musculus GN=Tgfbi PE=1 SV=1	P	GO:0007165	signal transduction
P82198	BGH3_MOUSETransforming growth factor-beta-induced ig-h3 OS=Mus musculus GN=Tgfbi PE=1 SV=1	C	GO:0008305	integrin complex
P70390	SHOX2_MOUSEShort stature homeobox 2 OS=Mus musculus GN=Shox2 PE=2 SV=1	C	GO:0005634	nucleus
P70390	SHOX2_MOUSEShort stature homeobox 2 OS=Mus musculus GN=Shox2 PE=2 SV=1	F	GO:0000981	DNA-binding transcription factor activity, RNA polymerase II-specific
P70390	SHOX2_MOUSEShort stature homeobox 2 OS=Mus musculus GN=Shox2 PE=2 SV=1	F	GO:0005515	protein binding
P70390	SHOX2_MOUSEShort stature homeobox 2 OS=Mus musculus GN=Shox2 PE=2 SV=1	F	GO:0043565	sequence-specific DNA binding
P70390	SHOX2_MOUSEShort stature homeobox 2 OS=Mus musculus GN=Shox2 PE=2 SV=1	P	GO:0000122	negative regulation of transcription by RNA polymerase II
P70390	SHOX2_MOUSEShort stature homeobox 2 OS=Mus musculus GN=Shox2 PE=2 SV=1	P	GO:0001649	osteoblast differentiation
P70390	SHOX2_MOUSEShort stature homeobox 2 OS=Mus musculus GN=Shox2 PE=2 SV=1	P	GO:0001764	neuron migration
P70390	SHOX2_MOUSEShort stature homeobox 2 OS=Mus musculus GN=Shox2 PE=2 SV=1	P	GO:0002053	positive regulation of mesenchymal cell proliferation
P70390	SHOX2_MOUSEShort stature homeobox 2 OS=Mus musculus GN=Shox2 PE=2 SV=1	P	GO:0002063	chondrocyte development
P70390	SHOX2_MOUSEShort stature homeobox 2 OS=Mus musculus GN=Shox2 PE=2 SV=1	P	GO:0003170	heart valve development
P70390	SHOX2_MOUSEShort stature homeobox 2 OS=Mus musculus GN=Shox2 PE=2 SV=1	P	GO:0003209	cardiac atrium morphogenesis
P70390	SHOX2_MOUSEShort stature homeobox 2 OS=Mus musculus GN=Shox2 PE=2 SV=1	P	GO:0009605	response to external stimulus
P70390	SHOX2_MOUSEShort stature homeobox 2 OS=Mus musculus GN=Shox2 PE=2 SV=1	P	GO:0021537	telencephalon development
P70390	SHOX2_MOUSEShort stature homeobox 2 OS=Mus musculus GN=Shox2 PE=2 SV=1	P	GO:0032330	regulation of chondrocyte differentiation
P70390	SHOX2_MOUSEShort stature homeobox 2 OS=Mus musculus GN=Shox2 PE=2 SV=1	P	GO:0035115	embryonic forelimb morphogenesis
P70390	SHOX2_MOUSEShort stature homeobox 2 OS=Mus musculus GN=Shox2 PE=2 SV=1	P	GO:0042221	response to chemical
P70390	SHOX2_MOUSEShort stature homeobox 2 OS=Mus musculus GN=Shox2 PE=2 SV=1	P	GO:0045880	positive regulation of smoothened signaling pathway
P70390	SHOX2_MOUSEShort stature homeobox 2 OS=Mus musculus GN=Shox2 PE=2 SV=1	P	GO:0045944	positive regulation of transcription by RNA polymerase II
P70390	SHOX2_MOUSEShort stature homeobox 2 OS=Mus musculus GN=Shox2 PE=2 SV=1	P	GO:0048557	embryonic digestive tract morphogenesis
P70390	SHOX2_MOUSEShort stature homeobox 2 OS=Mus musculus GN=Shox2 PE=2 SV=1	P	GO:0048743	positive regulation of skeletal muscle fiber development
P70390	SHOX2_MOUSEShort stature homeobox 2 OS=Mus musculus GN=Shox2 PE=2 SV=1	P	GO:0050772	positive regulation of axonogenesis
P70390	SHOX2_MOUSEShort stature homeobox 2 OS=Mus musculus GN=Shox2 PE=2 SV=1	P	GO:0051606	detection of stimulus
P70390	SHOX2_MOUSEShort stature homeobox 2 OS=Mus musculus GN=Shox2 PE=2 SV=1	P	GO:0060272	embryonic skeletal joint morphogenesis
P70390	SHOX2_MOUSEShort stature homeobox 2 OS=Mus musculus GN=Shox2 PE=2 SV=1	P	GO:0060351	cartilage development involved in endochondral bone morphogenesis
P70390	SHOX2_MOUSEShort stature homeobox 2 OS=Mus musculus GN=Shox2 PE=2 SV=1	P	GO:0060415	muscle tissue morphogenesis
P70390	SHOX2_MOUSEShort stature homeobox 2 OS=Mus musculus GN=Shox2 PE=2 SV=1	P	GO:2000172	regulation of branching morphogenesis of a nerve
P29699	FETUA_MOUSEAlpha-2-HS-glyco OS=Mus musculus GN=Ahsg PE=1 SV=1	C	GO:0005886	plasma membrane
P29699	FETUA_MOUSEAlpha-2-HS-glyco OS=Mus musculus GN=Ahsg PE=1 SV=1	C	GO:0016021	integral component of membrane
P29699	FETUA_MOUSEAlpha-2-HS-glyco OS=Mus musculus GN=Ahsg PE=1 SV=1	C	GO:0031012	extracellular matrix
P29699	FETUA_MOUSEAlpha-2-HS-glyco OS=Mus musculus GN=Ahsg PE=1 SV=1	C	GO:0031093	platelet alpha granule lumen
P29699	FETUA_MOUSEAlpha-2-HS-glyco OS=Mus musculus GN=Ahsg PE=1 SV=1	C	GO:0065010	extracellular membrane-bounded organelle
P29699	FETUA_MOUSEAlpha-2-HS-glyco OS=Mus musculus GN=Ahsg PE=1 SV=1	C	GO:0070062	extracellular exosome
P29699	FETUA_MOUSEAlpha-2-HS-glyco OS=Mus musculus GN=Ahsg PE=1 SV=1	C	GO:0072562	blood microparticle
P29699	FETUA_MOUSEAlpha-2-HS-glyco OS=Mus musculus GN=Ahsg PE=1 SV=1	F	GO:0004869	cysteine-type endopeptidase inhibitor activity
P29699	FETUA_MOUSEAlpha-2-HS-glyco OS=Mus musculus GN=Ahsg PE=1 SV=1	F	GO:0005515	protein binding
P29699	FETUA_MOUSEAlpha-2-HS-glyco OS=Mus musculus GN=Ahsg PE=1 SV=1	F	GO:0019210	kinase inhibitor activity
P29699	FETUA_MOUSEAlpha-2-HS-glyco OS=Mus musculus GN=Ahsg PE=1 SV=1	P	GO:0001501	skeletal system development
P29699	FETUA_MOUSEAlpha-2-HS-glyco OS=Mus musculus GN=Ahsg PE=1 SV=1	P	GO:0002576	platelet degranulation
P29699	FETUA_MOUSEAlpha-2-HS-glyco OS=Mus musculus GN=Ahsg PE=1 SV=1	P	GO:0006907	pinocytosis
P29699	FETUA_MOUSEAlpha-2-HS-glyco OS=Mus musculus GN=Ahsg PE=1 SV=1	P	GO:0006953	acute-phase response
P29699	FETUA_MOUSEAlpha-2-HS-glyco OS=Mus musculus GN=Ahsg PE=1 SV=1	P	GO:0010951	negative regulation of endopeptidase activity
P29699	FETUA_MOUSEAlpha-2-HS-glyco OS=Mus musculus GN=Ahsg PE=1 SV=1	P	GO:0030502	negative regulation of bone mineralization
P29699	FETUA_MOUSEAlpha-2-HS-glyco OS=Mus musculus GN=Ahsg PE=1 SV=1	P	GO:0046627	negative regulation of insulin receptor signaling pathway
P29699	FETUA_MOUSEAlpha-2-HS-glyco OS=Mus musculus GN=Ahsg PE=1 SV=1	P	GO:0050727	regulation of inflammatory response
P29699	FETUA_MOUSEAlpha-2-HS-glyco OS=Mus musculus GN=Ahsg PE=1 SV=1	P	GO:0050766	positive regulation of phagocytosis
P29699	FETUA_MOUSEAlpha-2-HS-glyco OS=Mus musculus GN=Ahsg PE=1 SV=1	P	GO:0061099	negative regulation of protein tyrosine kinase activity
Q61127	NAB2_MOUSENGFI-A-binding 2 OS=Mus musculus GN=Nab2 PE=1 SV=2	C	GO:0005634	nucleus
Q61127	NAB2_MOUSENGFI-A-binding 2 OS=Mus musculus GN=Nab2 PE=1 SV=2	F	GO:0003714	transcription corepressor activity
Q61127	NAB2_MOUSENGFI-A-binding 2 OS=Mus musculus GN=Nab2 PE=1 SV=2	F	GO:0008134	transcription factor binding
Q61127	NAB2_MOUSENGFI-A-binding 2 OS=Mus musculus GN=Nab2 PE=1 SV=2	P	GO:0001958	endochondral ossification
Q61127	NAB2_MOUSENGFI-A-binding 2 OS=Mus musculus GN=Nab2 PE=1 SV=2	P	GO:0008283	cell population proliferation
Q61127	NAB2_MOUSENGFI-A-binding 2 OS=Mus musculus GN=Nab2 PE=1 SV=2	P	GO:0014037	Schwann cell differentiation
Q61127	NAB2_MOUSENGFI-A-binding 2 OS=Mus musculus GN=Nab2 PE=1 SV=2	P	GO:0016480	negative regulation of transcription by RNA polymerase III
Q61127	NAB2_MOUSENGFI-A-binding 2 OS=Mus musculus GN=Nab2 PE=1 SV=2	P	GO:0042552	myelination
Q61127	NAB2_MOUSENGFI-A-binding 2 OS=Mus musculus GN=Nab2 PE=1 SV=2	P	GO:0045682	regulation of epidermis development
Q61127	NAB2_MOUSENGFI-A-binding 2 OS=Mus musculus GN=Nab2 PE=1 SV=2	C	GO:0005667	transcription factor complex
Q61127	NAB2_MOUSENGFI-A-binding 2 OS=Mus musculus GN=Nab2 PE=1 SV=2	P	GO:0016481	negative regulation of transcription, DNA-templated
P10417	BCL2_MOUSEApoptosis regulator Bcl-2 OS=Mus musculus GN=Bcl2 PE=1 SV=3	C	GO:0005741	mitochondrial outer membrane
P10417	BCL2_MOUSEApoptosis regulator Bcl-2 OS=Mus musculus GN=Bcl2 PE=1 SV=3	C	GO:0005789	endoplasmic reticulum membrane
P10417	BCL2_MOUSEApoptosis regulator Bcl-2 OS=Mus musculus GN=Bcl2 PE=1 SV=3	C	GO:0005813	centrosome
P10417	BCL2_MOUSEApoptosis regulator Bcl-2 OS=Mus musculus GN=Bcl2 PE=1 SV=3	C	GO:0005829	cytosol
P10417	BCL2_MOUSEApoptosis regulator Bcl-2 OS=Mus musculus GN=Bcl2 PE=1 SV=3	C	GO:0031965	nuclear membrane
P10417	BCL2_MOUSEApoptosis regulator Bcl-2 OS=Mus musculus GN=Bcl2 PE=1 SV=3	C	GO:0043209	myelin sheath
P10417	BCL2_MOUSEApoptosis regulator Bcl-2 OS=Mus musculus GN=Bcl2 PE=1 SV=3	C	GO:0046930	pore complex
P10417	BCL2_MOUSEApoptosis regulator Bcl-2 OS=Mus musculus GN=Bcl2 PE=1 SV=3	C	GO:0097136	Bcl-2 family protein complex
P10417	BCL2_MOUSEApoptosis regulator Bcl-2 OS=Mus musculus GN=Bcl2 PE=1 SV=3	F	GO:0002020	protease binding
P10417	BCL2_MOUSEApoptosis regulator Bcl-2 OS=Mus musculus GN=Bcl2 PE=1 SV=3	F	GO:0008134	transcription factor binding
P10417	BCL2_MOUSEApoptosis regulator Bcl-2 OS=Mus musculus GN=Bcl2 PE=1 SV=3	F	GO:0015267	channel activity
P10417	BCL2_MOUSEApoptosis regulator Bcl-2 OS=Mus musculus GN=Bcl2 PE=1 SV=3	F	GO:0016248	channel inhibitor activity
P10417	BCL2_MOUSEApoptosis regulator Bcl-2 OS=Mus musculus GN=Bcl2 PE=1 SV=3	F	GO:0019901	protein kinase binding
P10417	BCL2_MOUSEApoptosis regulator Bcl-2 OS=Mus musculus GN=Bcl2 PE=1 SV=3	F	GO:0031625	ubiquitin protein ligase binding
P10417	BCL2_MOUSEApoptosis regulator Bcl-2 OS=Mus musculus GN=Bcl2 PE=1 SV=3	F	GO:0042803	protein homodimerization activity
P10417	BCL2_MOUSEApoptosis regulator Bcl-2 OS=Mus musculus GN=Bcl2 PE=1 SV=3	F	GO:0043565	sequence-specific DNA binding
P10417	BCL2_MOUSEApoptosis regulator Bcl-2 OS=Mus musculus GN=Bcl2 PE=1 SV=3	F	GO:0046982	protein heterodimerization activity
P10417	BCL2_MOUSEApoptosis regulator Bcl-2 OS=Mus musculus GN=Bcl2 PE=1 SV=3	F	GO:0051434	BH3 domain binding
P10417	BCL2_MOUSEApoptosis regulator Bcl-2 OS=Mus musculus GN=Bcl2 PE=1 SV=3	F	GO:0051721	protein phosphatase 2A binding
P10417	BCL2_MOUSEApoptosis regulator Bcl-2 OS=Mus musculus GN=Bcl2 PE=1 SV=3	P	GO:0000209	protein polyubiquitination
P10417	BCL2_MOUSEApoptosis regulator Bcl-2 OS=Mus musculus GN=Bcl2 PE=1 SV=3	P	GO:0000910	cytokinesis
P10417	BCL2_MOUSEApoptosis regulator Bcl-2 OS=Mus musculus GN=Bcl2 PE=1 SV=3	P	GO:0001541	ovarian follicle development
P10417	BCL2_MOUSEApoptosis regulator Bcl-2 OS=Mus musculus GN=Bcl2 PE=1 SV=3	P	GO:0001656	metanephros development
P10417	BCL2_MOUSEApoptosis regulator Bcl-2 OS=Mus musculus GN=Bcl2 PE=1 SV=3	P	GO:0001658	branching involved in ureteric bud morphogenesis
P10417	BCL2_MOUSEApoptosis regulator Bcl-2 OS=Mus musculus GN=Bcl2 PE=1 SV=3	P	GO:0001662	behavioral fear response
P10417	BCL2_MOUSEApoptosis regulator Bcl-2 OS=Mus musculus GN=Bcl2 PE=1 SV=3	P	GO:0001782	B cell homeostasis
P10417	BCL2_MOUSEApoptosis regulator Bcl-2 OS=Mus musculus GN=Bcl2 PE=1 SV=3	P	GO:0001952	regulation of cell-matrix adhesion
P10417	BCL2_MOUSEApoptosis regulator Bcl-2 OS=Mus musculus GN=Bcl2 PE=1 SV=3	P	GO:0002320	lymphoid progenitor cell differentiation
P10417	BCL2_MOUSEApoptosis regulator Bcl-2 OS=Mus musculus GN=Bcl2 PE=1 SV=3	P	GO:0002326	B cell lineage commitment
P10417	BCL2_MOUSEApoptosis regulator Bcl-2 OS=Mus musculus GN=Bcl2 PE=1 SV=3	P	GO:0002931	response to ischemia
P10417	BCL2_MOUSEApoptosis regulator Bcl-2 OS=Mus musculus GN=Bcl2 PE=1 SV=3	P	GO:0003014	renal system process
P10417	BCL2_MOUSEApoptosis regulator Bcl-2 OS=Mus musculus GN=Bcl2 PE=1 SV=3	P	GO:0006470	protein dephosphorylation
P10417	BCL2_MOUSEApoptosis regulator Bcl-2 OS=Mus musculus GN=Bcl2 PE=1 SV=3	P	GO:0006582	melanin metabolic process
P10417	BCL2_MOUSEApoptosis regulator Bcl-2 OS=Mus musculus GN=Bcl2 PE=1 SV=3	P	GO:0006808	regulation of nitrogen utilization
P10417	BCL2_MOUSEApoptosis regulator Bcl-2 OS=Mus musculus GN=Bcl2 PE=1 SV=3	P	GO:0006959	humoral immune response
P10417	BCL2_MOUSEApoptosis regulator Bcl-2 OS=Mus musculus GN=Bcl2 PE=1 SV=3	P	GO:0007015	actin filament organization
P10417	BCL2_MOUSEApoptosis regulator Bcl-2 OS=Mus musculus GN=Bcl2 PE=1 SV=3	P	GO:0007093	mitotic cell cycle checkpoint
P10417	BCL2_MOUSEApoptosis regulator Bcl-2 OS=Mus musculus GN=Bcl2 PE=1 SV=3	P	GO:0007409	axonogenesis
P10417	BCL2_MOUSEApoptosis regulator Bcl-2 OS=Mus musculus GN=Bcl2 PE=1 SV=3	P	GO:0007565	female pregnancy
P10417	BCL2_MOUSEApoptosis regulator Bcl-2 OS=Mus musculus GN=Bcl2 PE=1 SV=3	P	GO:0007569	cell aging
P10417	BCL2_MOUSEApoptosis regulator Bcl-2 OS=Mus musculus GN=Bcl2 PE=1 SV=3	P	GO:0008584	male gonad development
P10417	BCL2_MOUSEApoptosis regulator Bcl-2 OS=Mus musculus GN=Bcl2 PE=1 SV=3	P	GO:0008625	extrinsic apoptotic signaling pathway via death domain receptors
P10417	BCL2_MOUSEApoptosis regulator Bcl-2 OS=Mus musculus GN=Bcl2 PE=1 SV=3	P	GO:0008631	intrinsic apoptotic signaling pathway in response to oxidative stress
P10417	BCL2_MOUSEApoptosis regulator Bcl-2 OS=Mus musculus GN=Bcl2 PE=1 SV=3	P	GO:0009791	post-embryonic development
P10417	BCL2_MOUSEApoptosis regulator Bcl-2 OS=Mus musculus GN=Bcl2 PE=1 SV=3	P	GO:0010039	response to iron ion
P10417	BCL2_MOUSEApoptosis regulator Bcl-2 OS=Mus musculus GN=Bcl2 PE=1 SV=3	P	GO:0010224	response to UV-B
P10417	BCL2_MOUSEApoptosis regulator Bcl-2 OS=Mus musculus GN=Bcl2 PE=1 SV=3	P	GO:0010332	response to gamma radiation
P10417	BCL2_MOUSEApoptosis regulator Bcl-2 OS=Mus musculus GN=Bcl2 PE=1 SV=3	P	GO:0010468	regulation of gene expression
P10417	BCL2_MOUSEApoptosis regulator Bcl-2 OS=Mus musculus GN=Bcl2 PE=1 SV=3	P	GO:0010507	negative regulation of autophagy
P10417	BCL2_MOUSEApoptosis regulator Bcl-2 OS=Mus musculus GN=Bcl2 PE=1 SV=3	P	GO:0010523	negative regulation of calcium ion transport into cytosol
P10417	BCL2_MOUSEApoptosis regulator Bcl-2 OS=Mus musculus GN=Bcl2 PE=1 SV=3	P	GO:0010559	regulation of glycoprotein biosynthetic process
P10417	BCL2_MOUSEApoptosis regulator Bcl-2 OS=Mus musculus GN=Bcl2 PE=1 SV=3	P	GO:0014031	mesenchymal cell development
P10417	BCL2_MOUSEApoptosis regulator Bcl-2 OS=Mus musculus GN=Bcl2 PE=1 SV=3	P	GO:0014042	positive regulation of neuron maturation
P10417	BCL2_MOUSEApoptosis regulator Bcl-2 OS=Mus musculus GN=Bcl2 PE=1 SV=3	P	GO:0014911	positive regulation of smooth muscle cell migration
P10417	BCL2_MOUSEApoptosis regulator Bcl-2 OS=Mus musculus GN=Bcl2 PE=1 SV=3	P	GO:0018107	peptidyl-threonine phosphorylation
P10417	BCL2_MOUSEApoptosis regulator Bcl-2 OS=Mus musculus GN=Bcl2 PE=1 SV=3	P	GO:0019050	suppression by virus of host apoptotic process
P10417	BCL2_MOUSEApoptosis regulator Bcl-2 OS=Mus musculus GN=Bcl2 PE=1 SV=3	P	GO:0021747	cochlear nucleus development
P10417	BCL2_MOUSEApoptosis regulator Bcl-2 OS=Mus musculus GN=Bcl2 PE=1 SV=3	P	GO:0022612	gland morphogenesis
P10417	BCL2_MOUSEApoptosis regulator Bcl-2 OS=Mus musculus GN=Bcl2 PE=1 SV=3	P	GO:0022898	regulation of transmembrane transporter activity
P10417	BCL2_MOUSEApoptosis regulator Bcl-2 OS=Mus musculus GN=Bcl2 PE=1 SV=3	P	GO:0030279	negative regulation of ossification
P10417	BCL2_MOUSEApoptosis regulator Bcl-2 OS=Mus musculus GN=Bcl2 PE=1 SV=3	P	GO:0030307	positive regulation of cell growth
P10417	BCL2_MOUSEApoptosis regulator Bcl-2 OS=Mus musculus GN=Bcl2 PE=1 SV=3	P	GO:0030308	negative regulation of cell growth
P10417	BCL2_MOUSEApoptosis regulator Bcl-2 OS=Mus musculus GN=Bcl2 PE=1 SV=3	P	GO:0030336	negative regulation of cell migration
P10417	BCL2_MOUSEApoptosis regulator Bcl-2 OS=Mus musculus GN=Bcl2 PE=1 SV=3	P	GO:0030890	positive regulation of B cell proliferation
P10417	BCL2_MOUSEApoptosis regulator Bcl-2 OS=Mus musculus GN=Bcl2 PE=1 SV=3	P	GO:0031069	hair follicle morphogenesis
P10417	BCL2_MOUSEApoptosis regulator Bcl-2 OS=Mus musculus GN=Bcl2 PE=1 SV=3	P	GO:0031103	axon regeneration
P10417	BCL2_MOUSEApoptosis regulator Bcl-2 OS=Mus musculus GN=Bcl2 PE=1 SV=3	P	GO:0031647	regulation of protein stability
P10417	BCL2_MOUSEApoptosis regulator Bcl-2 OS=Mus musculus GN=Bcl2 PE=1 SV=3	P	GO:0032469	endoplasmic reticulum calcium ion homeostasis
P10417	BCL2_MOUSEApoptosis regulator Bcl-2 OS=Mus musculus GN=Bcl2 PE=1 SV=3	P	GO:0032835	glomerulus development
P10417	BCL2_MOUSEApoptosis regulator Bcl-2 OS=Mus musculus GN=Bcl2 PE=1 SV=3	P	GO:0032848	negative regulation of cellular pH reduction
P10417	BCL2_MOUSEApoptosis regulator Bcl-2 OS=Mus musculus GN=Bcl2 PE=1 SV=3	P	GO:0033033	negative regulation of myeloid cell apoptotic process
P10417	BCL2_MOUSEApoptosis regulator Bcl-2 OS=Mus musculus GN=Bcl2 PE=1 SV=3	P	GO:0033077	T cell differentiation in thymus
P10417	BCL2_MOUSEApoptosis regulator Bcl-2 OS=Mus musculus GN=Bcl2 PE=1 SV=3	P	GO:0033138	positive regulation of peptidyl-serine phosphorylation
P10417	BCL2_MOUSEApoptosis regulator Bcl-2 OS=Mus musculus GN=Bcl2 PE=1 SV=3	P	GO:0033689	negative regulation of osteoblast proliferation
P10417	BCL2_MOUSEApoptosis regulator Bcl-2 OS=Mus musculus GN=Bcl2 PE=1 SV=3	P	GO:0034097	response to cytokine
P10417	BCL2_MOUSEApoptosis regulator Bcl-2 OS=Mus musculus GN=Bcl2 PE=1 SV=3	P	GO:0035094	response to nicotine
P10417	BCL2_MOUSEApoptosis regulator Bcl-2 OS=Mus musculus GN=Bcl2 PE=1 SV=3	P	GO:0035265	organ growth
P10417	BCL2_MOUSEApoptosis regulator Bcl-2 OS=Mus musculus GN=Bcl2 PE=1 SV=3	P	GO:0040018	positive regulation of multicellular organism growth
P10417	BCL2_MOUSEApoptosis regulator Bcl-2 OS=Mus musculus GN=Bcl2 PE=1 SV=3	P	GO:0042149	cellular response to glucose starvation
P10417	BCL2_MOUSEApoptosis regulator Bcl-2 OS=Mus musculus GN=Bcl2 PE=1 SV=3	P	GO:0042542	response to hydrogen peroxide
P10417	BCL2_MOUSEApoptosis regulator Bcl-2 OS=Mus musculus GN=Bcl2 PE=1 SV=3	P	GO:0043029	T cell homeostasis
P10417	BCL2_MOUSEApoptosis regulator Bcl-2 OS=Mus musculus GN=Bcl2 PE=1 SV=3	P	GO:0043085	positive regulation of catalytic activity
P10417	BCL2_MOUSEApoptosis regulator Bcl-2 OS=Mus musculus GN=Bcl2 PE=1 SV=3	P	GO:0043375	CD8-positive, alpha-beta T cell lineage commitment
P10417	BCL2_MOUSEApoptosis regulator Bcl-2 OS=Mus musculus GN=Bcl2 PE=1 SV=3	P	GO:0043496	regulation of protein homodimerization activity
P10417	BCL2_MOUSEApoptosis regulator Bcl-2 OS=Mus musculus GN=Bcl2 PE=1 SV=3	P	GO:0043497	regulation of protein heterodimerization activity
P10417	BCL2_MOUSEApoptosis regulator Bcl-2 OS=Mus musculus GN=Bcl2 PE=1 SV=3	P	GO:0043524	negative regulation of neuron apoptotic process
P10417	BCL2_MOUSEApoptosis regulator Bcl-2 OS=Mus musculus GN=Bcl2 PE=1 SV=3	P	GO:0043583	ear development
P10417	BCL2_MOUSEApoptosis regulator Bcl-2 OS=Mus musculus GN=Bcl2 PE=1 SV=3	P	GO:0045069	regulation of viral genome replication
P10417	BCL2_MOUSEApoptosis regulator Bcl-2 OS=Mus musculus GN=Bcl2 PE=1 SV=3	P	GO:0045636	positive regulation of melanocyte differentiation
P10417	BCL2_MOUSEApoptosis regulator Bcl-2 OS=Mus musculus GN=Bcl2 PE=1 SV=3	P	GO:0046671	negative regulation of retinal cell programmed cell death
P10417	BCL2_MOUSEApoptosis regulator Bcl-2 OS=Mus musculus GN=Bcl2 PE=1 SV=3	P	GO:0048041	focal adhesion assembly
P10417	BCL2_MOUSEApoptosis regulator Bcl-2 OS=Mus musculus GN=Bcl2 PE=1 SV=3	P	GO:0048536	spleen development
P10417	BCL2_MOUSEApoptosis regulator Bcl-2 OS=Mus musculus GN=Bcl2 PE=1 SV=3	P	GO:0048538	thymus development
P10417	BCL2_MOUSEApoptosis regulator Bcl-2 OS=Mus musculus GN=Bcl2 PE=1 SV=3	P	GO:0048546	digestive tract morphogenesis
P10417	BCL2_MOUSEApoptosis regulator Bcl-2 OS=Mus musculus GN=Bcl2 PE=1 SV=3	P	GO:0048599	oocyte development
P10417	BCL2_MOUSEApoptosis regulator Bcl-2 OS=Mus musculus GN=Bcl2 PE=1 SV=3	P	GO:0048743	positive regulation of skeletal muscle fiber development
P10417	BCL2_MOUSEApoptosis regulator Bcl-2 OS=Mus musculus GN=Bcl2 PE=1 SV=3	P	GO:0048753	pigment granule organization
P10417	BCL2_MOUSEApoptosis regulator Bcl-2 OS=Mus musculus GN=Bcl2 PE=1 SV=3	P	GO:0048873	homeostasis of number of cells within a tissue
P10417	BCL2_MOUSEApoptosis regulator Bcl-2 OS=Mus musculus GN=Bcl2 PE=1 SV=3	P	GO:0050853	B cell receptor signaling pathway
P10417	BCL2_MOUSEApoptosis regulator Bcl-2 OS=Mus musculus GN=Bcl2 PE=1 SV=3	P	GO:0051384	response to glucocorticoid
P10417	BCL2_MOUSEApoptosis regulator Bcl-2 OS=Mus musculus GN=Bcl2 PE=1 SV=3	P	GO:0051607	defense response to virus
P10417	BCL2_MOUSEApoptosis regulator Bcl-2 OS=Mus musculus GN=Bcl2 PE=1 SV=3	P	GO:0051902	negative regulation of mitochondrial depolarization
P10417	BCL2_MOUSEApoptosis regulator Bcl-2 OS=Mus musculus GN=Bcl2 PE=1 SV=3	P	GO:0070059	intrinsic apoptotic signaling pathway in response to endoplasmic reticulum stress
P10417	BCL2_MOUSEApoptosis regulator Bcl-2 OS=Mus musculus GN=Bcl2 PE=1 SV=3	P	GO:0071310	cellular response to organic substance
P10417	BCL2_MOUSEApoptosis regulator Bcl-2 OS=Mus musculus GN=Bcl2 PE=1 SV=3	P	GO:0071456	cellular response to hypoxia
P10417	BCL2_MOUSEApoptosis regulator Bcl-2 OS=Mus musculus GN=Bcl2 PE=1 SV=3	P	GO:0090201	negative regulation of release of cytochrome c from mitochondria
P10417	BCL2_MOUSEApoptosis regulator Bcl-2 OS=Mus musculus GN=Bcl2 PE=1 SV=3	P	GO:1900118	negative regulation of execution phase of apoptosis
P10417	BCL2_MOUSEApoptosis regulator Bcl-2 OS=Mus musculus GN=Bcl2 PE=1 SV=3	P	GO:1900740	positive regulation of protein insertion into mitochondrial membrane involved in apoptotic signaling pathway
P10417	BCL2_MOUSEApoptosis regulator Bcl-2 OS=Mus musculus GN=Bcl2 PE=1 SV=3	P	GO:1902230	negative regulation of intrinsic apoptotic signaling pathway in response to DNA damage
P10417	BCL2_MOUSEApoptosis regulator Bcl-2 OS=Mus musculus GN=Bcl2 PE=1 SV=3	P	GO:2000134	negative regulation of G1/S transition of mitotic cell cycle
P10417	BCL2_MOUSEApoptosis regulator Bcl-2 OS=Mus musculus GN=Bcl2 PE=1 SV=3	P	GO:2000378	negative regulation of reactive oxygen species metabolic process
P10417	BCL2_MOUSEApoptosis regulator Bcl-2 OS=Mus musculus GN=Bcl2 PE=1 SV=3	P	GO:2000811	negative regulation of anoikis
P10417	BCL2_MOUSEApoptosis regulator Bcl-2 OS=Mus musculus GN=Bcl2 PE=1 SV=3	P	GO:2001240	negative regulation of extrinsic apoptotic signaling pathway in absence of ligand
P10417	BCL2_MOUSEApoptosis regulator Bcl-2 OS=Mus musculus GN=Bcl2 PE=1 SV=3	P	GO:2001244	positive regulation of intrinsic apoptotic signaling pathway
P10417	BCL2_MOUSEApoptosis regulator Bcl-2 OS=Mus musculus GN=Bcl2 PE=1 SV=3	C	GO:0005667	transcription factor complex
Q69Z61	PWP2A_MOUSEPWWP domain-containing 2A OS=Mus musculus GN=Pwwp2a PE=2 SV=2	F	GO:0005515	protein binding
Q8C3S2	TNG6_MOUSETransport and Golgi organization 6 homolog OS=Mus musculus GN=Tango6 PE=1 SV=1	C	GO:0016021	integral component of membrane
Q8C3S2	TNG6_MOUSETransport and Golgi organization 6 homolog OS=Mus musculus GN=Tango6 PE=1 SV=1	F	GO:0005488	binding
Q9JHH6	CBPB2_MOUSECarboxypeptidase B2 OS=Mus musculus GN=Cpb2 PE=1 SV=1	C	GO:0005623	cell
Q9JHH6	CBPB2_MOUSECarboxypeptidase B2 OS=Mus musculus GN=Cpb2 PE=1 SV=1	C	GO:0070062	extracellular exosome
Q9JHH6	CBPB2_MOUSECarboxypeptidase B2 OS=Mus musculus GN=Cpb2 PE=1 SV=1	F	GO:0004181	metallocarboxypeptidase activity
Q9JHH6	CBPB2_MOUSECarboxypeptidase B2 OS=Mus musculus GN=Cpb2 PE=1 SV=1	F	GO:0008270	zinc ion binding
Q9JHH6	CBPB2_MOUSECarboxypeptidase B2 OS=Mus musculus GN=Cpb2 PE=1 SV=1	P	GO:0003331	positive regulation of extracellular matrix constituent secretion
Q9JHH6	CBPB2_MOUSECarboxypeptidase B2 OS=Mus musculus GN=Cpb2 PE=1 SV=1	P	GO:0009408	response to heat
Q9JHH6	CBPB2_MOUSECarboxypeptidase B2 OS=Mus musculus GN=Cpb2 PE=1 SV=1	P	GO:0010757	negative regulation of plasminogen activation
Q9JHH6	CBPB2_MOUSECarboxypeptidase B2 OS=Mus musculus GN=Cpb2 PE=1 SV=1	P	GO:0042493	response to drug
Q9JHH6	CBPB2_MOUSECarboxypeptidase B2 OS=Mus musculus GN=Cpb2 PE=1 SV=1	P	GO:0051918	negative regulation of fibrinolysis
Q9JHH6	CBPB2_MOUSECarboxypeptidase B2 OS=Mus musculus GN=Cpb2 PE=1 SV=1	P	GO:0071333	cellular response to glucose stimulus
Q9JHH6	CBPB2_MOUSECarboxypeptidase B2 OS=Mus musculus GN=Cpb2 PE=1 SV=1	P	GO:0097421	liver regeneration
Q9JHH6	CBPB2_MOUSECarboxypeptidase B2 OS=Mus musculus GN=Cpb2 PE=1 SV=1	P	GO:2000346	negative regulation of hepatocyte proliferation
P01029	CO4B_MOUSEComplement C4-B OS=Mus musculus GN=C4b PE=1 SV=3	C	GO:0005886	plasma membrane
P01029	CO4B_MOUSEComplement C4-B OS=Mus musculus GN=C4b PE=1 SV=3	C	GO:0044216	other organism cell
P01029	CO4B_MOUSEComplement C4-B OS=Mus musculus GN=C4b PE=1 SV=3	C	GO:0070062	extracellular exosome
P01029	CO4B_MOUSEComplement C4-B OS=Mus musculus GN=C4b PE=1 SV=3	C	GO:0072562	blood microparticle
P01029	CO4B_MOUSEComplement C4-B OS=Mus musculus GN=C4b PE=1 SV=3	F	GO:0001849	complement component C1q binding
P01029	CO4B_MOUSEComplement C4-B OS=Mus musculus GN=C4b PE=1 SV=3	F	GO:0004252	serine-type endopeptidase activity
P01029	CO4B_MOUSEComplement C4-B OS=Mus musculus GN=C4b PE=1 SV=3	F	GO:0004866	endopeptidase inhibitor activity
P01029	CO4B_MOUSEComplement C4-B OS=Mus musculus GN=C4b PE=1 SV=3	F	GO:0030246	carbohydrate binding
P01029	CO4B_MOUSEComplement C4-B OS=Mus musculus GN=C4b PE=1 SV=3	P	GO:0006954	inflammatory response
P01029	CO4B_MOUSEComplement C4-B OS=Mus musculus GN=C4b PE=1 SV=3	P	GO:0006958	complement activation, classical pathway
P01029	CO4B_MOUSEComplement C4-B OS=Mus musculus GN=C4b PE=1 SV=3	P	GO:0008228	opsonization
P01029	CO4B_MOUSEComplement C4-B OS=Mus musculus GN=C4b PE=1 SV=3	P	GO:0010951	negative regulation of endopeptidase activity
P01029	CO4B_MOUSEComplement C4-B OS=Mus musculus GN=C4b PE=1 SV=3	P	GO:0030449	regulation of complement activation
P01029	CO4B_MOUSEComplement C4-B OS=Mus musculus GN=C4b PE=1 SV=3	P	GO:0032490	detection of molecule of bacterial origin
P01029	CO4B_MOUSEComplement C4-B OS=Mus musculus GN=C4b PE=1 SV=3	P	GO:0045087	innate immune response
P01029	CO4B_MOUSEComplement C4-B OS=Mus musculus GN=C4b PE=1 SV=3	P	GO:0048522	positive regulation of cellular process
P01029	CO4B_MOUSEComplement C4-B OS=Mus musculus GN=C4b PE=1 SV=3	P	GO:2000427	positive regulation of apoptotic cell clearance
Q925N0	SFXN5_MOUSESideroflexin-5 OS=Mus musculus GN=Sfxn5 PE=1 SV=2	C	GO:0005743	mitochondrial inner membrane
Q925N0	SFXN5_MOUSESideroflexin-5 OS=Mus musculus GN=Sfxn5 PE=1 SV=2	C	GO:0016021	integral component of membrane
Q925N0	SFXN5_MOUSESideroflexin-5 OS=Mus musculus GN=Sfxn5 PE=1 SV=2	F	GO:0015137	citrate transmembrane transporter activity
Q925N0	SFXN5_MOUSESideroflexin-5 OS=Mus musculus GN=Sfxn5 PE=1 SV=2	P	GO:0015746	citrate transport
Q925N0	SFXN5_MOUSESideroflexin-5 OS=Mus musculus GN=Sfxn5 PE=1 SV=2	P	GO:0034220	ion transmembrane transport
Q925N0	SFXN5_MOUSESideroflexin-5 OS=Mus musculus GN=Sfxn5 PE=1 SV=2	P	GO:0055072	iron ion homeostasis
A8VU90	ANKL1_MOUSEAnkyrin repeat and LEM domain-containing 1 OS=Mus musculus GN=Ankle1 PE=2 SV=1	C	GO:0005856	cytoskeleton
A8VU90	ANKL1_MOUSEAnkyrin repeat and LEM domain-containing 1 OS=Mus musculus GN=Ankle1 PE=2 SV=1	C	GO:0030016	myofibril
A8VU90	ANKL1_MOUSEAnkyrin repeat and LEM domain-containing 1 OS=Mus musculus GN=Ankle1 PE=2 SV=1	C	GO:0030054	cell junction
A8VU90	ANKL1_MOUSEAnkyrin repeat and LEM domain-containing 1 OS=Mus musculus GN=Ankle1 PE=2 SV=1	C	GO:0042383	sarcolemma
A8VU90	ANKL1_MOUSEAnkyrin repeat and LEM domain-containing 1 OS=Mus musculus GN=Ankle1 PE=2 SV=1	C	GO:0044304	main axon
A8VU90	ANKL1_MOUSEAnkyrin repeat and LEM domain-containing 1 OS=Mus musculus GN=Ankle1 PE=2 SV=1	C	GO:0044449	contractile fiber part
A8VU90	ANKL1_MOUSEAnkyrin repeat and LEM domain-containing 1 OS=Mus musculus GN=Ankle1 PE=2 SV=1	C	GO:0098590	plasma membrane region
A8VU90	ANKL1_MOUSEAnkyrin repeat and LEM domain-containing 1 OS=Mus musculus GN=Ankle1 PE=2 SV=1	F	GO:0004519	endonuclease activity
A8VU90	ANKL1_MOUSEAnkyrin repeat and LEM domain-containing 1 OS=Mus musculus GN=Ankle1 PE=2 SV=1	F	GO:0008092	cytoskeletal protein binding
A8VU90	ANKL1_MOUSEAnkyrin repeat and LEM domain-containing 1 OS=Mus musculus GN=Ankle1 PE=2 SV=1	F	GO:0019899	enzyme binding
A8VU90	ANKL1_MOUSEAnkyrin repeat and LEM domain-containing 1 OS=Mus musculus GN=Ankle1 PE=2 SV=1	F	GO:0030674	protein binding, bridging
A8VU90	ANKL1_MOUSEAnkyrin repeat and LEM domain-containing 1 OS=Mus musculus GN=Ankle1 PE=2 SV=1	P	GO:0002027	regulation of heart rate
A8VU90	ANKL1_MOUSEAnkyrin repeat and LEM domain-containing 1 OS=Mus musculus GN=Ankle1 PE=2 SV=1	P	GO:0010646	regulation of cell communication
A8VU90	ANKL1_MOUSEAnkyrin repeat and LEM domain-containing 1 OS=Mus musculus GN=Ankle1 PE=2 SV=1	P	GO:0010765	positive regulation of sodium ion transport
A8VU90	ANKL1_MOUSEAnkyrin repeat and LEM domain-containing 1 OS=Mus musculus GN=Ankle1 PE=2 SV=1	P	GO:0010882	regulation of cardiac muscle contraction by calcium ion signaling
A8VU90	ANKL1_MOUSEAnkyrin repeat and LEM domain-containing 1 OS=Mus musculus GN=Ankle1 PE=2 SV=1	P	GO:0022607	cellular component assembly
A8VU90	ANKL1_MOUSEAnkyrin repeat and LEM domain-containing 1 OS=Mus musculus GN=Ankle1 PE=2 SV=1	P	GO:0032414	positive regulation of ion transmembrane transporter activity
A8VU90	ANKL1_MOUSEAnkyrin repeat and LEM domain-containing 1 OS=Mus musculus GN=Ankle1 PE=2 SV=1	P	GO:0033365	protein localization to organelle
A8VU90	ANKL1_MOUSEAnkyrin repeat and LEM domain-containing 1 OS=Mus musculus GN=Ankle1 PE=2 SV=1	P	GO:0043266	regulation of potassium ion transport
A8VU90	ANKL1_MOUSEAnkyrin repeat and LEM domain-containing 1 OS=Mus musculus GN=Ankle1 PE=2 SV=1	P	GO:0048731	system development
A8VU90	ANKL1_MOUSEAnkyrin repeat and LEM domain-containing 1 OS=Mus musculus GN=Ankle1 PE=2 SV=1	P	GO:0051279	regulation of release of sequestered calcium ion into cytosol
A8VU90	ANKL1_MOUSEAnkyrin repeat and LEM domain-containing 1 OS=Mus musculus GN=Ankle1 PE=2 SV=1	P	GO:0061024	membrane organization
A8VU90	ANKL1_MOUSEAnkyrin repeat and LEM domain-containing 1 OS=Mus musculus GN=Ankle1 PE=2 SV=1	P	GO:0072659	protein localization to plasma membrane
A8VU90	ANKL1_MOUSEAnkyrin repeat and LEM domain-containing 1 OS=Mus musculus GN=Ankle1 PE=2 SV=1	P	GO:0086002	cardiac muscle cell action potential involved in contraction
A8VU90	ANKL1_MOUSEAnkyrin repeat and LEM domain-containing 1 OS=Mus musculus GN=Ankle1 PE=2 SV=1	P	GO:0086004	regulation of cardiac muscle cell contraction
A8VU90	ANKL1_MOUSEAnkyrin repeat and LEM domain-containing 1 OS=Mus musculus GN=Ankle1 PE=2 SV=1	P	GO:0086019	cell-cell signaling involved in cardiac conduction
A8VU90	ANKL1_MOUSEAnkyrin repeat and LEM domain-containing 1 OS=Mus musculus GN=Ankle1 PE=2 SV=1	P	GO:0086066	atrial cardiac muscle cell to AV node cell communication
A8VU90	ANKL1_MOUSEAnkyrin repeat and LEM domain-containing 1 OS=Mus musculus GN=Ankle1 PE=2 SV=1	P	GO:0086070	SA node cell to atrial cardiac muscle cell communication
A8VU90	ANKL1_MOUSEAnkyrin repeat and LEM domain-containing 1 OS=Mus musculus GN=Ankle1 PE=2 SV=1	P	GO:0098901	regulation of cardiac muscle cell action potential
A8VU90	ANKL1_MOUSEAnkyrin repeat and LEM domain-containing 1 OS=Mus musculus GN=Ankle1 PE=2 SV=1	P	GO:1903779	regulation of cardiac conduction
A8VU90	ANKL1_MOUSEAnkyrin repeat and LEM domain-containing 1 OS=Mus musculus GN=Ankle1 PE=2 SV=1	P	GO:1904064	positive regulation of cation transmembrane transport
A8VU90	ANKL1_MOUSEAnkyrin repeat and LEM domain-containing 1 OS=Mus musculus GN=Ankle1 PE=2 SV=1	P	GO:2001257	regulation of cation channel activity
Q8K305	NSL1_MOUSEKinetochore-associated NSL1 homolog OS=Mus musculus GN=Nsl1 PE=2 SV=1	C	GO:0000444	MIS12/MIND type complex
Q8K305	NSL1_MOUSEKinetochore-associated NSL1 homolog OS=Mus musculus GN=Nsl1 PE=2 SV=1	C	GO:0005634	nucleus
Q8K305	NSL1_MOUSEKinetochore-associated NSL1 homolog OS=Mus musculus GN=Nsl1 PE=2 SV=1	C	GO:0005829	cytosol
Q8K305	NSL1_MOUSEKinetochore-associated NSL1 homolog OS=Mus musculus GN=Nsl1 PE=2 SV=1	F	GO:0005515	protein binding
Q8K305	NSL1_MOUSEKinetochore-associated NSL1 homolog OS=Mus musculus GN=Nsl1 PE=2 SV=1	P	GO:0000070	mitotic sister chromatid segregation
Q8K305	NSL1_MOUSEKinetochore-associated NSL1 homolog OS=Mus musculus GN=Nsl1 PE=2 SV=1	P	GO:0007062	sister chromatid cohesion
Q8K305	NSL1_MOUSEKinetochore-associated NSL1 homolog OS=Mus musculus GN=Nsl1 PE=2 SV=1	P	GO:0051301	cell division
P33215	NEDD1_MOUSE NEDD1 OS=Mus musculus GN=Nedd1 PE=1 SV=2	C	GO:0000242	pericentriolar material
P33215	NEDD1_MOUSE NEDD1 OS=Mus musculus GN=Nedd1 PE=1 SV=2	C	GO:0000922	spindle pole
P33215	NEDD1_MOUSE NEDD1 OS=Mus musculus GN=Nedd1 PE=1 SV=2	C	GO:0005730	nucleolus
P33215	NEDD1_MOUSE NEDD1 OS=Mus musculus GN=Nedd1 PE=1 SV=2	C	GO:0005814	centriole
P33215	NEDD1_MOUSE NEDD1 OS=Mus musculus GN=Nedd1 PE=1 SV=2	C	GO:0005829	cytosol
P33215	NEDD1_MOUSE NEDD1 OS=Mus musculus GN=Nedd1 PE=1 SV=2	C	GO:0005886	plasma membrane
P33215	NEDD1_MOUSE NEDD1 OS=Mus musculus GN=Nedd1 PE=1 SV=2	C	GO:0035097	histone methyltransferase complex
P33215	NEDD1_MOUSE NEDD1 OS=Mus musculus GN=Nedd1 PE=1 SV=2	C	GO:0036064	ciliary basal body
P33215	NEDD1_MOUSE NEDD1 OS=Mus musculus GN=Nedd1 PE=1 SV=2	C	GO:0045177	apical part of cell
P33215	NEDD1_MOUSE NEDD1 OS=Mus musculus GN=Nedd1 PE=1 SV=2	F	GO:0005515	protein binding
P33215	NEDD1_MOUSE NEDD1 OS=Mus musculus GN=Nedd1 PE=1 SV=2	F	GO:0016740	transferase activity
P33215	NEDD1_MOUSE NEDD1 OS=Mus musculus GN=Nedd1 PE=1 SV=2	F	GO:0140096	catalytic activity, acting on a protein
P33215	NEDD1_MOUSE NEDD1 OS=Mus musculus GN=Nedd1 PE=1 SV=2	P	GO:0000086	G2/M transition of mitotic cell cycle
P33215	NEDD1_MOUSE NEDD1 OS=Mus musculus GN=Nedd1 PE=1 SV=2	P	GO:0016573	histone acetylation
P33215	NEDD1_MOUSE NEDD1 OS=Mus musculus GN=Nedd1 PE=1 SV=2	P	GO:0048522	positive regulation of cellular process
P33215	NEDD1_MOUSE NEDD1 OS=Mus musculus GN=Nedd1 PE=1 SV=2	P	GO:0051128	regulation of cellular component organization
P33215	NEDD1_MOUSE NEDD1 OS=Mus musculus GN=Nedd1 PE=1 SV=2	P	GO:0051301	cell division
P33215	NEDD1_MOUSE NEDD1 OS=Mus musculus GN=Nedd1 PE=1 SV=2	P	GO:0071539	protein localization to centrosome
Q61703	ITIH2_MOUSEInter-alpha-trypsin inhibitor heavy chain H2 OS=Mus musculus GN=Itih2 PE=1 SV=1	C	GO:0070062	extracellular exosome
Q61703	ITIH2_MOUSEInter-alpha-trypsin inhibitor heavy chain H2 OS=Mus musculus GN=Itih2 PE=1 SV=1	C	GO:0072562	blood microparticle
Q61703	ITIH2_MOUSEInter-alpha-trypsin inhibitor heavy chain H2 OS=Mus musculus GN=Itih2 PE=1 SV=1	F	GO:0004867	serine-type endopeptidase inhibitor activity
Q61703	ITIH2_MOUSEInter-alpha-trypsin inhibitor heavy chain H2 OS=Mus musculus GN=Itih2 PE=1 SV=1	P	GO:0010951	negative regulation of endopeptidase activity
Q61703	ITIH2_MOUSEInter-alpha-trypsin inhibitor heavy chain H2 OS=Mus musculus GN=Itih2 PE=1 SV=1	P	GO:0030212	hyaluronan metabolic process
Q3UQU0	BRD9_MOUSEBromodomain-containing 9 OS=Mus musculus GN=Brd9 PE=1 SV=1	C	GO:0000812	Swr1 complex
Q3UQU0	BRD9_MOUSEBromodomain-containing 9 OS=Mus musculus GN=Brd9 PE=1 SV=1	C	GO:0005739	mitochondrion
Q3UQU0	BRD9_MOUSEBromodomain-containing 9 OS=Mus musculus GN=Brd9 PE=1 SV=1	C	GO:0035267	NuA4 histone acetyltransferase complex
Q3UQU0	BRD9_MOUSEBromodomain-containing 9 OS=Mus musculus GN=Brd9 PE=1 SV=1	C	GO:0070776	MOZ/MORF histone acetyltransferase complex
Q3UQU0	BRD9_MOUSEBromodomain-containing 9 OS=Mus musculus GN=Brd9 PE=1 SV=1	F	GO:0003677	DNA binding
Q3UQU0	BRD9_MOUSEBromodomain-containing 9 OS=Mus musculus GN=Brd9 PE=1 SV=1	F	GO:0003712	transcription coregulator activity
Q3UQU0	BRD9_MOUSEBromodomain-containing 9 OS=Mus musculus GN=Brd9 PE=1 SV=1	F	GO:0070577	lysine-acetylated histone binding
Q3UQU0	BRD9_MOUSEBromodomain-containing 9 OS=Mus musculus GN=Brd9 PE=1 SV=1	P	GO:0006355	regulation of transcription, DNA-templated
Q3UQU0	BRD9_MOUSEBromodomain-containing 9 OS=Mus musculus GN=Brd9 PE=1 SV=1	P	GO:0007166	cell surface receptor signaling pathway
Q3UQU0	BRD9_MOUSEBromodomain-containing 9 OS=Mus musculus GN=Brd9 PE=1 SV=1	P	GO:0010604	positive regulation of macromolecule metabolic process
Q3UQU0	BRD9_MOUSEBromodomain-containing 9 OS=Mus musculus GN=Brd9 PE=1 SV=1	P	GO:0031325	positive regulation of cellular metabolic process
Q3UQU0	BRD9_MOUSEBromodomain-containing 9 OS=Mus musculus GN=Brd9 PE=1 SV=1	P	GO:0043966	histone H3 acetylation
Q3UQU0	BRD9_MOUSEBromodomain-containing 9 OS=Mus musculus GN=Brd9 PE=1 SV=1	P	GO:0043967	histone H4 acetylation
Q3UQU0	BRD9_MOUSEBromodomain-containing 9 OS=Mus musculus GN=Brd9 PE=1 SV=1	P	GO:0043968	histone H2A acetylation
Q3UQU0	BRD9_MOUSEBromodomain-containing 9 OS=Mus musculus GN=Brd9 PE=1 SV=1	P	GO:0048523	negative regulation of cellular process
Q3UQU0	BRD9_MOUSEBromodomain-containing 9 OS=Mus musculus GN=Brd9 PE=1 SV=1	P	GO:0051173	positive regulation of nitrogen compound metabolic process
Q3UQU0	BRD9_MOUSEBromodomain-containing 9 OS=Mus musculus GN=Brd9 PE=1 SV=1	C	GO:0005667	transcription factor complex
Q3UQU0	BRD9_MOUSEBromodomain-containing 9 OS=Mus musculus GN=Brd9 PE=1 SV=1	P	GO:0045449	regulation of transcription, DNA-templated
O35174	KCNS2_MOUSEPotassium voltage-gated channel subfamily S member 2 OS=Mus musculus GN=Kcns2 PE=1 SV=1	C	GO:0005794	Golgi apparatus
O35174	KCNS2_MOUSEPotassium voltage-gated channel subfamily S member 2 OS=Mus musculus GN=Kcns2 PE=1 SV=1	C	GO:0008076	voltage-gated potassium channel complex
O35174	KCNS2_MOUSEPotassium voltage-gated channel subfamily S member 2 OS=Mus musculus GN=Kcns2 PE=1 SV=1	C	GO:0048471	perinuclear region of cytoplasm
O35174	KCNS2_MOUSEPotassium voltage-gated channel subfamily S member 2 OS=Mus musculus GN=Kcns2 PE=1 SV=1	F	GO:0005251	delayed rectifier potassium channel activity
O35174	KCNS2_MOUSEPotassium voltage-gated channel subfamily S member 2 OS=Mus musculus GN=Kcns2 PE=1 SV=1	F	GO:0005515	protein binding
O35174	KCNS2_MOUSEPotassium voltage-gated channel subfamily S member 2 OS=Mus musculus GN=Kcns2 PE=1 SV=1	F	GO:0015459	potassium channel regulator activity
O35174	KCNS2_MOUSEPotassium voltage-gated channel subfamily S member 2 OS=Mus musculus GN=Kcns2 PE=1 SV=1	P	GO:0050796	regulation of insulin secretion
O35174	KCNS2_MOUSEPotassium voltage-gated channel subfamily S member 2 OS=Mus musculus GN=Kcns2 PE=1 SV=1	P	GO:0051260	protein homooligomerization
O35174	KCNS2_MOUSEPotassium voltage-gated channel subfamily S member 2 OS=Mus musculus GN=Kcns2 PE=1 SV=1	P	GO:1902259	regulation of delayed rectifier potassium channel activity
Q9CRB5	PR7C1_MOUSEProlactin-7C1 OS=Mus musculus GN=Prl7c1 PE=2 SV=1	C	GO:0005615	extracellular space
Q9CRB5	PR7C1_MOUSEProlactin-7C1 OS=Mus musculus GN=Prl7c1 PE=2 SV=1	F	GO:0005148	prolactin receptor binding
Q9CRB5	PR7C1_MOUSEProlactin-7C1 OS=Mus musculus GN=Prl7c1 PE=2 SV=1	F	GO:0005179	hormone activity
Q9CRB5	PR7C1_MOUSEProlactin-7C1 OS=Mus musculus GN=Prl7c1 PE=2 SV=1	P	GO:0001938	positive regulation of endothelial cell proliferation
Q9CRB5	PR7C1_MOUSEProlactin-7C1 OS=Mus musculus GN=Prl7c1 PE=2 SV=1	P	GO:0010575	positive regulation of vascular endothelial growth factor production
Q9CRB5	PR7C1_MOUSEProlactin-7C1 OS=Mus musculus GN=Prl7c1 PE=2 SV=1	P	GO:0010730	negative regulation of hydrogen peroxide biosynthetic process
Q9CRB5	PR7C1_MOUSEProlactin-7C1 OS=Mus musculus GN=Prl7c1 PE=2 SV=1	P	GO:0040014	regulation of multicellular organism growth
Q9CRB5	PR7C1_MOUSEProlactin-7C1 OS=Mus musculus GN=Prl7c1 PE=2 SV=1	P	GO:0044267	cellular protein metabolic process
Q9CRB5	PR7C1_MOUSEProlactin-7C1 OS=Mus musculus GN=Prl7c1 PE=2 SV=1	P	GO:0045019	negative regulation of nitric oxide biosynthetic process
Q9CRB5	PR7C1_MOUSEProlactin-7C1 OS=Mus musculus GN=Prl7c1 PE=2 SV=1	P	GO:0046427	positive regulation of receptor signaling pathway via JAK-STAT
Q9CRB5	PR7C1_MOUSEProlactin-7C1 OS=Mus musculus GN=Prl7c1 PE=2 SV=1	P	GO:0060397	growth hormone receptor signaling pathway via JAK-STAT
Q9CRB5	PR7C1_MOUSEProlactin-7C1 OS=Mus musculus GN=Prl7c1 PE=2 SV=1	P	GO:0071456	cellular response to hypoxia
Q9CRB5	PR7C1_MOUSEProlactin-7C1 OS=Mus musculus GN=Prl7c1 PE=2 SV=1	P	GO:1904077	negative regulation of estrogen biosynthetic process
Q9CRB5	PR7C1_MOUSEProlactin-7C1 OS=Mus musculus GN=Prl7c1 PE=2 SV=1	P	GO:2000183	negative regulation of progesterone biosynthetic process
Q69Z37	SAM9L_MOUSESterile alpha motif domain-containing 9-like OS=Mus musculus GN=Samd9l PE=1 SV=2	C	GO:0005737	cytoplasm
Q69Z37	SAM9L_MOUSESterile alpha motif domain-containing 9-like OS=Mus musculus GN=Samd9l PE=1 SV=2	C	GO:0043231	intracellular membrane-bounded organelle
Q69Z37	SAM9L_MOUSESterile alpha motif domain-containing 9-like OS=Mus musculus GN=Samd9l PE=1 SV=2	F	GO:0005515	protein binding
P28481	CO2A1_MOUSECollagen alpha-1(II) chain OS=Mus musculus GN=Col2a1 PE=1 SV=2	C	GO:0005584	collagen type I trimer
P28481	CO2A1_MOUSECollagen alpha-1(II) chain OS=Mus musculus GN=Col2a1 PE=1 SV=2	C	GO:0005585	collagen type II trimer
P28481	CO2A1_MOUSECollagen alpha-1(II) chain OS=Mus musculus GN=Col2a1 PE=1 SV=2	C	GO:0005604	basement membrane
P28481	CO2A1_MOUSECollagen alpha-1(II) chain OS=Mus musculus GN=Col2a1 PE=1 SV=2	C	GO:0005615	extracellular space
P28481	CO2A1_MOUSECollagen alpha-1(II) chain OS=Mus musculus GN=Col2a1 PE=1 SV=2	C	GO:0005788	endoplasmic reticulum lumen
P28481	CO2A1_MOUSECollagen alpha-1(II) chain OS=Mus musculus GN=Col2a1 PE=1 SV=2	F	GO:0030020	extracellular matrix structural constituent conferring tensile strength
P28481	CO2A1_MOUSECollagen alpha-1(II) chain OS=Mus musculus GN=Col2a1 PE=1 SV=2	F	GO:0042802	identical protein binding
P28481	CO2A1_MOUSECollagen alpha-1(II) chain OS=Mus musculus GN=Col2a1 PE=1 SV=2	F	GO:0046872	metal ion binding
P28481	CO2A1_MOUSECollagen alpha-1(II) chain OS=Mus musculus GN=Col2a1 PE=1 SV=2	F	GO:0048407	platelet-derived growth factor binding
P28481	CO2A1_MOUSECollagen alpha-1(II) chain OS=Mus musculus GN=Col2a1 PE=1 SV=2	P	GO:0001502	cartilage condensation
P28481	CO2A1_MOUSECollagen alpha-1(II) chain OS=Mus musculus GN=Col2a1 PE=1 SV=2	P	GO:0001568	blood vessel development
P28481	CO2A1_MOUSECollagen alpha-1(II) chain OS=Mus musculus GN=Col2a1 PE=1 SV=2	P	GO:0001894	tissue homeostasis
P28481	CO2A1_MOUSECollagen alpha-1(II) chain OS=Mus musculus GN=Col2a1 PE=1 SV=2	P	GO:0001958	endochondral ossification
P28481	CO2A1_MOUSECollagen alpha-1(II) chain OS=Mus musculus GN=Col2a1 PE=1 SV=2	P	GO:0002062	chondrocyte differentiation
P28481	CO2A1_MOUSECollagen alpha-1(II) chain OS=Mus musculus GN=Col2a1 PE=1 SV=2	P	GO:0003007	heart morphogenesis
P28481	CO2A1_MOUSECollagen alpha-1(II) chain OS=Mus musculus GN=Col2a1 PE=1 SV=2	P	GO:0006029	proteoglycan metabolic process
P28481	CO2A1_MOUSECollagen alpha-1(II) chain OS=Mus musculus GN=Col2a1 PE=1 SV=2	P	GO:0007417	central nervous system development
P28481	CO2A1_MOUSECollagen alpha-1(II) chain OS=Mus musculus GN=Col2a1 PE=1 SV=2	P	GO:0007584	response to nutrient
P28481	CO2A1_MOUSECollagen alpha-1(II) chain OS=Mus musculus GN=Col2a1 PE=1 SV=2	P	GO:0007601	visual perception
P28481	CO2A1_MOUSECollagen alpha-1(II) chain OS=Mus musculus GN=Col2a1 PE=1 SV=2	P	GO:0007605	sensory perception of sound
P28481	CO2A1_MOUSECollagen alpha-1(II) chain OS=Mus musculus GN=Col2a1 PE=1 SV=2	P	GO:0009612	response to mechanical stimulus
P28481	CO2A1_MOUSECollagen alpha-1(II) chain OS=Mus musculus GN=Col2a1 PE=1 SV=2	P	GO:0010243	response to organonitrogen compound
P28481	CO2A1_MOUSECollagen alpha-1(II) chain OS=Mus musculus GN=Col2a1 PE=1 SV=2	P	GO:0010718	positive regulation of epithelial to mesenchymal transition
P28481	CO2A1_MOUSECollagen alpha-1(II) chain OS=Mus musculus GN=Col2a1 PE=1 SV=2	P	GO:0030168	platelet activation
P28481	CO2A1_MOUSECollagen alpha-1(II) chain OS=Mus musculus GN=Col2a1 PE=1 SV=2	P	GO:0030199	collagen fibril organization
P28481	CO2A1_MOUSECollagen alpha-1(II) chain OS=Mus musculus GN=Col2a1 PE=1 SV=2	P	GO:0030335	positive regulation of cell migration
P28481	CO2A1_MOUSECollagen alpha-1(II) chain OS=Mus musculus GN=Col2a1 PE=1 SV=2	P	GO:0030574	collagen catabolic process
P28481	CO2A1_MOUSECollagen alpha-1(II) chain OS=Mus musculus GN=Col2a1 PE=1 SV=2	P	GO:0030903	notochord development
P28481	CO2A1_MOUSECollagen alpha-1(II) chain OS=Mus musculus GN=Col2a1 PE=1 SV=2	P	GO:0032964	collagen biosynthetic process
P28481	CO2A1_MOUSECollagen alpha-1(II) chain OS=Mus musculus GN=Col2a1 PE=1 SV=2	P	GO:0034504	protein localization to nucleus
P28481	CO2A1_MOUSECollagen alpha-1(II) chain OS=Mus musculus GN=Col2a1 PE=1 SV=2	P	GO:0034505	tooth mineralization
P28481	CO2A1_MOUSECollagen alpha-1(II) chain OS=Mus musculus GN=Col2a1 PE=1 SV=2	P	GO:0042472	inner ear morphogenesis
P28481	CO2A1_MOUSECollagen alpha-1(II) chain OS=Mus musculus GN=Col2a1 PE=1 SV=2	P	GO:0042493	response to drug
P28481	CO2A1_MOUSECollagen alpha-1(II) chain OS=Mus musculus GN=Col2a1 PE=1 SV=2	P	GO:0043589	skin morphogenesis
P28481	CO2A1_MOUSECollagen alpha-1(II) chain OS=Mus musculus GN=Col2a1 PE=1 SV=2	P	GO:0045893	positive regulation of transcription, DNA-templated
P28481	CO2A1_MOUSECollagen alpha-1(II) chain OS=Mus musculus GN=Col2a1 PE=1 SV=2	P	GO:0048545	response to steroid hormone
P28481	CO2A1_MOUSECollagen alpha-1(II) chain OS=Mus musculus GN=Col2a1 PE=1 SV=2	P	GO:0050776	regulation of immune response
P28481	CO2A1_MOUSECollagen alpha-1(II) chain OS=Mus musculus GN=Col2a1 PE=1 SV=2	P	GO:0050900	leukocyte migration
P28481	CO2A1_MOUSECollagen alpha-1(II) chain OS=Mus musculus GN=Col2a1 PE=1 SV=2	P	GO:0060021	roof of mouth development
P28481	CO2A1_MOUSECollagen alpha-1(II) chain OS=Mus musculus GN=Col2a1 PE=1 SV=2	P	GO:0060174	limb bud formation
P28481	CO2A1_MOUSECollagen alpha-1(II) chain OS=Mus musculus GN=Col2a1 PE=1 SV=2	P	GO:0060272	embryonic skeletal joint morphogenesis
P28481	CO2A1_MOUSECollagen alpha-1(II) chain OS=Mus musculus GN=Col2a1 PE=1 SV=2	P	GO:0060351	cartilage development involved in endochondral bone morphogenesis
P28481	CO2A1_MOUSECollagen alpha-1(II) chain OS=Mus musculus GN=Col2a1 PE=1 SV=2	P	GO:0071229	cellular response to acid chemical
P28481	CO2A1_MOUSECollagen alpha-1(II) chain OS=Mus musculus GN=Col2a1 PE=1 SV=2	P	GO:0071496	cellular response to external stimulus
P28481	CO2A1_MOUSECollagen alpha-1(II) chain OS=Mus musculus GN=Col2a1 PE=1 SV=2	P	GO:0071599	otic vesicle development
P28481	CO2A1_MOUSECollagen alpha-1(II) chain OS=Mus musculus GN=Col2a1 PE=1 SV=2	P	GO:0071773	cellular response to BMP stimulus
P28481	CO2A1_MOUSECollagen alpha-1(II) chain OS=Mus musculus GN=Col2a1 PE=1 SV=2	P	GO:0090263	positive regulation of canonical Wnt signaling pathway
P28481	CO2A1_MOUSECollagen alpha-1(II) chain OS=Mus musculus GN=Col2a1 PE=1 SV=2	P	GO:1901701	cellular response to oxygen-containing compound
P28481	CO2A1_MOUSECollagen alpha-1(II) chain OS=Mus musculus GN=Col2a1 PE=1 SV=2	P	GO:1902617	response to fluoride
P28481	CO2A1_MOUSECollagen alpha-1(II) chain OS=Mus musculus GN=Col2a1 PE=1 SV=2	P	GO:2001240	negative regulation of extrinsic apoptotic signaling pathway in absence of ligand
P28481	CO2A1_MOUSECollagen alpha-1(II) chain OS=Mus musculus GN=Col2a1 PE=1 SV=2	C	GO:0005578	extracellular matrix
P28481	CO2A1_MOUSECollagen alpha-1(II) chain OS=Mus musculus GN=Col2a1 PE=1 SV=2	P	GO:0007155	cell adhesion
Q61704	ITIH3_MOUSEInter-alpha-trypsin inhibitor heavy chain H3 OS=Mus musculus GN=Itih3 PE=1 SV=3	C	GO:0031089	platelet dense granule lumen
Q61704	ITIH3_MOUSEInter-alpha-trypsin inhibitor heavy chain H3 OS=Mus musculus GN=Itih3 PE=1 SV=3	C	GO:0070062	extracellular exosome
Q61704	ITIH3_MOUSEInter-alpha-trypsin inhibitor heavy chain H3 OS=Mus musculus GN=Itih3 PE=1 SV=3	C	GO:0072562	blood microparticle
Q61704	ITIH3_MOUSEInter-alpha-trypsin inhibitor heavy chain H3 OS=Mus musculus GN=Itih3 PE=1 SV=3	F	GO:0004867	serine-type endopeptidase inhibitor activity
Q61704	ITIH3_MOUSEInter-alpha-trypsin inhibitor heavy chain H3 OS=Mus musculus GN=Itih3 PE=1 SV=3	F	GO:0005509	calcium ion binding
Q61704	ITIH3_MOUSEInter-alpha-trypsin inhibitor heavy chain H3 OS=Mus musculus GN=Itih3 PE=1 SV=3	P	GO:0002576	platelet degranulation
Q61704	ITIH3_MOUSEInter-alpha-trypsin inhibitor heavy chain H3 OS=Mus musculus GN=Itih3 PE=1 SV=3	P	GO:0010951	negative regulation of endopeptidase activity
Q61704	ITIH3_MOUSEInter-alpha-trypsin inhibitor heavy chain H3 OS=Mus musculus GN=Itih3 PE=1 SV=3	P	GO:0030212	hyaluronan metabolic process
P21981	TGM2_MOUSE -glutamine gamma-glutamyltransferase 2 OS=Mus musculus GN=Tgm2 PE=1 SV=4	C	GO:0005739	mitochondrion
P21981	TGM2_MOUSE -glutamine gamma-glutamyltransferase 2 OS=Mus musculus GN=Tgm2 PE=1 SV=4	C	GO:0005783	endoplasmic reticulum
P21981	TGM2_MOUSE -glutamine gamma-glutamyltransferase 2 OS=Mus musculus GN=Tgm2 PE=1 SV=4	C	GO:0005829	cytosol
P21981	TGM2_MOUSE -glutamine gamma-glutamyltransferase 2 OS=Mus musculus GN=Tgm2 PE=1 SV=4	C	GO:0005925	focal adhesion
P21981	TGM2_MOUSE -glutamine gamma-glutamyltransferase 2 OS=Mus musculus GN=Tgm2 PE=1 SV=4	C	GO:0031226	intrinsic component of plasma membrane
P21981	TGM2_MOUSE -glutamine gamma-glutamyltransferase 2 OS=Mus musculus GN=Tgm2 PE=1 SV=4	C	GO:0070062	extracellular exosome
P21981	TGM2_MOUSE -glutamine gamma-glutamyltransferase 2 OS=Mus musculus GN=Tgm2 PE=1 SV=4	F	GO:0003810	protein-glutamine gamma-glutamyltransferase activity
P21981	TGM2_MOUSE -glutamine gamma-glutamyltransferase 2 OS=Mus musculus GN=Tgm2 PE=1 SV=4	F	GO:0005515	protein binding
P21981	TGM2_MOUSE -glutamine gamma-glutamyltransferase 2 OS=Mus musculus GN=Tgm2 PE=1 SV=4	F	GO:0008483	transaminase activity
P21981	TGM2_MOUSE -glutamine gamma-glutamyltransferase 2 OS=Mus musculus GN=Tgm2 PE=1 SV=4	F	GO:0046872	metal ion binding
P21981	TGM2_MOUSE -glutamine gamma-glutamyltransferase 2 OS=Mus musculus GN=Tgm2 PE=1 SV=4	P	GO:0007200	phospholipase C-activating G protein-coupled receptor signaling pathway
P21981	TGM2_MOUSE -glutamine gamma-glutamyltransferase 2 OS=Mus musculus GN=Tgm2 PE=1 SV=4	P	GO:0008544	epidermis development
P21981	TGM2_MOUSE -glutamine gamma-glutamyltransferase 2 OS=Mus musculus GN=Tgm2 PE=1 SV=4	P	GO:0018149	peptide cross-linking
P21981	TGM2_MOUSE -glutamine gamma-glutamyltransferase 2 OS=Mus musculus GN=Tgm2 PE=1 SV=4	P	GO:0032471	negative regulation of endoplasmic reticulum calcium ion concentration
P21981	TGM2_MOUSE -glutamine gamma-glutamyltransferase 2 OS=Mus musculus GN=Tgm2 PE=1 SV=4	P	GO:0043065	positive regulation of apoptotic process
P21981	TGM2_MOUSE -glutamine gamma-glutamyltransferase 2 OS=Mus musculus GN=Tgm2 PE=1 SV=4	P	GO:0043277	apoptotic cell clearance
P21981	TGM2_MOUSE -glutamine gamma-glutamyltransferase 2 OS=Mus musculus GN=Tgm2 PE=1 SV=4	P	GO:0045785	positive regulation of cell adhesion
P21981	TGM2_MOUSE -glutamine gamma-glutamyltransferase 2 OS=Mus musculus GN=Tgm2 PE=1 SV=4	P	GO:0051561	positive regulation of mitochondrial calcium ion concentration
P21981	TGM2_MOUSE -glutamine gamma-glutamyltransferase 2 OS=Mus musculus GN=Tgm2 PE=1 SV=4	P	GO:0060445	branching involved in salivary gland morphogenesis
P21981	TGM2_MOUSE -glutamine gamma-glutamyltransferase 2 OS=Mus musculus GN=Tgm2 PE=1 SV=4	P	GO:0060662	salivary gland cavitation
Q9JJI8	RL38_MOUSE60S ribosomal L38 OS=Mus musculus GN=Rpl38 PE=1 SV=3	C	GO:0005925	focal adhesion
Q9JJI8	RL38_MOUSE60S ribosomal L38 OS=Mus musculus GN=Rpl38 PE=1 SV=3	C	GO:0022625	cytosolic large ribosomal subunit
Q9JJI8	RL38_MOUSE60S ribosomal L38 OS=Mus musculus GN=Rpl38 PE=1 SV=3	C	GO:0033291	eukaryotic 80S initiation complex
Q9JJI8	RL38_MOUSE60S ribosomal L38 OS=Mus musculus GN=Rpl38 PE=1 SV=3	F	GO:0003723	RNA binding
Q9JJI8	RL38_MOUSE60S ribosomal L38 OS=Mus musculus GN=Rpl38 PE=1 SV=3	F	GO:0003735	structural constituent of ribosome
Q9JJI8	RL38_MOUSE60S ribosomal L38 OS=Mus musculus GN=Rpl38 PE=1 SV=3	P	GO:0000184	nuclear-transcribed mRNA catabolic process, nonsense-mediated decay
Q9JJI8	RL38_MOUSE60S ribosomal L38 OS=Mus musculus GN=Rpl38 PE=1 SV=3	P	GO:0001501	skeletal system development
Q9JJI8	RL38_MOUSE60S ribosomal L38 OS=Mus musculus GN=Rpl38 PE=1 SV=3	P	GO:0001503	ossification
Q9JJI8	RL38_MOUSE60S ribosomal L38 OS=Mus musculus GN=Rpl38 PE=1 SV=3	P	GO:0006364	rRNA processing
Q9JJI8	RL38_MOUSE60S ribosomal L38 OS=Mus musculus GN=Rpl38 PE=1 SV=3	P	GO:0006413	translational initiation
Q9JJI8	RL38_MOUSE60S ribosomal L38 OS=Mus musculus GN=Rpl38 PE=1 SV=3	P	GO:0006417	regulation of translation
Q9JJI8	RL38_MOUSE60S ribosomal L38 OS=Mus musculus GN=Rpl38 PE=1 SV=3	P	GO:0006614	SRP-dependent cotranslational protein targeting to membrane
Q9JJI8	RL38_MOUSE60S ribosomal L38 OS=Mus musculus GN=Rpl38 PE=1 SV=3	P	GO:0007605	sensory perception of sound
Q9JJI8	RL38_MOUSE60S ribosomal L38 OS=Mus musculus GN=Rpl38 PE=1 SV=3	P	GO:0019083	viral transcription
Q9JJI8	RL38_MOUSE60S ribosomal L38 OS=Mus musculus GN=Rpl38 PE=1 SV=3	P	GO:0034463	90S preribosome assembly
Q9JJI8	RL38_MOUSE60S ribosomal L38 OS=Mus musculus GN=Rpl38 PE=1 SV=3	P	GO:0042474	middle ear morphogenesis
Q9JJI8	RL38_MOUSE60S ribosomal L38 OS=Mus musculus GN=Rpl38 PE=1 SV=3	P	GO:0048318	axial mesoderm development
Q4KML4	ABRAL_MOUSECostars family ABRACL OS=Mus musculus GN=Abracl PE=1 SV=1	C	GO:0043232	intracellular non-membrane-bounded organelle
P22935	RABP2_MOUSECellular retinoic acid-binding 2 OS=Mus musculus GN=Crabp2 PE=2 SV=2	C	GO:0005654	nucleoplasm
P22935	RABP2_MOUSECellular retinoic acid-binding 2 OS=Mus musculus GN=Crabp2 PE=2 SV=2	C	GO:0005783	endoplasmic reticulum
P22935	RABP2_MOUSECellular retinoic acid-binding 2 OS=Mus musculus GN=Crabp2 PE=2 SV=2	C	GO:0005829	cytosol
P22935	RABP2_MOUSECellular retinoic acid-binding 2 OS=Mus musculus GN=Crabp2 PE=2 SV=2	C	GO:0070062	extracellular exosome
P22935	RABP2_MOUSECellular retinoic acid-binding 2 OS=Mus musculus GN=Crabp2 PE=2 SV=2	F	GO:0001972	retinoic acid binding
P22935	RABP2_MOUSECellular retinoic acid-binding 2 OS=Mus musculus GN=Crabp2 PE=2 SV=2	F	GO:0005215	transporter activity
P22935	RABP2_MOUSECellular retinoic acid-binding 2 OS=Mus musculus GN=Crabp2 PE=2 SV=2	F	GO:0005515	protein binding
P22935	RABP2_MOUSECellular retinoic acid-binding 2 OS=Mus musculus GN=Crabp2 PE=2 SV=2	F	GO:0016918	retinal binding
P22935	RABP2_MOUSECellular retinoic acid-binding 2 OS=Mus musculus GN=Crabp2 PE=2 SV=2	F	GO:0019841	retinol binding
P22935	RABP2_MOUSECellular retinoic acid-binding 2 OS=Mus musculus GN=Crabp2 PE=2 SV=2	P	GO:0006355	regulation of transcription, DNA-templated
P22935	RABP2_MOUSECellular retinoic acid-binding 2 OS=Mus musculus GN=Crabp2 PE=2 SV=2	P	GO:0006810	transport
P22935	RABP2_MOUSECellular retinoic acid-binding 2 OS=Mus musculus GN=Crabp2 PE=2 SV=2	P	GO:0008544	epidermis development
P22935	RABP2_MOUSECellular retinoic acid-binding 2 OS=Mus musculus GN=Crabp2 PE=2 SV=2	P	GO:0034653	retinoic acid catabolic process
P22935	RABP2_MOUSECellular retinoic acid-binding 2 OS=Mus musculus GN=Crabp2 PE=2 SV=2	P	GO:0035115	embryonic forelimb morphogenesis
P22935	RABP2_MOUSECellular retinoic acid-binding 2 OS=Mus musculus GN=Crabp2 PE=2 SV=2	P	GO:0048385	regulation of retinoic acid receptor signaling pathway
P22935	RABP2_MOUSECellular retinoic acid-binding 2 OS=Mus musculus GN=Crabp2 PE=2 SV=2	P	GO:0048672	positive regulation of collateral sprouting
P46460	NSF_MOUSEVesicle-fusing ATPase OS=Mus musculus GN=Nsf PE=1 SV=2	C	GO:0000139	Golgi membrane
P46460	NSF_MOUSEVesicle-fusing ATPase OS=Mus musculus GN=Nsf PE=1 SV=2	C	GO:0005634	nucleus
P46460	NSF_MOUSEVesicle-fusing ATPase OS=Mus musculus GN=Nsf PE=1 SV=2	C	GO:0005765	lysosomal membrane
P46460	NSF_MOUSEVesicle-fusing ATPase OS=Mus musculus GN=Nsf PE=1 SV=2	C	GO:0005789	endoplasmic reticulum membrane
P46460	NSF_MOUSEVesicle-fusing ATPase OS=Mus musculus GN=Nsf PE=1 SV=2	C	GO:0005795	Golgi stack
P46460	NSF_MOUSEVesicle-fusing ATPase OS=Mus musculus GN=Nsf PE=1 SV=2	C	GO:0005829	cytosol
P46460	NSF_MOUSEVesicle-fusing ATPase OS=Mus musculus GN=Nsf PE=1 SV=2	C	GO:0005886	plasma membrane
P46460	NSF_MOUSEVesicle-fusing ATPase OS=Mus musculus GN=Nsf PE=1 SV=2	C	GO:0014069	postsynaptic density
P46460	NSF_MOUSEVesicle-fusing ATPase OS=Mus musculus GN=Nsf PE=1 SV=2	C	GO:0030496	midbody
P46460	NSF_MOUSEVesicle-fusing ATPase OS=Mus musculus GN=Nsf PE=1 SV=2	C	GO:0043198	dendritic shaft
P46460	NSF_MOUSEVesicle-fusing ATPase OS=Mus musculus GN=Nsf PE=1 SV=2	C	GO:0043209	myelin sheath
P46460	NSF_MOUSEVesicle-fusing ATPase OS=Mus musculus GN=Nsf PE=1 SV=2	C	GO:0043232	intracellular non-membrane-bounded organelle
P46460	NSF_MOUSEVesicle-fusing ATPase OS=Mus musculus GN=Nsf PE=1 SV=2	C	GO:0070062	extracellular exosome
P46460	NSF_MOUSEVesicle-fusing ATPase OS=Mus musculus GN=Nsf PE=1 SV=2	C	GO:0098793	presynapse
P46460	NSF_MOUSEVesicle-fusing ATPase OS=Mus musculus GN=Nsf PE=1 SV=2	C	GO:0098796	membrane protein complex
P46460	NSF_MOUSEVesicle-fusing ATPase OS=Mus musculus GN=Nsf PE=1 SV=2	F	GO:0005524	ATP binding
P46460	NSF_MOUSEVesicle-fusing ATPase OS=Mus musculus GN=Nsf PE=1 SV=2	F	GO:0008022	protein C-terminus binding
P46460	NSF_MOUSEVesicle-fusing ATPase OS=Mus musculus GN=Nsf PE=1 SV=2	F	GO:0017075	syntaxin-1 binding
P46460	NSF_MOUSEVesicle-fusing ATPase OS=Mus musculus GN=Nsf PE=1 SV=2	F	GO:0017137	Rab GTPase binding
P46460	NSF_MOUSEVesicle-fusing ATPase OS=Mus musculus GN=Nsf PE=1 SV=2	F	GO:0019901	protein kinase binding
P46460	NSF_MOUSEVesicle-fusing ATPase OS=Mus musculus GN=Nsf PE=1 SV=2	F	GO:0030165	PDZ domain binding
P46460	NSF_MOUSEVesicle-fusing ATPase OS=Mus musculus GN=Nsf PE=1 SV=2	F	GO:0031593	polyubiquitin modification-dependent protein binding
P46460	NSF_MOUSEVesicle-fusing ATPase OS=Mus musculus GN=Nsf PE=1 SV=2	F	GO:0035255	ionotropic glutamate receptor binding
P46460	NSF_MOUSEVesicle-fusing ATPase OS=Mus musculus GN=Nsf PE=1 SV=2	F	GO:0042623	ATPase activity, coupled
P46460	NSF_MOUSEVesicle-fusing ATPase OS=Mus musculus GN=Nsf PE=1 SV=2	F	GO:0044389	ubiquitin-like protein ligase binding
P46460	NSF_MOUSEVesicle-fusing ATPase OS=Mus musculus GN=Nsf PE=1 SV=2	F	GO:0044877	protein-containing complex binding
P46460	NSF_MOUSEVesicle-fusing ATPase OS=Mus musculus GN=Nsf PE=1 SV=2	F	GO:0046872	metal ion binding
P46460	NSF_MOUSEVesicle-fusing ATPase OS=Mus musculus GN=Nsf PE=1 SV=2	P	GO:0001921	positive regulation of receptor recycling
P46460	NSF_MOUSEVesicle-fusing ATPase OS=Mus musculus GN=Nsf PE=1 SV=2	P	GO:0006732	coenzyme metabolic process
P46460	NSF_MOUSEVesicle-fusing ATPase OS=Mus musculus GN=Nsf PE=1 SV=2	P	GO:0006813	potassium ion transport
P46460	NSF_MOUSEVesicle-fusing ATPase OS=Mus musculus GN=Nsf PE=1 SV=2	P	GO:0006886	intracellular protein transport
P46460	NSF_MOUSEVesicle-fusing ATPase OS=Mus musculus GN=Nsf PE=1 SV=2	P	GO:0006890	retrograde vesicle-mediated transport, Golgi to endoplasmic reticulum
P46460	NSF_MOUSEVesicle-fusing ATPase OS=Mus musculus GN=Nsf PE=1 SV=2	P	GO:0006891	intra-Golgi vesicle-mediated transport
P46460	NSF_MOUSEVesicle-fusing ATPase OS=Mus musculus GN=Nsf PE=1 SV=2	P	GO:0006906	vesicle fusion
P46460	NSF_MOUSEVesicle-fusing ATPase OS=Mus musculus GN=Nsf PE=1 SV=2	P	GO:0007269	neurotransmitter secretion
P46460	NSF_MOUSEVesicle-fusing ATPase OS=Mus musculus GN=Nsf PE=1 SV=2	P	GO:0017157	regulation of exocytosis
P46460	NSF_MOUSEVesicle-fusing ATPase OS=Mus musculus GN=Nsf PE=1 SV=2	P	GO:0019985	translesion synthesis
P46460	NSF_MOUSEVesicle-fusing ATPase OS=Mus musculus GN=Nsf PE=1 SV=2	P	GO:0035494	SNARE complex disassembly
P46460	NSF_MOUSEVesicle-fusing ATPase OS=Mus musculus GN=Nsf PE=1 SV=2	P	GO:0035967	cellular response to topologically incorrect protein
P46460	NSF_MOUSEVesicle-fusing ATPase OS=Mus musculus GN=Nsf PE=1 SV=2	P	GO:0036503	ERAD pathway
P46460	NSF_MOUSEVesicle-fusing ATPase OS=Mus musculus GN=Nsf PE=1 SV=2	P	GO:0043001	Golgi to plasma membrane protein transport
P46460	NSF_MOUSEVesicle-fusing ATPase OS=Mus musculus GN=Nsf PE=1 SV=2	P	GO:0043161	proteasome-mediated ubiquitin-dependent protein catabolic process
P46460	NSF_MOUSEVesicle-fusing ATPase OS=Mus musculus GN=Nsf PE=1 SV=2	P	GO:0043467	regulation of generation of precursor metabolites and energy
P46460	NSF_MOUSEVesicle-fusing ATPase OS=Mus musculus GN=Nsf PE=1 SV=2	P	GO:0045026	plasma membrane fusion
P46460	NSF_MOUSEVesicle-fusing ATPase OS=Mus musculus GN=Nsf PE=1 SV=2	P	GO:0045732	positive regulation of protein catabolic process
P46460	NSF_MOUSEVesicle-fusing ATPase OS=Mus musculus GN=Nsf PE=1 SV=2	P	GO:0048208	COPII vesicle coating
P46460	NSF_MOUSEVesicle-fusing ATPase OS=Mus musculus GN=Nsf PE=1 SV=2	P	GO:0048211	Golgi vesicle docking
P46460	NSF_MOUSEVesicle-fusing ATPase OS=Mus musculus GN=Nsf PE=1 SV=2	P	GO:0051345	positive regulation of hydrolase activity
P46460	NSF_MOUSEVesicle-fusing ATPase OS=Mus musculus GN=Nsf PE=1 SV=2	P	GO:1903006	positive regulation of protein K63-linked deubiquitination
P46460	NSF_MOUSEVesicle-fusing ATPase OS=Mus musculus GN=Nsf PE=1 SV=2	P	GO:1903580	positive regulation of ATP metabolic process
P46460	NSF_MOUSEVesicle-fusing ATPase OS=Mus musculus GN=Nsf PE=1 SV=2	P	GO:0007165	signal transduction
P63013	PRRX1_MOUSEPaired mesoderm homeobox 1 OS=Mus musculus GN=Prrx1 PE=1 SV=1	C	GO:0005730	nucleolus
P63013	PRRX1_MOUSEPaired mesoderm homeobox 1 OS=Mus musculus GN=Prrx1 PE=1 SV=1	F	GO:0000978	RNA polymerase II proximal promoter sequence-specific DNA binding
P63013	PRRX1_MOUSEPaired mesoderm homeobox 1 OS=Mus musculus GN=Prrx1 PE=1 SV=1	F	GO:0003700	DNA-binding transcription factor activity
P63013	PRRX1_MOUSEPaired mesoderm homeobox 1 OS=Mus musculus GN=Prrx1 PE=1 SV=1	F	GO:0003713	transcription coactivator activity
P63013	PRRX1_MOUSEPaired mesoderm homeobox 1 OS=Mus musculus GN=Prrx1 PE=1 SV=1	F	GO:0071837	HMG box domain binding
P63013	PRRX1_MOUSEPaired mesoderm homeobox 1 OS=Mus musculus GN=Prrx1 PE=1 SV=1	P	GO:0000122	negative regulation of transcription by RNA polymerase II
P63013	PRRX1_MOUSEPaired mesoderm homeobox 1 OS=Mus musculus GN=Prrx1 PE=1 SV=1	P	GO:0001764	neuron migration
P63013	PRRX1_MOUSEPaired mesoderm homeobox 1 OS=Mus musculus GN=Prrx1 PE=1 SV=1	P	GO:0002053	positive regulation of mesenchymal cell proliferation
P63013	PRRX1_MOUSEPaired mesoderm homeobox 1 OS=Mus musculus GN=Prrx1 PE=1 SV=1	P	GO:0007411	axon guidance
P63013	PRRX1_MOUSEPaired mesoderm homeobox 1 OS=Mus musculus GN=Prrx1 PE=1 SV=1	P	GO:0007420	brain development
P63013	PRRX1_MOUSEPaired mesoderm homeobox 1 OS=Mus musculus GN=Prrx1 PE=1 SV=1	P	GO:0007601	visual perception
P63013	PRRX1_MOUSEPaired mesoderm homeobox 1 OS=Mus musculus GN=Prrx1 PE=1 SV=1	P	GO:0009593	detection of chemical stimulus
P63013	PRRX1_MOUSEPaired mesoderm homeobox 1 OS=Mus musculus GN=Prrx1 PE=1 SV=1	P	GO:0016048	detection of temperature stimulus
P63013	PRRX1_MOUSEPaired mesoderm homeobox 1 OS=Mus musculus GN=Prrx1 PE=1 SV=1	P	GO:0021516	dorsal spinal cord development
P63013	PRRX1_MOUSEPaired mesoderm homeobox 1 OS=Mus musculus GN=Prrx1 PE=1 SV=1	P	GO:0021559	trigeminal nerve development
P63013	PRRX1_MOUSEPaired mesoderm homeobox 1 OS=Mus musculus GN=Prrx1 PE=1 SV=1	P	GO:0030326	embryonic limb morphogenesis
P63013	PRRX1_MOUSEPaired mesoderm homeobox 1 OS=Mus musculus GN=Prrx1 PE=1 SV=1	P	GO:0042472	inner ear morphogenesis
P63013	PRRX1_MOUSEPaired mesoderm homeobox 1 OS=Mus musculus GN=Prrx1 PE=1 SV=1	P	GO:0042474	middle ear morphogenesis
P63013	PRRX1_MOUSEPaired mesoderm homeobox 1 OS=Mus musculus GN=Prrx1 PE=1 SV=1	P	GO:0045880	positive regulation of smoothened signaling pathway
P63013	PRRX1_MOUSEPaired mesoderm homeobox 1 OS=Mus musculus GN=Prrx1 PE=1 SV=1	P	GO:0045944	positive regulation of transcription by RNA polymerase II
P63013	PRRX1_MOUSEPaired mesoderm homeobox 1 OS=Mus musculus GN=Prrx1 PE=1 SV=1	P	GO:0048664	neuron fate determination
P63013	PRRX1_MOUSEPaired mesoderm homeobox 1 OS=Mus musculus GN=Prrx1 PE=1 SV=1	P	GO:0048701	embryonic cranial skeleton morphogenesis
P63013	PRRX1_MOUSEPaired mesoderm homeobox 1 OS=Mus musculus GN=Prrx1 PE=1 SV=1	P	GO:0048844	artery morphogenesis
P63013	PRRX1_MOUSEPaired mesoderm homeobox 1 OS=Mus musculus GN=Prrx1 PE=1 SV=1	P	GO:0050954	sensory perception of mechanical stimulus
P63013	PRRX1_MOUSEPaired mesoderm homeobox 1 OS=Mus musculus GN=Prrx1 PE=1 SV=1	P	GO:0051216	cartilage development
P63013	PRRX1_MOUSEPaired mesoderm homeobox 1 OS=Mus musculus GN=Prrx1 PE=1 SV=1	P	GO:0060021	roof of mouth development
P63013	PRRX1_MOUSEPaired mesoderm homeobox 1 OS=Mus musculus GN=Prrx1 PE=1 SV=1	P	GO:0070570	regulation of neuron projection regeneration
P63013	PRRX1_MOUSEPaired mesoderm homeobox 1 OS=Mus musculus GN=Prrx1 PE=1 SV=1	P	GO:0097150	neuronal stem cell population maintenance
P63013	PRRX1_MOUSEPaired mesoderm homeobox 1 OS=Mus musculus GN=Prrx1 PE=1 SV=1	C	GO:0005667	transcription factor complex
P63013	PRRX1_MOUSEPaired mesoderm homeobox 1 OS=Mus musculus GN=Prrx1 PE=1 SV=1	P	GO:0045449	regulation of transcription, DNA-templated
P63013	PRRX1_MOUSEPaired mesoderm homeobox 1 OS=Mus musculus GN=Prrx1 PE=1 SV=1	P	GO:0045941	positive regulation of transcription, DNA-templated
Q9D411	TSSK4_MOUSETestis-specific serine threonine- kinase 4 OS=Mus musculus GN=Tssk4 PE=2 SV=1	C	GO:0005634	nucleus
Q9D411	TSSK4_MOUSETestis-specific serine threonine- kinase 4 OS=Mus musculus GN=Tssk4 PE=2 SV=1	C	GO:0042995	cell projection
Q9D411	TSSK4_MOUSETestis-specific serine threonine- kinase 4 OS=Mus musculus GN=Tssk4 PE=2 SV=1	C	GO:0044444	cytoplasmic part
Q9D411	TSSK4_MOUSETestis-specific serine threonine- kinase 4 OS=Mus musculus GN=Tssk4 PE=2 SV=1	F	GO:0000287	magnesium ion binding
Q9D411	TSSK4_MOUSETestis-specific serine threonine- kinase 4 OS=Mus musculus GN=Tssk4 PE=2 SV=1	F	GO:0004674	protein serine/threonine kinase activity
Q9D411	TSSK4_MOUSETestis-specific serine threonine- kinase 4 OS=Mus musculus GN=Tssk4 PE=2 SV=1	F	GO:0005515	protein binding
Q9D411	TSSK4_MOUSETestis-specific serine threonine- kinase 4 OS=Mus musculus GN=Tssk4 PE=2 SV=1	F	GO:0005524	ATP binding
Q9D411	TSSK4_MOUSETestis-specific serine threonine- kinase 4 OS=Mus musculus GN=Tssk4 PE=2 SV=1	P	GO:0007275	multicellular organism development
Q9D411	TSSK4_MOUSETestis-specific serine threonine- kinase 4 OS=Mus musculus GN=Tssk4 PE=2 SV=1	P	GO:0007283	spermatogenesis
Q9D411	TSSK4_MOUSETestis-specific serine threonine- kinase 4 OS=Mus musculus GN=Tssk4 PE=2 SV=1	P	GO:0030154	cell differentiation
Q9D411	TSSK4_MOUSETestis-specific serine threonine- kinase 4 OS=Mus musculus GN=Tssk4 PE=2 SV=1	P	GO:0032793	positive regulation of CREB transcription factor activity
Q9D411	TSSK4_MOUSETestis-specific serine threonine- kinase 4 OS=Mus musculus GN=Tssk4 PE=2 SV=1	P	GO:0035556	intracellular signal transduction
Q9D411	TSSK4_MOUSETestis-specific serine threonine- kinase 4 OS=Mus musculus GN=Tssk4 PE=2 SV=1	P	GO:0046777	protein autophosphorylation
Q9D411	TSSK4_MOUSETestis-specific serine threonine- kinase 4 OS=Mus musculus GN=Tssk4 PE=2 SV=1	P	GO:0009069	serine family amino acid metabolic process
P09240	CCKN_MOUSECholecystokinin OS=Mus musculus GN=Cck PE=1 SV=3	C	GO:0005615	extracellular space
P09240	CCKN_MOUSECholecystokinin OS=Mus musculus GN=Cck PE=1 SV=3	C	GO:0030425	dendrite
P09240	CCKN_MOUSECholecystokinin OS=Mus musculus GN=Cck PE=1 SV=3	C	GO:0043194	axon initial segment
P09240	CCKN_MOUSECholecystokinin OS=Mus musculus GN=Cck PE=1 SV=3	C	GO:0043195	terminal bouton
P09240	CCKN_MOUSECholecystokinin OS=Mus musculus GN=Cck PE=1 SV=3	C	GO:0043203	axon hillock
P09240	CCKN_MOUSECholecystokinin OS=Mus musculus GN=Cck PE=1 SV=3	C	GO:0043204	perikaryon
P09240	CCKN_MOUSECholecystokinin OS=Mus musculus GN=Cck PE=1 SV=3	F	GO:0005184	neuropeptide hormone activity
P09240	CCKN_MOUSECholecystokinin OS=Mus musculus GN=Cck PE=1 SV=3	P	GO:0001662	behavioral fear response
P09240	CCKN_MOUSECholecystokinin OS=Mus musculus GN=Cck PE=1 SV=3	P	GO:0001764	neuron migration
P09240	CCKN_MOUSECholecystokinin OS=Mus musculus GN=Cck PE=1 SV=3	P	GO:0001836	release of cytochrome c from mitochondria
P09240	CCKN_MOUSECholecystokinin OS=Mus musculus GN=Cck PE=1 SV=3	P	GO:0006919	activation of cysteine-type endopeptidase activity involved in apoptotic process
P09240	CCKN_MOUSECholecystokinin OS=Mus musculus GN=Cck PE=1 SV=3	P	GO:0007205	protein kinase C-activating G protein-coupled receptor signaling pathway
P09240	CCKN_MOUSECholecystokinin OS=Mus musculus GN=Cck PE=1 SV=3	P	GO:0007409	axonogenesis
P09240	CCKN_MOUSECholecystokinin OS=Mus musculus GN=Cck PE=1 SV=3	P	GO:0008284	positive regulation of cell population proliferation
P09240	CCKN_MOUSECholecystokinin OS=Mus musculus GN=Cck PE=1 SV=3	P	GO:0014049	positive regulation of glutamate secretion
P09240	CCKN_MOUSECholecystokinin OS=Mus musculus GN=Cck PE=1 SV=3	P	GO:0032099	negative regulation of appetite
P09240	CCKN_MOUSECholecystokinin OS=Mus musculus GN=Cck PE=1 SV=3	P	GO:0032461	positive regulation of protein oligomerization
P09240	CCKN_MOUSECholecystokinin OS=Mus musculus GN=Cck PE=1 SV=3	P	GO:0042755	eating behavior
P09240	CCKN_MOUSECholecystokinin OS=Mus musculus GN=Cck PE=1 SV=3	P	GO:0050731	positive regulation of peptidyl-tyrosine phosphorylation
P09240	CCKN_MOUSECholecystokinin OS=Mus musculus GN=Cck PE=1 SV=3	P	GO:0051901	positive regulation of mitochondrial depolarization
P09240	CCKN_MOUSECholecystokinin OS=Mus musculus GN=Cck PE=1 SV=3	P	GO:0051930	regulation of sensory perception of pain
P09240	CCKN_MOUSECholecystokinin OS=Mus musculus GN=Cck PE=1 SV=3	P	GO:0007218	neuropeptide signaling pathway
Q149C2	MIPT3_MOUSETRAF3-interacting 1 OS=Mus musculus GN=Traf3ip1 PE=1 SV=2	C	GO:0005813	centrosome
Q149C2	MIPT3_MOUSETRAF3-interacting 1 OS=Mus musculus GN=Traf3ip1 PE=1 SV=2	C	GO:0005930	axoneme
Q149C2	MIPT3_MOUSETRAF3-interacting 1 OS=Mus musculus GN=Traf3ip1 PE=1 SV=2	C	GO:0030992	intraciliary transport particle B
Q149C2	MIPT3_MOUSETRAF3-interacting 1 OS=Mus musculus GN=Traf3ip1 PE=1 SV=2	C	GO:0035869	ciliary transition zone
Q149C2	MIPT3_MOUSETRAF3-interacting 1 OS=Mus musculus GN=Traf3ip1 PE=1 SV=2	C	GO:0036064	ciliary basal body
Q149C2	MIPT3_MOUSETRAF3-interacting 1 OS=Mus musculus GN=Traf3ip1 PE=1 SV=2	C	GO:0097542	ciliary tip
Q149C2	MIPT3_MOUSETRAF3-interacting 1 OS=Mus musculus GN=Traf3ip1 PE=1 SV=2	C	GO:0097546	ciliary base
Q149C2	MIPT3_MOUSETRAF3-interacting 1 OS=Mus musculus GN=Traf3ip1 PE=1 SV=2	F	GO:0008017	microtubule binding
Q149C2	MIPT3_MOUSETRAF3-interacting 1 OS=Mus musculus GN=Traf3ip1 PE=1 SV=2	P	GO:0001738	morphogenesis of a polarized epithelium
Q149C2	MIPT3_MOUSETRAF3-interacting 1 OS=Mus musculus GN=Traf3ip1 PE=1 SV=2	P	GO:0001822	kidney development
Q149C2	MIPT3_MOUSETRAF3-interacting 1 OS=Mus musculus GN=Traf3ip1 PE=1 SV=2	P	GO:0001933	negative regulation of protein phosphorylation
Q149C2	MIPT3_MOUSETRAF3-interacting 1 OS=Mus musculus GN=Traf3ip1 PE=1 SV=2	P	GO:0031076	embryonic camera-type eye development
Q149C2	MIPT3_MOUSETRAF3-interacting 1 OS=Mus musculus GN=Traf3ip1 PE=1 SV=2	P	GO:0031333	negative regulation of protein complex assembly
Q149C2	MIPT3_MOUSETRAF3-interacting 1 OS=Mus musculus GN=Traf3ip1 PE=1 SV=2	P	GO:0032688	negative regulation of interferon-beta production
Q149C2	MIPT3_MOUSETRAF3-interacting 1 OS=Mus musculus GN=Traf3ip1 PE=1 SV=2	P	GO:0035050	embryonic heart tube development
Q149C2	MIPT3_MOUSETRAF3-interacting 1 OS=Mus musculus GN=Traf3ip1 PE=1 SV=2	P	GO:0036342	post-anal tail morphogenesis
Q149C2	MIPT3_MOUSETRAF3-interacting 1 OS=Mus musculus GN=Traf3ip1 PE=1 SV=2	P	GO:0042073	intraciliary transport
Q149C2	MIPT3_MOUSETRAF3-interacting 1 OS=Mus musculus GN=Traf3ip1 PE=1 SV=2	P	GO:0042733	embryonic digit morphogenesis
Q149C2	MIPT3_MOUSETRAF3-interacting 1 OS=Mus musculus GN=Traf3ip1 PE=1 SV=2	P	GO:0050687	negative regulation of defense response to virus
Q149C2	MIPT3_MOUSETRAF3-interacting 1 OS=Mus musculus GN=Traf3ip1 PE=1 SV=2	P	GO:0060271	cilium assembly
Q149C2	MIPT3_MOUSETRAF3-interacting 1 OS=Mus musculus GN=Traf3ip1 PE=1 SV=2	P	GO:0070507	regulation of microtubule cytoskeleton organization
Q149C2	MIPT3_MOUSETRAF3-interacting 1 OS=Mus musculus GN=Traf3ip1 PE=1 SV=2	P	GO:1901621	negative regulation of smoothened signaling pathway involved in dorsal/ventral neural tube patterning
Q149C2	MIPT3_MOUSETRAF3-interacting 1 OS=Mus musculus GN=Traf3ip1 PE=1 SV=2	C	GO:0045298	tubulin complex
Q9EQX4	AIF1L_MOUSEAllograft inflammatory factor 1-like OS=Mus musculus GN=Aif1l PE=1 SV=1	C	GO:0001891	phagocytic cup
Q9EQX4	AIF1L_MOUSEAllograft inflammatory factor 1-like OS=Mus musculus GN=Aif1l PE=1 SV=1	C	GO:0005634	nucleus
Q9EQX4	AIF1L_MOUSEAllograft inflammatory factor 1-like OS=Mus musculus GN=Aif1l PE=1 SV=1	C	GO:0005829	cytosol
Q9EQX4	AIF1L_MOUSEAllograft inflammatory factor 1-like OS=Mus musculus GN=Aif1l PE=1 SV=1	C	GO:0005884	actin filament
Q9EQX4	AIF1L_MOUSEAllograft inflammatory factor 1-like OS=Mus musculus GN=Aif1l PE=1 SV=1	C	GO:0005925	focal adhesion
Q9EQX4	AIF1L_MOUSEAllograft inflammatory factor 1-like OS=Mus musculus GN=Aif1l PE=1 SV=1	C	GO:0030027	lamellipodium
Q9EQX4	AIF1L_MOUSEAllograft inflammatory factor 1-like OS=Mus musculus GN=Aif1l PE=1 SV=1	C	GO:0032587	ruffle membrane
Q9EQX4	AIF1L_MOUSEAllograft inflammatory factor 1-like OS=Mus musculus GN=Aif1l PE=1 SV=1	C	GO:0043204	perikaryon
Q9EQX4	AIF1L_MOUSEAllograft inflammatory factor 1-like OS=Mus musculus GN=Aif1l PE=1 SV=1	C	GO:0048471	perinuclear region of cytoplasm
Q9EQX4	AIF1L_MOUSEAllograft inflammatory factor 1-like OS=Mus musculus GN=Aif1l PE=1 SV=1	C	GO:0070062	extracellular exosome
Q9EQX4	AIF1L_MOUSEAllograft inflammatory factor 1-like OS=Mus musculus GN=Aif1l PE=1 SV=1	F	GO:0005509	calcium ion binding
Q9EQX4	AIF1L_MOUSEAllograft inflammatory factor 1-like OS=Mus musculus GN=Aif1l PE=1 SV=1	F	GO:0051015	actin filament binding
Q9EQX4	AIF1L_MOUSEAllograft inflammatory factor 1-like OS=Mus musculus GN=Aif1l PE=1 SV=1	P	GO:0001774	microglial cell activation
Q9EQX4	AIF1L_MOUSEAllograft inflammatory factor 1-like OS=Mus musculus GN=Aif1l PE=1 SV=1	P	GO:0001934	positive regulation of protein phosphorylation
Q9EQX4	AIF1L_MOUSEAllograft inflammatory factor 1-like OS=Mus musculus GN=Aif1l PE=1 SV=1	P	GO:0006911	phagocytosis, engulfment
Q9EQX4	AIF1L_MOUSEAllograft inflammatory factor 1-like OS=Mus musculus GN=Aif1l PE=1 SV=1	P	GO:0010629	negative regulation of gene expression
Q9EQX4	AIF1L_MOUSEAllograft inflammatory factor 1-like OS=Mus musculus GN=Aif1l PE=1 SV=1	P	GO:0014739	positive regulation of muscle hyperplasia
Q9EQX4	AIF1L_MOUSEAllograft inflammatory factor 1-like OS=Mus musculus GN=Aif1l PE=1 SV=1	P	GO:0016601	Rac protein signal transduction
Q9EQX4	AIF1L_MOUSEAllograft inflammatory factor 1-like OS=Mus musculus GN=Aif1l PE=1 SV=1	P	GO:0030041	actin filament polymerization
Q9EQX4	AIF1L_MOUSEAllograft inflammatory factor 1-like OS=Mus musculus GN=Aif1l PE=1 SV=1	P	GO:0031668	cellular response to extracellular stimulus
Q9EQX4	AIF1L_MOUSEAllograft inflammatory factor 1-like OS=Mus musculus GN=Aif1l PE=1 SV=1	P	GO:0032870	cellular response to hormone stimulus
Q9EQX4	AIF1L_MOUSEAllograft inflammatory factor 1-like OS=Mus musculus GN=Aif1l PE=1 SV=1	P	GO:0042102	positive regulation of T cell proliferation
Q9EQX4	AIF1L_MOUSEAllograft inflammatory factor 1-like OS=Mus musculus GN=Aif1l PE=1 SV=1	P	GO:0043066	negative regulation of apoptotic process
Q9EQX4	AIF1L_MOUSEAllograft inflammatory factor 1-like OS=Mus musculus GN=Aif1l PE=1 SV=1	P	GO:0045429	positive regulation of nitric oxide biosynthetic process
Q9EQX4	AIF1L_MOUSEAllograft inflammatory factor 1-like OS=Mus musculus GN=Aif1l PE=1 SV=1	P	GO:0048661	positive regulation of smooth muscle cell proliferation
Q9EQX4	AIF1L_MOUSEAllograft inflammatory factor 1-like OS=Mus musculus GN=Aif1l PE=1 SV=1	P	GO:0048662	negative regulation of smooth muscle cell proliferation
Q9EQX4	AIF1L_MOUSEAllograft inflammatory factor 1-like OS=Mus musculus GN=Aif1l PE=1 SV=1	P	GO:0048678	response to axon injury
Q9EQX4	AIF1L_MOUSEAllograft inflammatory factor 1-like OS=Mus musculus GN=Aif1l PE=1 SV=1	P	GO:0051017	actin filament bundle assembly
Q9EQX4	AIF1L_MOUSEAllograft inflammatory factor 1-like OS=Mus musculus GN=Aif1l PE=1 SV=1	P	GO:0051384	response to glucocorticoid
Q9EQX4	AIF1L_MOUSEAllograft inflammatory factor 1-like OS=Mus musculus GN=Aif1l PE=1 SV=1	P	GO:0051602	response to electrical stimulus
Q9EQX4	AIF1L_MOUSEAllograft inflammatory factor 1-like OS=Mus musculus GN=Aif1l PE=1 SV=1	P	GO:0071315	cellular response to morphine
Q9EQX4	AIF1L_MOUSEAllograft inflammatory factor 1-like OS=Mus musculus GN=Aif1l PE=1 SV=1	P	GO:0071346	cellular response to interferon-gamma
Q9EQX4	AIF1L_MOUSEAllograft inflammatory factor 1-like OS=Mus musculus GN=Aif1l PE=1 SV=1	P	GO:0071447	cellular response to hydroperoxide
Q9EQX4	AIF1L_MOUSEAllograft inflammatory factor 1-like OS=Mus musculus GN=Aif1l PE=1 SV=1	P	GO:0071672	negative regulation of smooth muscle cell chemotaxis
Q9EQX4	AIF1L_MOUSEAllograft inflammatory factor 1-like OS=Mus musculus GN=Aif1l PE=1 SV=1	P	GO:0071673	positive regulation of smooth muscle cell chemotaxis
Q9EQX4	AIF1L_MOUSEAllograft inflammatory factor 1-like OS=Mus musculus GN=Aif1l PE=1 SV=1	P	GO:0090026	positive regulation of monocyte chemotaxis
Q9EQX4	AIF1L_MOUSEAllograft inflammatory factor 1-like OS=Mus musculus GN=Aif1l PE=1 SV=1	P	GO:0097178	ruffle assembly
Q9EQX4	AIF1L_MOUSEAllograft inflammatory factor 1-like OS=Mus musculus GN=Aif1l PE=1 SV=1	P	GO:1900087	positive regulation of G1/S transition of mitotic cell cycle
Q9EQX4	AIF1L_MOUSEAllograft inflammatory factor 1-like OS=Mus musculus GN=Aif1l PE=1 SV=1	P	GO:2000406	positive regulation of T cell migration
Q9D2C7	BI1_MOUSEBax inhibitor 1 OS=Mus musculus GN=Tmbim6 PE=1 SV=1	C	GO:0005634	nucleus
Q9D2C7	BI1_MOUSEBax inhibitor 1 OS=Mus musculus GN=Tmbim6 PE=1 SV=1	C	GO:0005789	endoplasmic reticulum membrane
Q9D2C7	BI1_MOUSEBax inhibitor 1 OS=Mus musculus GN=Tmbim6 PE=1 SV=1	C	GO:0005887	integral component of plasma membrane
Q9D2C7	BI1_MOUSEBax inhibitor 1 OS=Mus musculus GN=Tmbim6 PE=1 SV=1	C	GO:0031966	mitochondrial membrane
Q9D2C7	BI1_MOUSEBax inhibitor 1 OS=Mus musculus GN=Tmbim6 PE=1 SV=1	F	GO:0031625	ubiquitin protein ligase binding
Q9D2C7	BI1_MOUSEBax inhibitor 1 OS=Mus musculus GN=Tmbim6 PE=1 SV=1	F	GO:0060698	endoribonuclease inhibitor activity
Q9D2C7	BI1_MOUSEBax inhibitor 1 OS=Mus musculus GN=Tmbim6 PE=1 SV=1	P	GO:0006914	autophagy
Q9D2C7	BI1_MOUSEBax inhibitor 1 OS=Mus musculus GN=Tmbim6 PE=1 SV=1	P	GO:0006986	response to unfolded protein
Q9D2C7	BI1_MOUSEBax inhibitor 1 OS=Mus musculus GN=Tmbim6 PE=1 SV=1	P	GO:0007283	spermatogenesis
Q9D2C7	BI1_MOUSEBax inhibitor 1 OS=Mus musculus GN=Tmbim6 PE=1 SV=1	P	GO:0030324	lung development
Q9D2C7	BI1_MOUSEBax inhibitor 1 OS=Mus musculus GN=Tmbim6 PE=1 SV=1	P	GO:0032091	negative regulation of protein binding
Q9D2C7	BI1_MOUSEBax inhibitor 1 OS=Mus musculus GN=Tmbim6 PE=1 SV=1	P	GO:0032469	endoplasmic reticulum calcium ion homeostasis
Q9D2C7	BI1_MOUSEBax inhibitor 1 OS=Mus musculus GN=Tmbim6 PE=1 SV=1	P	GO:0051025	negative regulation of immunoglobulin secretion
Q9D2C7	BI1_MOUSEBax inhibitor 1 OS=Mus musculus GN=Tmbim6 PE=1 SV=1	P	GO:0060702	negative regulation of endoribonuclease activity
Q9D2C7	BI1_MOUSEBax inhibitor 1 OS=Mus musculus GN=Tmbim6 PE=1 SV=1	P	GO:1902065	response to L-glutamate
Q9D2C7	BI1_MOUSEBax inhibitor 1 OS=Mus musculus GN=Tmbim6 PE=1 SV=1	P	GO:1902236	negative regulation of endoplasmic reticulum stress-induced intrinsic apoptotic signaling pathway
Q9D2C7	BI1_MOUSEBax inhibitor 1 OS=Mus musculus GN=Tmbim6 PE=1 SV=1	P	GO:1903298	negative regulation of hypoxia-induced intrinsic apoptotic signaling pathway
Q9D2C7	BI1_MOUSEBax inhibitor 1 OS=Mus musculus GN=Tmbim6 PE=1 SV=1	P	GO:1990441	negative regulation of transcription from RNA polymerase II promoter in response to endoplasmic reticulum stress
Q4FZG9	NUA4L_MOUSENADH dehydrogenase	C	GO:0005747	mitochondrial respiratory chain complex I
Q4FZG9	NUA4L_MOUSENADH dehydrogenase	C	GO:0005751	mitochondrial respiratory chain complex IV
Q4FZG9	NUA4L_MOUSENADH dehydrogenase	C	GO:0070062	extracellular exosome
Q4FZG9	NUA4L_MOUSENADH dehydrogenase	F	GO:0004129	cytochrome-c oxidase activity
Q4FZG9	NUA4L_MOUSENADH dehydrogenase	F	GO:0005515	protein binding
Q4FZG9	NUA4L_MOUSENADH dehydrogenase	F	GO:0008137	NADH dehydrogenase (ubiquinone) activity
Q4FZG9	NUA4L_MOUSENADH dehydrogenase	P	GO:0006120	mitochondrial electron transport, NADH to ubiquinone
Q4FZG9	NUA4L_MOUSENADH dehydrogenase	P	GO:0006123	mitochondrial electron transport, cytochrome c to oxygen
Q4FZG9	NUA4L_MOUSENADH dehydrogenase	P	GO:1902600	proton transmembrane transport
Q4FZG9	NUA4L_MOUSENADH dehydrogenase	P	GO:0015992	proton transmembrane transport
Q4FZG9	NUA4L_MOUSENADH dehydrogenase	P	GO:0006744	ubiquinone biosynthetic process
Q4FZG9	NUA4L_MOUSENADH dehydrogenase	P	GO:0006814	sodium ion transport
P17710	HXK1_MOUSEHexokinase-1 OS=Mus musculus GN=Hk1 PE=1 SV=3	C	GO:0005741	mitochondrial outer membrane
P17710	HXK1_MOUSEHexokinase-1 OS=Mus musculus GN=Hk1 PE=1 SV=3	C	GO:0005829	cytosol
P17710	HXK1_MOUSEHexokinase-1 OS=Mus musculus GN=Hk1 PE=1 SV=3	C	GO:0045121	membrane raft
P17710	HXK1_MOUSEHexokinase-1 OS=Mus musculus GN=Hk1 PE=1 SV=3	C	GO:0097228	sperm principal piece
P17710	HXK1_MOUSEHexokinase-1 OS=Mus musculus GN=Hk1 PE=1 SV=3	F	GO:0004340	glucokinase activity
P17710	HXK1_MOUSEHexokinase-1 OS=Mus musculus GN=Hk1 PE=1 SV=3	F	GO:0005515	protein binding
P17710	HXK1_MOUSEHexokinase-1 OS=Mus musculus GN=Hk1 PE=1 SV=3	F	GO:0005524	ATP binding
P17710	HXK1_MOUSEHexokinase-1 OS=Mus musculus GN=Hk1 PE=1 SV=3	F	GO:0005536	glucose binding
P17710	HXK1_MOUSEHexokinase-1 OS=Mus musculus GN=Hk1 PE=1 SV=3	F	GO:0008865	fructokinase activity
P17710	HXK1_MOUSEHexokinase-1 OS=Mus musculus GN=Hk1 PE=1 SV=3	F	GO:0019158	mannokinase activity
P17710	HXK1_MOUSEHexokinase-1 OS=Mus musculus GN=Hk1 PE=1 SV=3	P	GO:0001678	cellular glucose homeostasis
P17710	HXK1_MOUSEHexokinase-1 OS=Mus musculus GN=Hk1 PE=1 SV=3	P	GO:0002931	response to ischemia
P17710	HXK1_MOUSEHexokinase-1 OS=Mus musculus GN=Hk1 PE=1 SV=3	P	GO:0007595	lactation
P17710	HXK1_MOUSEHexokinase-1 OS=Mus musculus GN=Hk1 PE=1 SV=3	P	GO:0008637	apoptotic mitochondrial changes
P17710	HXK1_MOUSEHexokinase-1 OS=Mus musculus GN=Hk1 PE=1 SV=3	P	GO:0035795	negative regulation of mitochondrial membrane permeability
P17710	HXK1_MOUSEHexokinase-1 OS=Mus musculus GN=Hk1 PE=1 SV=3	P	GO:0046324	regulation of glucose import
P17710	HXK1_MOUSEHexokinase-1 OS=Mus musculus GN=Hk1 PE=1 SV=3	P	GO:0046835	carbohydrate phosphorylation
P17710	HXK1_MOUSEHexokinase-1 OS=Mus musculus GN=Hk1 PE=1 SV=3	P	GO:0051156	glucose 6-phosphate metabolic process
P17710	HXK1_MOUSEHexokinase-1 OS=Mus musculus GN=Hk1 PE=1 SV=3	P	GO:0061621	canonical glycolysis
P17710	HXK1_MOUSEHexokinase-1 OS=Mus musculus GN=Hk1 PE=1 SV=3	P	GO:0072655	establishment of protein localization to mitochondrion
P17710	HXK1_MOUSEHexokinase-1 OS=Mus musculus GN=Hk1 PE=1 SV=3	P	GO:0072656	maintenance of protein location in mitochondrion
P17710	HXK1_MOUSEHexokinase-1 OS=Mus musculus GN=Hk1 PE=1 SV=3	P	GO:0098779	positive regulation of mitophagy in response to mitochondrial depolarization
P17710	HXK1_MOUSEHexokinase-1 OS=Mus musculus GN=Hk1 PE=1 SV=3	P	GO:2000378	negative regulation of reactive oxygen species metabolic process
P17710	HXK1_MOUSEHexokinase-1 OS=Mus musculus GN=Hk1 PE=1 SV=3	P	GO:0005982	starch metabolic process
P17710	HXK1_MOUSEHexokinase-1 OS=Mus musculus GN=Hk1 PE=1 SV=3	P	GO:0005985	sucrose metabolic process
P17710	HXK1_MOUSEHexokinase-1 OS=Mus musculus GN=Hk1 PE=1 SV=3	P	GO:0006012	galactose metabolic process
P17710	HXK1_MOUSEHexokinase-1 OS=Mus musculus GN=Hk1 PE=1 SV=3	P	GO:0006094	gluconeogenesis
P17710	HXK1_MOUSEHexokinase-1 OS=Mus musculus GN=Hk1 PE=1 SV=3	P	GO:0019872	streptomycin biosynthetic process
P17710	HXK1_MOUSEHexokinase-1 OS=Mus musculus GN=Hk1 PE=1 SV=3	P	GO:0006000	fructose metabolic process
P17710	HXK1_MOUSEHexokinase-1 OS=Mus musculus GN=Hk1 PE=1 SV=3	P	GO:0006013	mannose metabolic process
P35374	AGTR2_MOUSEType-2 angiotensin II receptor OS=Mus musculus GN=Agtr2 PE=1 SV=1	C	GO:0005576	extracellular region
P35374	AGTR2_MOUSEType-2 angiotensin II receptor OS=Mus musculus GN=Agtr2 PE=1 SV=1	C	GO:0005887	integral component of plasma membrane
P35374	AGTR2_MOUSEType-2 angiotensin II receptor OS=Mus musculus GN=Agtr2 PE=1 SV=1	C	GO:0048471	perinuclear region of cytoplasm
P35374	AGTR2_MOUSEType-2 angiotensin II receptor OS=Mus musculus GN=Agtr2 PE=1 SV=1	F	GO:0004945	angiotensin type II receptor activity
P35374	AGTR2_MOUSEType-2 angiotensin II receptor OS=Mus musculus GN=Agtr2 PE=1 SV=1	F	GO:0008134	transcription factor binding
P35374	AGTR2_MOUSEType-2 angiotensin II receptor OS=Mus musculus GN=Agtr2 PE=1 SV=1	F	GO:0017046	peptide hormone binding
P35374	AGTR2_MOUSEType-2 angiotensin II receptor OS=Mus musculus GN=Agtr2 PE=1 SV=1	F	GO:0048019	receptor antagonist activity
P35374	AGTR2_MOUSEType-2 angiotensin II receptor OS=Mus musculus GN=Agtr2 PE=1 SV=1	P	GO:0001974	blood vessel remodeling
P35374	AGTR2_MOUSEType-2 angiotensin II receptor OS=Mus musculus GN=Agtr2 PE=1 SV=1	P	GO:0001991	regulation of systemic arterial blood pressure by circulatory renin-angiotensin
P35374	AGTR2_MOUSEType-2 angiotensin II receptor OS=Mus musculus GN=Agtr2 PE=1 SV=1	P	GO:0002018	renin-angiotensin regulation of aldosterone production
P35374	AGTR2_MOUSEType-2 angiotensin II receptor OS=Mus musculus GN=Agtr2 PE=1 SV=1	P	GO:0002033	angiotensin-mediated vasodilation involved in regulation of systemic arterial blood pressure
P35374	AGTR2_MOUSEType-2 angiotensin II receptor OS=Mus musculus GN=Agtr2 PE=1 SV=1	P	GO:0002035	brain renin-angiotensin system
P35374	AGTR2_MOUSEType-2 angiotensin II receptor OS=Mus musculus GN=Agtr2 PE=1 SV=1	P	GO:0006883	cellular sodium ion homeostasis
P35374	AGTR2_MOUSEType-2 angiotensin II receptor OS=Mus musculus GN=Agtr2 PE=1 SV=1	P	GO:0006954	inflammatory response
P35374	AGTR2_MOUSEType-2 angiotensin II receptor OS=Mus musculus GN=Agtr2 PE=1 SV=1	P	GO:0007199	G protein-coupled receptor signaling pathway coupled to cGMP nucleotide second messenger
P35374	AGTR2_MOUSEType-2 angiotensin II receptor OS=Mus musculus GN=Agtr2 PE=1 SV=1	P	GO:0007263	nitric oxide mediated signal transduction
P35374	AGTR2_MOUSEType-2 angiotensin II receptor OS=Mus musculus GN=Agtr2 PE=1 SV=1	P	GO:0008284	positive regulation of cell population proliferation
P35374	AGTR2_MOUSEType-2 angiotensin II receptor OS=Mus musculus GN=Agtr2 PE=1 SV=1	P	GO:0010459	negative regulation of heart rate
P35374	AGTR2_MOUSEType-2 angiotensin II receptor OS=Mus musculus GN=Agtr2 PE=1 SV=1	P	GO:0010700	negative regulation of norepinephrine secretion
P35374	AGTR2_MOUSEType-2 angiotensin II receptor OS=Mus musculus GN=Agtr2 PE=1 SV=1	P	GO:0021695	cerebellar cortex development
P35374	AGTR2_MOUSEType-2 angiotensin II receptor OS=Mus musculus GN=Agtr2 PE=1 SV=1	P	GO:0030308	negative regulation of cell growth
P35374	AGTR2_MOUSEType-2 angiotensin II receptor OS=Mus musculus GN=Agtr2 PE=1 SV=1	P	GO:0032304	negative regulation of icosanoid secretion
P35374	AGTR2_MOUSEType-2 angiotensin II receptor OS=Mus musculus GN=Agtr2 PE=1 SV=1	P	GO:0032516	positive regulation of phosphoprotein phosphatase activity
P35374	AGTR2_MOUSEType-2 angiotensin II receptor OS=Mus musculus GN=Agtr2 PE=1 SV=1	P	GO:0035566	regulation of metanephros size
P35374	AGTR2_MOUSEType-2 angiotensin II receptor OS=Mus musculus GN=Agtr2 PE=1 SV=1	P	GO:0035640	exploration behavior
P35374	AGTR2_MOUSEType-2 angiotensin II receptor OS=Mus musculus GN=Agtr2 PE=1 SV=1	P	GO:0035815	positive regulation of renal sodium excretion
P35374	AGTR2_MOUSEType-2 angiotensin II receptor OS=Mus musculus GN=Agtr2 PE=1 SV=1	P	GO:0038166	angiotensin-activated signaling pathway
P35374	AGTR2_MOUSEType-2 angiotensin II receptor OS=Mus musculus GN=Agtr2 PE=1 SV=1	P	GO:0042416	dopamine biosynthetic process
P35374	AGTR2_MOUSEType-2 angiotensin II receptor OS=Mus musculus GN=Agtr2 PE=1 SV=1	P	GO:0043537	negative regulation of blood vessel endothelial cell migration
P35374	AGTR2_MOUSEType-2 angiotensin II receptor OS=Mus musculus GN=Agtr2 PE=1 SV=1	P	GO:0045429	positive regulation of nitric oxide biosynthetic process
P35374	AGTR2_MOUSEType-2 angiotensin II receptor OS=Mus musculus GN=Agtr2 PE=1 SV=1	P	GO:0045777	positive regulation of blood pressure
P35374	AGTR2_MOUSEType-2 angiotensin II receptor OS=Mus musculus GN=Agtr2 PE=1 SV=1	P	GO:0045893	positive regulation of transcription, DNA-templated
P35374	AGTR2_MOUSEType-2 angiotensin II receptor OS=Mus musculus GN=Agtr2 PE=1 SV=1	P	GO:0048147	negative regulation of fibroblast proliferation
P35374	AGTR2_MOUSEType-2 angiotensin II receptor OS=Mus musculus GN=Agtr2 PE=1 SV=1	P	GO:0050715	positive regulation of cytokine secretion
P35374	AGTR2_MOUSEType-2 angiotensin II receptor OS=Mus musculus GN=Agtr2 PE=1 SV=1	P	GO:0051000	positive regulation of nitric-oxide synthase activity
P35374	AGTR2_MOUSEType-2 angiotensin II receptor OS=Mus musculus GN=Agtr2 PE=1 SV=1	P	GO:0051387	negative regulation of neurotrophin TRK receptor signaling pathway
P35374	AGTR2_MOUSEType-2 angiotensin II receptor OS=Mus musculus GN=Agtr2 PE=1 SV=1	P	GO:0061049	cell growth involved in cardiac muscle cell development
P35374	AGTR2_MOUSEType-2 angiotensin II receptor OS=Mus musculus GN=Agtr2 PE=1 SV=1	P	GO:0071549	cellular response to dexamethasone stimulus
P35374	AGTR2_MOUSEType-2 angiotensin II receptor OS=Mus musculus GN=Agtr2 PE=1 SV=1	P	GO:0072300	positive regulation of metanephric glomerulus development
P35374	AGTR2_MOUSEType-2 angiotensin II receptor OS=Mus musculus GN=Agtr2 PE=1 SV=1	P	GO:0090190	positive regulation of branching involved in ureteric bud morphogenesis
P35374	AGTR2_MOUSEType-2 angiotensin II receptor OS=Mus musculus GN=Agtr2 PE=1 SV=1	P	GO:1900116	extracellular negative regulation of signal transduction
P35374	AGTR2_MOUSEType-2 angiotensin II receptor OS=Mus musculus GN=Agtr2 PE=1 SV=1	P	GO:2001238	positive regulation of extrinsic apoptotic signaling pathway
P35374	AGTR2_MOUSEType-2 angiotensin II receptor OS=Mus musculus GN=Agtr2 PE=1 SV=1	C	GO:0005667	transcription factor complex
Q9CV28	MINY3_MOUSEUbiquitin carboxyl-terminal hydrolase MINDY-3 OS=Mus musculus GN=MINDY3 PE=1 SV=2	C	GO:0005654	nucleoplasm
Q9CV28	MINY3_MOUSEUbiquitin carboxyl-terminal hydrolase MINDY-3 OS=Mus musculus GN=MINDY3 PE=1 SV=2	C	GO:0031965	nuclear membrane
Q9CV28	MINY3_MOUSEUbiquitin carboxyl-terminal hydrolase MINDY-3 OS=Mus musculus GN=MINDY3 PE=1 SV=2	F	GO:0005515	protein binding
Q9CV28	MINY3_MOUSEUbiquitin carboxyl-terminal hydrolase MINDY-3 OS=Mus musculus GN=MINDY3 PE=1 SV=2	P	GO:0006915	apoptotic process
Q9JIH2	NUP50_MOUSENuclear pore complex Nup50 OS=Mus musculus GN=Nup50 PE=1 SV=3	C	GO:0005643	nuclear pore
Q9JIH2	NUP50_MOUSENuclear pore complex Nup50 OS=Mus musculus GN=Nup50 PE=1 SV=3	C	GO:0005654	nucleoplasm
Q9JIH2	NUP50_MOUSENuclear pore complex Nup50 OS=Mus musculus GN=Nup50 PE=1 SV=3	C	GO:0005737	cytoplasm
Q9JIH2	NUP50_MOUSENuclear pore complex Nup50 OS=Mus musculus GN=Nup50 PE=1 SV=3	C	GO:0031965	nuclear membrane
Q9JIH2	NUP50_MOUSENuclear pore complex Nup50 OS=Mus musculus GN=Nup50 PE=1 SV=3	F	GO:0008536	Ran GTPase binding
Q9JIH2	NUP50_MOUSENuclear pore complex Nup50 OS=Mus musculus GN=Nup50 PE=1 SV=3	P	GO:0001841	neural tube formation
Q9JIH2	NUP50_MOUSENuclear pore complex Nup50 OS=Mus musculus GN=Nup50 PE=1 SV=3	P	GO:0006406	mRNA export from nucleus
Q9JIH2	NUP50_MOUSENuclear pore complex Nup50 OS=Mus musculus GN=Nup50 PE=1 SV=3	P	GO:0006409	tRNA export from nucleus
Q9JIH2	NUP50_MOUSENuclear pore complex Nup50 OS=Mus musculus GN=Nup50 PE=1 SV=3	P	GO:0006606	protein import into nucleus
Q9JIH2	NUP50_MOUSENuclear pore complex Nup50 OS=Mus musculus GN=Nup50 PE=1 SV=3	P	GO:0007077	mitotic nuclear envelope disassembly
Q9JIH2	NUP50_MOUSENuclear pore complex Nup50 OS=Mus musculus GN=Nup50 PE=1 SV=3	P	GO:0010827	regulation of glucose transmembrane transport
Q9JIH2	NUP50_MOUSENuclear pore complex Nup50 OS=Mus musculus GN=Nup50 PE=1 SV=3	P	GO:0016925	protein sumoylation
Q9JIH2	NUP50_MOUSENuclear pore complex Nup50 OS=Mus musculus GN=Nup50 PE=1 SV=3	P	GO:0019083	viral transcription
Q9JIH2	NUP50_MOUSENuclear pore complex Nup50 OS=Mus musculus GN=Nup50 PE=1 SV=3	P	GO:0031047	gene silencing by RNA
Q9JIH2	NUP50_MOUSENuclear pore complex Nup50 OS=Mus musculus GN=Nup50 PE=1 SV=3	P	GO:0075733	intracellular transport of virus
Q9JIH2	NUP50_MOUSENuclear pore complex Nup50 OS=Mus musculus GN=Nup50 PE=1 SV=3	P	GO:1900034	regulation of cellular response to heat
Q99K01	PDXD1_MOUSEPyridoxal-dependent decarboxylase domain-containing 1 OS=Mus musculus GN=Pdxdc1 PE=1 SV=2	C	GO:0005794	Golgi apparatus
Q99K01	PDXD1_MOUSEPyridoxal-dependent decarboxylase domain-containing 1 OS=Mus musculus GN=Pdxdc1 PE=1 SV=2	F	GO:0016831	carboxy-lyase activity
Q99K01	PDXD1_MOUSEPyridoxal-dependent decarboxylase domain-containing 1 OS=Mus musculus GN=Pdxdc1 PE=1 SV=2	F	GO:0030170	pyridoxal phosphate binding
Q99K01	PDXD1_MOUSEPyridoxal-dependent decarboxylase domain-containing 1 OS=Mus musculus GN=Pdxdc1 PE=1 SV=2	P	GO:0006520	cellular amino acid metabolic process
Q99K01	PDXD1_MOUSEPyridoxal-dependent decarboxylase domain-containing 1 OS=Mus musculus GN=Pdxdc1 PE=1 SV=2	P	GO:0044249	cellular biosynthetic process
Q99K01	PDXD1_MOUSEPyridoxal-dependent decarboxylase domain-containing 1 OS=Mus musculus GN=Pdxdc1 PE=1 SV=2	P	GO:1901566	organonitrogen compound biosynthetic process
Q6NXK2	ZN532_MOUSEZinc finger 532 OS=Mus musculus GN=Znf532 PE=1 SV=1	C	GO:0005634	nucleus
Q6NXK2	ZN532_MOUSEZinc finger 532 OS=Mus musculus GN=Znf532 PE=1 SV=1	F	GO:0003700	DNA-binding transcription factor activity
Q6NXK2	ZN532_MOUSEZinc finger 532 OS=Mus musculus GN=Znf532 PE=1 SV=1	F	GO:0043565	sequence-specific DNA binding
Q6NXK2	ZN532_MOUSEZinc finger 532 OS=Mus musculus GN=Znf532 PE=1 SV=1	F	GO:0044212	transcription regulatory region DNA binding
Q6NXK2	ZN532_MOUSEZinc finger 532 OS=Mus musculus GN=Znf532 PE=1 SV=1	F	GO:0046872	metal ion binding
Q6NXK2	ZN532_MOUSEZinc finger 532 OS=Mus musculus GN=Znf532 PE=1 SV=1	P	GO:0006355	regulation of transcription, DNA-templated
Q6NXK2	ZN532_MOUSEZinc finger 532 OS=Mus musculus GN=Znf532 PE=1 SV=1	C	GO:0005667	transcription factor complex
Q6NXK2	ZN532_MOUSEZinc finger 532 OS=Mus musculus GN=Znf532 PE=1 SV=1	P	GO:0045449	regulation of transcription, DNA-templated
Q99KU6	CF089_MOUSEBombesin receptor-activated C6orf89 homolog OS=Mus musculus PE=2 SV=2	C	GO:0000139	Golgi membrane
Q99KU6	CF089_MOUSEBombesin receptor-activated C6orf89 homolog OS=Mus musculus PE=2 SV=2	C	GO:0005730	nucleolus
Q99KU6	CF089_MOUSEBombesin receptor-activated C6orf89 homolog OS=Mus musculus PE=2 SV=2	C	GO:0005886	plasma membrane
Q99KU6	CF089_MOUSEBombesin receptor-activated C6orf89 homolog OS=Mus musculus PE=2 SV=2	C	GO:0016021	integral component of membrane
Q99KU6	CF089_MOUSEBombesin receptor-activated C6orf89 homolog OS=Mus musculus PE=2 SV=2	C	GO:0030496	midbody
Q99KU6	CF089_MOUSEBombesin receptor-activated C6orf89 homolog OS=Mus musculus PE=2 SV=2	F	GO:0005515	protein binding
Q99KU6	CF089_MOUSEBombesin receptor-activated C6orf89 homolog OS=Mus musculus PE=2 SV=2	P	GO:0042060	wound healing
Q99KU6	CF089_MOUSEBombesin receptor-activated C6orf89 homolog OS=Mus musculus PE=2 SV=2	P	GO:0045787	positive regulation of cell cycle
Q99KU6	CF089_MOUSEBombesin receptor-activated C6orf89 homolog OS=Mus musculus PE=2 SV=2	P	GO:0050673	epithelial cell proliferation
Q99KU6	CF089_MOUSEBombesin receptor-activated C6orf89 homolog OS=Mus musculus PE=2 SV=2	P	GO:1901727	positive regulation of histone deacetylase activity
E9Q5C9	NOLC1_MOUSENucleolar and coiled-body phospho 1 OS=Mus musculus GN=Nolc1 PE=1 SV=1	C	GO:0005730	nucleolus
E9Q5C9	NOLC1_MOUSENucleolar and coiled-body phospho 1 OS=Mus musculus GN=Nolc1 PE=1 SV=1	C	GO:0005737	cytoplasm
E9Q5C9	NOLC1_MOUSENucleolar and coiled-body phospho 1 OS=Mus musculus GN=Nolc1 PE=1 SV=1	C	GO:0015030	Cajal body
E9Q5C9	NOLC1_MOUSENucleolar and coiled-body phospho 1 OS=Mus musculus GN=Nolc1 PE=1 SV=1	F	GO:0005515	protein binding
E9Q5C9	NOLC1_MOUSENucleolar and coiled-body phospho 1 OS=Mus musculus GN=Nolc1 PE=1 SV=1	F	GO:0005524	ATP binding
E9Q5C9	NOLC1_MOUSENucleolar and coiled-body phospho 1 OS=Mus musculus GN=Nolc1 PE=1 SV=1	F	GO:0005525	GTP binding
E9Q5C9	NOLC1_MOUSENucleolar and coiled-body phospho 1 OS=Mus musculus GN=Nolc1 PE=1 SV=1	P	GO:0006364	rRNA processing
E9Q5C9	NOLC1_MOUSENucleolar and coiled-body phospho 1 OS=Mus musculus GN=Nolc1 PE=1 SV=1	P	GO:0007000	nucleolus organization
E9Q5C9	NOLC1_MOUSENucleolar and coiled-body phospho 1 OS=Mus musculus GN=Nolc1 PE=1 SV=1	P	GO:0007049	cell cycle
Q9JK53	PRELP_MOUSEProlargin OS=Mus musculus GN=Prelp PE=1 SV=2	C	GO:0005796	Golgi lumen
Q9JK53	PRELP_MOUSEProlargin OS=Mus musculus GN=Prelp PE=1 SV=2	C	GO:0043202	lysosomal lumen
Q9JK53	PRELP_MOUSEProlargin OS=Mus musculus GN=Prelp PE=1 SV=2	C	GO:0062023	collagen-containing extracellular matrix
Q9JK53	PRELP_MOUSEProlargin OS=Mus musculus GN=Prelp PE=1 SV=2	C	GO:0070062	extracellular exosome
Q9JK53	PRELP_MOUSEProlargin OS=Mus musculus GN=Prelp PE=1 SV=2	F	GO:0005201	extracellular matrix structural constituent
Q9JK53	PRELP_MOUSEProlargin OS=Mus musculus GN=Prelp PE=1 SV=2	F	GO:0005515	protein binding
Q9JK53	PRELP_MOUSEProlargin OS=Mus musculus GN=Prelp PE=1 SV=2	F	GO:0008201	heparin binding
Q9JK53	PRELP_MOUSEProlargin OS=Mus musculus GN=Prelp PE=1 SV=2	P	GO:0001501	skeletal system development
Q9JK53	PRELP_MOUSEProlargin OS=Mus musculus GN=Prelp PE=1 SV=2	P	GO:0007166	cell surface receptor signaling pathway
Q9JK53	PRELP_MOUSEProlargin OS=Mus musculus GN=Prelp PE=1 SV=2	P	GO:0007409	axonogenesis
Q9JK53	PRELP_MOUSEProlargin OS=Mus musculus GN=Prelp PE=1 SV=2	P	GO:0007569	cell aging
Q9JK53	PRELP_MOUSEProlargin OS=Mus musculus GN=Prelp PE=1 SV=2	P	GO:0018146	keratan sulfate biosynthetic process
Q9JK53	PRELP_MOUSEProlargin OS=Mus musculus GN=Prelp PE=1 SV=2	P	GO:0042221	response to chemical
Q9JK53	PRELP_MOUSEProlargin OS=Mus musculus GN=Prelp PE=1 SV=2	P	GO:0042340	keratan sulfate catabolic process
Q9JK53	PRELP_MOUSEProlargin OS=Mus musculus GN=Prelp PE=1 SV=2	P	GO:0043933	protein-containing complex subunit organization
Q9JK53	PRELP_MOUSEProlargin OS=Mus musculus GN=Prelp PE=1 SV=2	C	GO:0005578	extracellular matrix
P57787	MOT4_MOUSEMonocarboxylate transporter 4 OS=Mus musculus GN=Slc16a3 PE=1 SV=1	C	GO:0005887	integral component of plasma membrane
P57787	MOT4_MOUSEMonocarboxylate transporter 4 OS=Mus musculus GN=Slc16a3 PE=1 SV=1	C	GO:0015629	actin cytoskeleton
P57787	MOT4_MOUSEMonocarboxylate transporter 4 OS=Mus musculus GN=Slc16a3 PE=1 SV=1	C	GO:0031965	nuclear membrane
P57787	MOT4_MOUSEMonocarboxylate transporter 4 OS=Mus musculus GN=Slc16a3 PE=1 SV=1	F	GO:0005477	pyruvate secondary active transmembrane transporter activity
P57787	MOT4_MOUSEMonocarboxylate transporter 4 OS=Mus musculus GN=Slc16a3 PE=1 SV=1	F	GO:0005515	protein binding
P57787	MOT4_MOUSEMonocarboxylate transporter 4 OS=Mus musculus GN=Slc16a3 PE=1 SV=1	F	GO:0015129	lactate transmembrane transporter activity
P57787	MOT4_MOUSEMonocarboxylate transporter 4 OS=Mus musculus GN=Slc16a3 PE=1 SV=1	F	GO:0015293	symporter activity
P57787	MOT4_MOUSEMonocarboxylate transporter 4 OS=Mus musculus GN=Slc16a3 PE=1 SV=1	P	GO:0006090	pyruvate metabolic process
P57787	MOT4_MOUSEMonocarboxylate transporter 4 OS=Mus musculus GN=Slc16a3 PE=1 SV=1	P	GO:0035879	plasma membrane lactate transport
P57787	MOT4_MOUSEMonocarboxylate transporter 4 OS=Mus musculus GN=Slc16a3 PE=1 SV=1	P	GO:0050900	leukocyte migration
P57787	MOT4_MOUSEMonocarboxylate transporter 4 OS=Mus musculus GN=Slc16a3 PE=1 SV=1	P	GO:1901475	pyruvate transmembrane transport
Q9DAW9	CNN3_MOUSECalponin-3 OS=Mus musculus GN=Cnn3 PE=1 SV=1	C	GO:0005737	cytoplasm
Q9DAW9	CNN3_MOUSECalponin-3 OS=Mus musculus GN=Cnn3 PE=1 SV=1	C	GO:0005913	cell-cell adherens junction
Q9DAW9	CNN3_MOUSECalponin-3 OS=Mus musculus GN=Cnn3 PE=1 SV=1	C	GO:0005925	focal adhesion
Q9DAW9	CNN3_MOUSECalponin-3 OS=Mus musculus GN=Cnn3 PE=1 SV=1	C	GO:0014069	postsynaptic density
Q9DAW9	CNN3_MOUSECalponin-3 OS=Mus musculus GN=Cnn3 PE=1 SV=1	C	GO:0015629	actin cytoskeleton
Q9DAW9	CNN3_MOUSECalponin-3 OS=Mus musculus GN=Cnn3 PE=1 SV=1	C	GO:0043025	neuronal cell body
Q9DAW9	CNN3_MOUSECalponin-3 OS=Mus musculus GN=Cnn3 PE=1 SV=1	C	GO:0043197	dendritic spine
Q9DAW9	CNN3_MOUSECalponin-3 OS=Mus musculus GN=Cnn3 PE=1 SV=1	F	GO:0003779	actin binding
Q9DAW9	CNN3_MOUSECalponin-3 OS=Mus musculus GN=Cnn3 PE=1 SV=1	F	GO:0005516	calmodulin binding
Q9DAW9	CNN3_MOUSECalponin-3 OS=Mus musculus GN=Cnn3 PE=1 SV=1	F	GO:0008017	microtubule binding
Q9DAW9	CNN3_MOUSECalponin-3 OS=Mus musculus GN=Cnn3 PE=1 SV=1	F	GO:0098641	cadherin binding involved in cell-cell adhesion
Q9DAW9	CNN3_MOUSECalponin-3 OS=Mus musculus GN=Cnn3 PE=1 SV=1	P	GO:0006940	regulation of smooth muscle contraction
Q9DAW9	CNN3_MOUSECalponin-3 OS=Mus musculus GN=Cnn3 PE=1 SV=1	P	GO:0030855	epithelial cell differentiation
Q9DAW9	CNN3_MOUSECalponin-3 OS=Mus musculus GN=Cnn3 PE=1 SV=1	P	GO:0031032	actomyosin structure organization
Q9DAW9	CNN3_MOUSECalponin-3 OS=Mus musculus GN=Cnn3 PE=1 SV=1	P	GO:0032780	negative regulation of ATPase activity
Q9DAW9	CNN3_MOUSECalponin-3 OS=Mus musculus GN=Cnn3 PE=1 SV=1	P	GO:0098609	cell-cell adhesion
Q9DAW9	CNN3_MOUSECalponin-3 OS=Mus musculus GN=Cnn3 PE=1 SV=1	P	GO:1904706	negative regulation of vascular smooth muscle cell proliferation
Q9DAW9	CNN3_MOUSECalponin-3 OS=Mus musculus GN=Cnn3 PE=1 SV=1	C	GO:0045298	tubulin complex
P19324	SERPH_MOUSESerpin H1 OS=Mus musculus GN=Serpinh1 PE=1 SV=3	C	GO:0005788	endoplasmic reticulum lumen
P19324	SERPH_MOUSESerpin H1 OS=Mus musculus GN=Serpinh1 PE=1 SV=3	C	GO:0005793	endoplasmic reticulum-Golgi intermediate compartment
P19324	SERPH_MOUSESerpin H1 OS=Mus musculus GN=Serpinh1 PE=1 SV=3	C	GO:0045121	membrane raft
P19324	SERPH_MOUSESerpin H1 OS=Mus musculus GN=Serpinh1 PE=1 SV=3	C	GO:0070062	extracellular exosome
P19324	SERPH_MOUSESerpin H1 OS=Mus musculus GN=Serpinh1 PE=1 SV=3	F	GO:0004867	serine-type endopeptidase inhibitor activity
P19324	SERPH_MOUSESerpin H1 OS=Mus musculus GN=Serpinh1 PE=1 SV=3	F	GO:0005518	collagen binding
P19324	SERPH_MOUSESerpin H1 OS=Mus musculus GN=Serpinh1 PE=1 SV=3	F	GO:0051082	unfolded protein binding
P19324	SERPH_MOUSESerpin H1 OS=Mus musculus GN=Serpinh1 PE=1 SV=3	P	GO:0003433	chondrocyte development involved in endochondral bone morphogenesis
P19324	SERPH_MOUSESerpin H1 OS=Mus musculus GN=Serpinh1 PE=1 SV=3	P	GO:0006986	response to unfolded protein
P19324	SERPH_MOUSESerpin H1 OS=Mus musculus GN=Serpinh1 PE=1 SV=3	P	GO:0010951	negative regulation of endopeptidase activity
P19324	SERPH_MOUSESerpin H1 OS=Mus musculus GN=Serpinh1 PE=1 SV=3	P	GO:0030199	collagen fibril organization
P19324	SERPH_MOUSESerpin H1 OS=Mus musculus GN=Serpinh1 PE=1 SV=3	P	GO:0032964	collagen biosynthetic process
P19324	SERPH_MOUSESerpin H1 OS=Mus musculus GN=Serpinh1 PE=1 SV=3	P	GO:0042981	regulation of apoptotic process
P19324	SERPH_MOUSESerpin H1 OS=Mus musculus GN=Serpinh1 PE=1 SV=3	P	GO:0043069	negative regulation of programmed cell death
P19324	SERPH_MOUSESerpin H1 OS=Mus musculus GN=Serpinh1 PE=1 SV=3	P	GO:0051604	protein maturation
P19324	SERPH_MOUSESerpin H1 OS=Mus musculus GN=Serpinh1 PE=1 SV=3	C	GO:0005581	collagen trimer
Q8BMI3	GGA3_MOUSEADP-ribosylation factor-binding GGA3 OS=Mus musculus GN=Gga3 PE=1 SV=2	C	GO:0005654	nucleoplasm
Q8BMI3	GGA3_MOUSEADP-ribosylation factor-binding GGA3 OS=Mus musculus GN=Gga3 PE=1 SV=2	C	GO:0005802	trans-Golgi network
Q8BMI3	GGA3_MOUSEADP-ribosylation factor-binding GGA3 OS=Mus musculus GN=Gga3 PE=1 SV=2	C	GO:0010008	endosome membrane
Q8BMI3	GGA3_MOUSEADP-ribosylation factor-binding GGA3 OS=Mus musculus GN=Gga3 PE=1 SV=2	C	GO:0030131	clathrin adaptor complex
Q8BMI3	GGA3_MOUSEADP-ribosylation factor-binding GGA3 OS=Mus musculus GN=Gga3 PE=1 SV=2	C	GO:0030136	clathrin-coated vesicle
Q8BMI3	GGA3_MOUSEADP-ribosylation factor-binding GGA3 OS=Mus musculus GN=Gga3 PE=1 SV=2	F	GO:0030306	ADP-ribosylation factor binding
Q8BMI3	GGA3_MOUSEADP-ribosylation factor-binding GGA3 OS=Mus musculus GN=Gga3 PE=1 SV=2	P	GO:0006886	intracellular protein transport
Q8BMI3	GGA3_MOUSEADP-ribosylation factor-binding GGA3 OS=Mus musculus GN=Gga3 PE=1 SV=2	P	GO:0016192	vesicle-mediated transport
Q8BMI3	GGA3_MOUSEADP-ribosylation factor-binding GGA3 OS=Mus musculus GN=Gga3 PE=1 SV=2	P	GO:0044267	cellular protein metabolic process
Q8BMI3	GGA3_MOUSEADP-ribosylation factor-binding GGA3 OS=Mus musculus GN=Gga3 PE=1 SV=2	P	GO:0045732	positive regulation of protein catabolic process
P15532	NDKA_MOUSENucleoside diphosphate kinase A OS=Mus musculus GN=Nme1 PE=1 SV=1	C	GO:0005634	nucleus
P15532	NDKA_MOUSENucleoside diphosphate kinase A OS=Mus musculus GN=Nme1 PE=1 SV=1	C	GO:0005741	mitochondrial outer membrane
P15532	NDKA_MOUSENucleoside diphosphate kinase A OS=Mus musculus GN=Nme1 PE=1 SV=1	C	GO:0005813	centrosome
P15532	NDKA_MOUSENucleoside diphosphate kinase A OS=Mus musculus GN=Nme1 PE=1 SV=1	C	GO:0005829	cytosol
P15532	NDKA_MOUSENucleoside diphosphate kinase A OS=Mus musculus GN=Nme1 PE=1 SV=1	C	GO:0005882	intermediate filament
P15532	NDKA_MOUSENucleoside diphosphate kinase A OS=Mus musculus GN=Nme1 PE=1 SV=1	C	GO:0005925	focal adhesion
P15532	NDKA_MOUSENucleoside diphosphate kinase A OS=Mus musculus GN=Nme1 PE=1 SV=1	C	GO:0030027	lamellipodium
P15532	NDKA_MOUSENucleoside diphosphate kinase A OS=Mus musculus GN=Nme1 PE=1 SV=1	C	GO:0032587	ruffle membrane
P15532	NDKA_MOUSENucleoside diphosphate kinase A OS=Mus musculus GN=Nme1 PE=1 SV=1	C	GO:0043209	myelin sheath
P15532	NDKA_MOUSENucleoside diphosphate kinase A OS=Mus musculus GN=Nme1 PE=1 SV=1	C	GO:0048471	perinuclear region of cytoplasm
P15532	NDKA_MOUSENucleoside diphosphate kinase A OS=Mus musculus GN=Nme1 PE=1 SV=1	C	GO:0070062	extracellular exosome
P15532	NDKA_MOUSENucleoside diphosphate kinase A OS=Mus musculus GN=Nme1 PE=1 SV=1	F	GO:0000287	magnesium ion binding
P15532	NDKA_MOUSENucleoside diphosphate kinase A OS=Mus musculus GN=Nme1 PE=1 SV=1	F	GO:0000977	RNA polymerase II regulatory region sequence-specific DNA binding
P15532	NDKA_MOUSENucleoside diphosphate kinase A OS=Mus musculus GN=Nme1 PE=1 SV=1	F	GO:0003697	single-stranded DNA binding
P15532	NDKA_MOUSENucleoside diphosphate kinase A OS=Mus musculus GN=Nme1 PE=1 SV=1	F	GO:0004536	deoxyribonuclease activity
P15532	NDKA_MOUSENucleoside diphosphate kinase A OS=Mus musculus GN=Nme1 PE=1 SV=1	F	GO:0004550	nucleoside diphosphate kinase activity
P15532	NDKA_MOUSENucleoside diphosphate kinase A OS=Mus musculus GN=Nme1 PE=1 SV=1	F	GO:0004673	protein histidine kinase activity
P15532	NDKA_MOUSENucleoside diphosphate kinase A OS=Mus musculus GN=Nme1 PE=1 SV=1	F	GO:0005524	ATP binding
P15532	NDKA_MOUSENucleoside diphosphate kinase A OS=Mus musculus GN=Nme1 PE=1 SV=1	F	GO:0005525	GTP binding
P15532	NDKA_MOUSENucleoside diphosphate kinase A OS=Mus musculus GN=Nme1 PE=1 SV=1	F	GO:0019215	intermediate filament binding
P15532	NDKA_MOUSENucleoside diphosphate kinase A OS=Mus musculus GN=Nme1 PE=1 SV=1	F	GO:0019901	protein kinase binding
P15532	NDKA_MOUSENucleoside diphosphate kinase A OS=Mus musculus GN=Nme1 PE=1 SV=1	F	GO:0042802	identical protein binding
P15532	NDKA_MOUSENucleoside diphosphate kinase A OS=Mus musculus GN=Nme1 PE=1 SV=1	F	GO:0043015	gamma-tubulin binding
P15532	NDKA_MOUSENucleoside diphosphate kinase A OS=Mus musculus GN=Nme1 PE=1 SV=1	F	GO:0043024	ribosomal small subunit binding
P15532	NDKA_MOUSENucleoside diphosphate kinase A OS=Mus musculus GN=Nme1 PE=1 SV=1	P	GO:0002762	negative regulation of myeloid leukocyte differentiation
P15532	NDKA_MOUSENucleoside diphosphate kinase A OS=Mus musculus GN=Nme1 PE=1 SV=1	P	GO:0006165	nucleoside diphosphate phosphorylation
P15532	NDKA_MOUSENucleoside diphosphate kinase A OS=Mus musculus GN=Nme1 PE=1 SV=1	P	GO:0006183	GTP biosynthetic process
P15532	NDKA_MOUSENucleoside diphosphate kinase A OS=Mus musculus GN=Nme1 PE=1 SV=1	P	GO:0006228	UTP biosynthetic process
P15532	NDKA_MOUSENucleoside diphosphate kinase A OS=Mus musculus GN=Nme1 PE=1 SV=1	P	GO:0006241	CTP biosynthetic process
P15532	NDKA_MOUSENucleoside diphosphate kinase A OS=Mus musculus GN=Nme1 PE=1 SV=1	P	GO:0006897	endocytosis
P15532	NDKA_MOUSENucleoside diphosphate kinase A OS=Mus musculus GN=Nme1 PE=1 SV=1	P	GO:0007229	integrin-mediated signaling pathway
P15532	NDKA_MOUSENucleoside diphosphate kinase A OS=Mus musculus GN=Nme1 PE=1 SV=1	P	GO:0007595	lactation
P15532	NDKA_MOUSENucleoside diphosphate kinase A OS=Mus musculus GN=Nme1 PE=1 SV=1	P	GO:0008285	negative regulation of cell population proliferation
P15532	NDKA_MOUSENucleoside diphosphate kinase A OS=Mus musculus GN=Nme1 PE=1 SV=1	P	GO:0010629	negative regulation of gene expression
P15532	NDKA_MOUSENucleoside diphosphate kinase A OS=Mus musculus GN=Nme1 PE=1 SV=1	P	GO:0010976	positive regulation of neuron projection development
P15532	NDKA_MOUSENucleoside diphosphate kinase A OS=Mus musculus GN=Nme1 PE=1 SV=1	P	GO:0014075	response to amine
P15532	NDKA_MOUSENucleoside diphosphate kinase A OS=Mus musculus GN=Nme1 PE=1 SV=1	P	GO:0015949	nucleobase-containing small molecule interconversion
P15532	NDKA_MOUSENucleoside diphosphate kinase A OS=Mus musculus GN=Nme1 PE=1 SV=1	P	GO:0018106	peptidyl-histidine phosphorylation
P15532	NDKA_MOUSENucleoside diphosphate kinase A OS=Mus musculus GN=Nme1 PE=1 SV=1	P	GO:0021766	hippocampus development
P15532	NDKA_MOUSENucleoside diphosphate kinase A OS=Mus musculus GN=Nme1 PE=1 SV=1	P	GO:0033574	response to testosterone
P15532	NDKA_MOUSENucleoside diphosphate kinase A OS=Mus musculus GN=Nme1 PE=1 SV=1	P	GO:0035690	cellular response to drug
P15532	NDKA_MOUSENucleoside diphosphate kinase A OS=Mus musculus GN=Nme1 PE=1 SV=1	P	GO:0042981	regulation of apoptotic process
P15532	NDKA_MOUSENucleoside diphosphate kinase A OS=Mus musculus GN=Nme1 PE=1 SV=1	P	GO:0043388	positive regulation of DNA binding
P15532	NDKA_MOUSENucleoside diphosphate kinase A OS=Mus musculus GN=Nme1 PE=1 SV=1	P	GO:0045944	positive regulation of transcription by RNA polymerase II
P15532	NDKA_MOUSENucleoside diphosphate kinase A OS=Mus musculus GN=Nme1 PE=1 SV=1	P	GO:0050679	positive regulation of epithelial cell proliferation
P15532	NDKA_MOUSENucleoside diphosphate kinase A OS=Mus musculus GN=Nme1 PE=1 SV=1	P	GO:0051591	response to cAMP
P15532	NDKA_MOUSENucleoside diphosphate kinase A OS=Mus musculus GN=Nme1 PE=1 SV=1	P	GO:0071333	cellular response to glucose stimulus
P15532	NDKA_MOUSENucleoside diphosphate kinase A OS=Mus musculus GN=Nme1 PE=1 SV=1	P	GO:0071398	cellular response to fatty acid
P15532	NDKA_MOUSENucleoside diphosphate kinase A OS=Mus musculus GN=Nme1 PE=1 SV=1	P	GO:0006308	DNA catabolic process
P15532	NDKA_MOUSENucleoside diphosphate kinase A OS=Mus musculus GN=Nme1 PE=1 SV=1	P	GO:0006144	purine nucleobase metabolic process
P15532	NDKA_MOUSENucleoside diphosphate kinase A OS=Mus musculus GN=Nme1 PE=1 SV=1	P	GO:0006206	pyrimidine nucleobase metabolic process
P15532	NDKA_MOUSENucleoside diphosphate kinase A OS=Mus musculus GN=Nme1 PE=1 SV=1	C	GO:0009365	protein histidine kinase complex
P15532	NDKA_MOUSENucleoside diphosphate kinase A OS=Mus musculus GN=Nme1 PE=1 SV=1	C	GO:0045298	tubulin complex
Q4KWH5	PLCH1_MOUSE1-phosphatidylinositol 4,5-bisphosphate phosphodiesterase eta-1 OS=Mus musculus GN=Plch1 PE=2 SV=1	C	GO:0005829	cytosol
Q4KWH5	PLCH1_MOUSE1-phosphatidylinositol 4,5-bisphosphate phosphodiesterase eta-1 OS=Mus musculus GN=Plch1 PE=2 SV=1	C	GO:0005886	plasma membrane
Q4KWH5	PLCH1_MOUSE1-phosphatidylinositol 4,5-bisphosphate phosphodiesterase eta-1 OS=Mus musculus GN=Plch1 PE=2 SV=1	C	GO:0031965	nuclear membrane
Q4KWH5	PLCH1_MOUSE1-phosphatidylinositol 4,5-bisphosphate phosphodiesterase eta-1 OS=Mus musculus GN=Plch1 PE=2 SV=1	F	GO:0004435	phosphatidylinositol phospholipase C activity
Q4KWH5	PLCH1_MOUSE1-phosphatidylinositol 4,5-bisphosphate phosphodiesterase eta-1 OS=Mus musculus GN=Plch1 PE=2 SV=1	F	GO:0005509	calcium ion binding
Q4KWH5	PLCH1_MOUSE1-phosphatidylinositol 4,5-bisphosphate phosphodiesterase eta-1 OS=Mus musculus GN=Plch1 PE=2 SV=1	F	GO:0050429	calcium-dependent phospholipase C activity
Q4KWH5	PLCH1_MOUSE1-phosphatidylinositol 4,5-bisphosphate phosphodiesterase eta-1 OS=Mus musculus GN=Plch1 PE=2 SV=1	F	GO:0050811	GABA receptor binding
Q4KWH5	PLCH1_MOUSE1-phosphatidylinositol 4,5-bisphosphate phosphodiesterase eta-1 OS=Mus musculus GN=Plch1 PE=2 SV=1	P	GO:0043647	inositol phosphate metabolic process
Q4KWH5	PLCH1_MOUSE1-phosphatidylinositol 4,5-bisphosphate phosphodiesterase eta-1 OS=Mus musculus GN=Plch1 PE=2 SV=1	P	GO:0046488	phosphatidylinositol metabolic process
Q4KWH5	PLCH1_MOUSE1-phosphatidylinositol 4,5-bisphosphate phosphodiesterase eta-1 OS=Mus musculus GN=Plch1 PE=2 SV=1	P	GO:0048015	phosphatidylinositol-mediated signaling
Q4KWH5	PLCH1_MOUSE1-phosphatidylinositol 4,5-bisphosphate phosphodiesterase eta-1 OS=Mus musculus GN=Plch1 PE=2 SV=1	P	GO:0007242	intracellular signal transduction
Q4KWH5	PLCH1_MOUSE1-phosphatidylinositol 4,5-bisphosphate phosphodiesterase eta-1 OS=Mus musculus GN=Plch1 PE=2 SV=1	P	GO:0009395	phospholipid catabolic process
Q4KWH5	PLCH1_MOUSE1-phosphatidylinositol 4,5-bisphosphate phosphodiesterase eta-1 OS=Mus musculus GN=Plch1 PE=2 SV=1	P	GO:0046339	diacylglycerol metabolic process
Q9D5D8	CDYL2_MOUSEChromodomain Y 2 OS=Mus musculus GN=Cdyl2 PE=1 SV=1	C	GO:0005654	nucleoplasm
Q9D5D8	CDYL2_MOUSEChromodomain Y 2 OS=Mus musculus GN=Cdyl2 PE=1 SV=1	C	GO:0005739	mitochondrion
Q9D5D8	CDYL2_MOUSEChromodomain Y 2 OS=Mus musculus GN=Cdyl2 PE=1 SV=1	C	GO:0005782	peroxisomal matrix
Q9D5D8	CDYL2_MOUSEChromodomain Y 2 OS=Mus musculus GN=Cdyl2 PE=1 SV=1	C	GO:0016020	membrane
Q9D5D8	CDYL2_MOUSEChromodomain Y 2 OS=Mus musculus GN=Cdyl2 PE=1 SV=1	F	GO:0003714	transcription corepressor activity
Q9D5D8	CDYL2_MOUSEChromodomain Y 2 OS=Mus musculus GN=Cdyl2 PE=1 SV=1	F	GO:0004165	dodecenoyl-CoA delta-isomerase activity
Q9D5D8	CDYL2_MOUSEChromodomain Y 2 OS=Mus musculus GN=Cdyl2 PE=1 SV=1	F	GO:0005102	signaling receptor binding
Q9D5D8	CDYL2_MOUSEChromodomain Y 2 OS=Mus musculus GN=Cdyl2 PE=1 SV=1	F	GO:0016740	transferase activity
Q9D5D8	CDYL2_MOUSEChromodomain Y 2 OS=Mus musculus GN=Cdyl2 PE=1 SV=1	F	GO:0035064	methylated histone binding
Q9D5D8	CDYL2_MOUSEChromodomain Y 2 OS=Mus musculus GN=Cdyl2 PE=1 SV=1	P	GO:0007283	spermatogenesis
Q9D5D8	CDYL2_MOUSEChromodomain Y 2 OS=Mus musculus GN=Cdyl2 PE=1 SV=1	P	GO:0009062	fatty acid catabolic process
Q9D5D8	CDYL2_MOUSEChromodomain Y 2 OS=Mus musculus GN=Cdyl2 PE=1 SV=1	C	GO:0005667	transcription factor complex
Q9D5D8	CDYL2_MOUSEChromodomain Y 2 OS=Mus musculus GN=Cdyl2 PE=1 SV=1	P	GO:0016481	negative regulation of transcription, DNA-templated
Q9D5D8	CDYL2_MOUSEChromodomain Y 2 OS=Mus musculus GN=Cdyl2 PE=1 SV=1	P	GO:0007165	signal transduction
Q9CR29	CCD43_MOUSECoiled-coil domain-containing 43 OS=Mus musculus GN=Ccdc43 PE=1 SV=1	F	GO:0005515	protein binding
Q9CQK7	RWDD1_MOUSERWD domain-containing 1 OS=Mus musculus GN=Rwdd1 PE=1 SV=1	C	GO:0005844	polysome
Q9CQK7	RWDD1_MOUSERWD domain-containing 1 OS=Mus musculus GN=Rwdd1 PE=1 SV=1	F	GO:0005515	protein binding
Q9CQK7	RWDD1_MOUSERWD domain-containing 1 OS=Mus musculus GN=Rwdd1 PE=1 SV=1	P	GO:0002181	cytoplasmic translation
O88783	FA5_MOUSECoagulation factor V OS=Mus musculus GN=F5 PE=1 SV=1	C	GO:0000139	Golgi membrane
O88783	FA5_MOUSECoagulation factor V OS=Mus musculus GN=F5 PE=1 SV=1	C	GO:0005615	extracellular space
O88783	FA5_MOUSECoagulation factor V OS=Mus musculus GN=F5 PE=1 SV=1	C	GO:0005788	endoplasmic reticulum lumen
O88783	FA5_MOUSECoagulation factor V OS=Mus musculus GN=F5 PE=1 SV=1	C	GO:0005886	plasma membrane
O88783	FA5_MOUSECoagulation factor V OS=Mus musculus GN=F5 PE=1 SV=1	C	GO:0030134	COPII-coated ER to Golgi transport vesicle
O88783	FA5_MOUSECoagulation factor V OS=Mus musculus GN=F5 PE=1 SV=1	C	GO:0031093	platelet alpha granule lumen
O88783	FA5_MOUSECoagulation factor V OS=Mus musculus GN=F5 PE=1 SV=1	C	GO:0033116	endoplasmic reticulum-Golgi intermediate compartment membrane
O88783	FA5_MOUSECoagulation factor V OS=Mus musculus GN=F5 PE=1 SV=1	C	GO:1903561	extracellular vesicle
O88783	FA5_MOUSECoagulation factor V OS=Mus musculus GN=F5 PE=1 SV=1	F	GO:0005507	copper ion binding
O88783	FA5_MOUSECoagulation factor V OS=Mus musculus GN=F5 PE=1 SV=1	F	GO:0005515	protein binding
O88783	FA5_MOUSECoagulation factor V OS=Mus musculus GN=F5 PE=1 SV=1	F	GO:0016491	oxidoreductase activity
O88783	FA5_MOUSECoagulation factor V OS=Mus musculus GN=F5 PE=1 SV=1	P	GO:0002576	platelet degranulation
O88783	FA5_MOUSECoagulation factor V OS=Mus musculus GN=F5 PE=1 SV=1	P	GO:0007597	blood coagulation, intrinsic pathway
O88783	FA5_MOUSECoagulation factor V OS=Mus musculus GN=F5 PE=1 SV=1	P	GO:0008015	blood circulation
O88783	FA5_MOUSECoagulation factor V OS=Mus musculus GN=F5 PE=1 SV=1	P	GO:0030168	platelet activation
O88783	FA5_MOUSECoagulation factor V OS=Mus musculus GN=F5 PE=1 SV=1	P	GO:0048208	COPII vesicle coating
P34884	MIF_MOUSEMacrophage migration inhibitory factor OS=Mus musculus GN=Mif PE=1 SV=2	C	GO:0005654	nucleoplasm
P34884	MIF_MOUSEMacrophage migration inhibitory factor OS=Mus musculus GN=Mif PE=1 SV=2	C	GO:0005737	cytoplasm
P34884	MIF_MOUSEMacrophage migration inhibitory factor OS=Mus musculus GN=Mif PE=1 SV=2	C	GO:0009986	cell surface
P34884	MIF_MOUSEMacrophage migration inhibitory factor OS=Mus musculus GN=Mif PE=1 SV=2	C	GO:0043209	myelin sheath
P34884	MIF_MOUSEMacrophage migration inhibitory factor OS=Mus musculus GN=Mif PE=1 SV=2	C	GO:0070062	extracellular exosome
P34884	MIF_MOUSEMacrophage migration inhibitory factor OS=Mus musculus GN=Mif PE=1 SV=2	F	GO:0004167	dopachrome isomerase activity
P34884	MIF_MOUSEMacrophage migration inhibitory factor OS=Mus musculus GN=Mif PE=1 SV=2	F	GO:0005125	cytokine activity
P34884	MIF_MOUSEMacrophage migration inhibitory factor OS=Mus musculus GN=Mif PE=1 SV=2	F	GO:0005126	cytokine receptor binding
P34884	MIF_MOUSEMacrophage migration inhibitory factor OS=Mus musculus GN=Mif PE=1 SV=2	F	GO:0042056	chemoattractant activity
P34884	MIF_MOUSEMacrophage migration inhibitory factor OS=Mus musculus GN=Mif PE=1 SV=2	F	GO:0050178	phenylpyruvate tautomerase activity
P34884	MIF_MOUSEMacrophage migration inhibitory factor OS=Mus musculus GN=Mif PE=1 SV=2	P	GO:0001516	prostaglandin biosynthetic process
P34884	MIF_MOUSEMacrophage migration inhibitory factor OS=Mus musculus GN=Mif PE=1 SV=2	P	GO:0002906	negative regulation of mature B cell apoptotic process
P34884	MIF_MOUSEMacrophage migration inhibitory factor OS=Mus musculus GN=Mif PE=1 SV=2	P	GO:0006954	inflammatory response
P34884	MIF_MOUSEMacrophage migration inhibitory factor OS=Mus musculus GN=Mif PE=1 SV=2	P	GO:0010629	negative regulation of gene expression
P34884	MIF_MOUSEMacrophage migration inhibitory factor OS=Mus musculus GN=Mif PE=1 SV=2	P	GO:0010739	positive regulation of protein kinase A signaling
P34884	MIF_MOUSEMacrophage migration inhibitory factor OS=Mus musculus GN=Mif PE=1 SV=2	P	GO:0030890	positive regulation of B cell proliferation
P34884	MIF_MOUSEMacrophage migration inhibitory factor OS=Mus musculus GN=Mif PE=1 SV=2	P	GO:0031666	positive regulation of lipopolysaccharide-mediated signaling pathway
P34884	MIF_MOUSEMacrophage migration inhibitory factor OS=Mus musculus GN=Mif PE=1 SV=2	P	GO:0032269	negative regulation of cellular protein metabolic process
P34884	MIF_MOUSEMacrophage migration inhibitory factor OS=Mus musculus GN=Mif PE=1 SV=2	P	GO:0033033	negative regulation of myeloid cell apoptotic process
P34884	MIF_MOUSEMacrophage migration inhibitory factor OS=Mus musculus GN=Mif PE=1 SV=2	P	GO:0033138	positive regulation of peptidyl-serine phosphorylation
P34884	MIF_MOUSEMacrophage migration inhibitory factor OS=Mus musculus GN=Mif PE=1 SV=2	P	GO:0043030	regulation of macrophage activation
P34884	MIF_MOUSEMacrophage migration inhibitory factor OS=Mus musculus GN=Mif PE=1 SV=2	P	GO:0043406	positive regulation of MAP kinase activity
P34884	MIF_MOUSEMacrophage migration inhibitory factor OS=Mus musculus GN=Mif PE=1 SV=2	P	GO:0043518	negative regulation of DNA damage response, signal transduction by p53 class mediator
P34884	MIF_MOUSEMacrophage migration inhibitory factor OS=Mus musculus GN=Mif PE=1 SV=2	P	GO:0045087	innate immune response
P34884	MIF_MOUSEMacrophage migration inhibitory factor OS=Mus musculus GN=Mif PE=1 SV=2	P	GO:0048146	positive regulation of fibroblast proliferation
P34884	MIF_MOUSEMacrophage migration inhibitory factor OS=Mus musculus GN=Mif PE=1 SV=2	P	GO:0050715	positive regulation of cytokine secretion
P34884	MIF_MOUSEMacrophage migration inhibitory factor OS=Mus musculus GN=Mif PE=1 SV=2	P	GO:0050731	positive regulation of peptidyl-tyrosine phosphorylation
P34884	MIF_MOUSEMacrophage migration inhibitory factor OS=Mus musculus GN=Mif PE=1 SV=2	P	GO:0050900	leukocyte migration
P34884	MIF_MOUSEMacrophage migration inhibitory factor OS=Mus musculus GN=Mif PE=1 SV=2	P	GO:0050918	positive chemotaxis
P34884	MIF_MOUSEMacrophage migration inhibitory factor OS=Mus musculus GN=Mif PE=1 SV=2	P	GO:0061078	positive regulation of prostaglandin secretion involved in immune response
P34884	MIF_MOUSEMacrophage migration inhibitory factor OS=Mus musculus GN=Mif PE=1 SV=2	P	GO:0061081	positive regulation of myeloid leukocyte cytokine production involved in immune response
P34884	MIF_MOUSEMacrophage migration inhibitory factor OS=Mus musculus GN=Mif PE=1 SV=2	P	GO:0070207	protein homotrimerization
P34884	MIF_MOUSEMacrophage migration inhibitory factor OS=Mus musculus GN=Mif PE=1 SV=2	P	GO:0070374	positive regulation of ERK1 and ERK2 cascade
P34884	MIF_MOUSEMacrophage migration inhibitory factor OS=Mus musculus GN=Mif PE=1 SV=2	P	GO:0071157	negative regulation of cell cycle arrest
P34884	MIF_MOUSEMacrophage migration inhibitory factor OS=Mus musculus GN=Mif PE=1 SV=2	P	GO:0090238	positive regulation of arachidonic acid secretion
P34884	MIF_MOUSEMacrophage migration inhibitory factor OS=Mus musculus GN=Mif PE=1 SV=2	P	GO:0090344	negative regulation of cell aging
P34884	MIF_MOUSEMacrophage migration inhibitory factor OS=Mus musculus GN=Mif PE=1 SV=2	P	GO:1902166	negative regulation of intrinsic apoptotic signaling pathway in response to DNA damage by p53 class mediator
P34884	MIF_MOUSEMacrophage migration inhibitory factor OS=Mus musculus GN=Mif PE=1 SV=2	P	GO:2000343	positive regulation of chemokine (C-X-C motif) ligand 2 production
P34884	MIF_MOUSEMacrophage migration inhibitory factor OS=Mus musculus GN=Mif PE=1 SV=2	P	GO:0006570	tyrosine metabolic process
P34884	MIF_MOUSEMacrophage migration inhibitory factor OS=Mus musculus GN=Mif PE=1 SV=2	P	GO:0006558	L-phenylalanine metabolic process
Q9D1D6	CTHR1_MOUSECollagen triple helix repeat-containing 1 OS=Mus musculus GN=Cthrc1 PE=2 SV=2	C	GO:0005581	collagen trimer
Q9D1D6	CTHR1_MOUSECollagen triple helix repeat-containing 1 OS=Mus musculus GN=Cthrc1 PE=2 SV=2	C	GO:0005615	extracellular space
Q9D1D6	CTHR1_MOUSECollagen triple helix repeat-containing 1 OS=Mus musculus GN=Cthrc1 PE=2 SV=2	C	GO:0005737	cytoplasm
Q9D1D6	CTHR1_MOUSECollagen triple helix repeat-containing 1 OS=Mus musculus GN=Cthrc1 PE=2 SV=2	F	GO:0005109	frizzled binding
Q9D1D6	CTHR1_MOUSECollagen triple helix repeat-containing 1 OS=Mus musculus GN=Cthrc1 PE=2 SV=2	F	GO:0017147	Wnt-protein binding
Q9D1D6	CTHR1_MOUSECollagen triple helix repeat-containing 1 OS=Mus musculus GN=Cthrc1 PE=2 SV=2	P	GO:0016477	cell migration
Q9D1D6	CTHR1_MOUSECollagen triple helix repeat-containing 1 OS=Mus musculus GN=Cthrc1 PE=2 SV=2	P	GO:0032092	positive regulation of protein binding
Q9D1D6	CTHR1_MOUSECollagen triple helix repeat-containing 1 OS=Mus musculus GN=Cthrc1 PE=2 SV=2	P	GO:0033690	positive regulation of osteoblast proliferation
Q9D1D6	CTHR1_MOUSECollagen triple helix repeat-containing 1 OS=Mus musculus GN=Cthrc1 PE=2 SV=2	P	GO:0043932	ossification involved in bone remodeling
Q9D1D6	CTHR1_MOUSECollagen triple helix repeat-containing 1 OS=Mus musculus GN=Cthrc1 PE=2 SV=2	P	GO:0045669	positive regulation of osteoblast differentiation
Q9D1D6	CTHR1_MOUSECollagen triple helix repeat-containing 1 OS=Mus musculus GN=Cthrc1 PE=2 SV=2	P	GO:0060071	Wnt signaling pathway, planar cell polarity pathway
Q9D1D6	CTHR1_MOUSECollagen triple helix repeat-containing 1 OS=Mus musculus GN=Cthrc1 PE=2 SV=2	P	GO:0060122	inner ear receptor cell stereocilium organization
Q9D1D6	CTHR1_MOUSECollagen triple helix repeat-containing 1 OS=Mus musculus GN=Cthrc1 PE=2 SV=2	P	GO:0090090	negative regulation of canonical Wnt signaling pathway
Q9D1D6	CTHR1_MOUSECollagen triple helix repeat-containing 1 OS=Mus musculus GN=Cthrc1 PE=2 SV=2	P	GO:0090103	cochlea morphogenesis
Q9D1D6	CTHR1_MOUSECollagen triple helix repeat-containing 1 OS=Mus musculus GN=Cthrc1 PE=2 SV=2	P	GO:0090177	establishment of planar polarity involved in neural tube closure
Q8BLU0	FLRT2_MOUSELeucine-rich repeat transmembrane FLRT2 OS=Mus musculus GN=Flrt2 PE=1 SV=1	C	GO:0005789	endoplasmic reticulum membrane
Q8BLU0	FLRT2_MOUSELeucine-rich repeat transmembrane FLRT2 OS=Mus musculus GN=Flrt2 PE=1 SV=1	C	GO:0005887	integral component of plasma membrane
Q8BLU0	FLRT2_MOUSELeucine-rich repeat transmembrane FLRT2 OS=Mus musculus GN=Flrt2 PE=1 SV=1	C	GO:0005911	cell-cell junction
Q8BLU0	FLRT2_MOUSELeucine-rich repeat transmembrane FLRT2 OS=Mus musculus GN=Flrt2 PE=1 SV=1	C	GO:0005925	focal adhesion
Q8BLU0	FLRT2_MOUSELeucine-rich repeat transmembrane FLRT2 OS=Mus musculus GN=Flrt2 PE=1 SV=1	C	GO:0031090	organelle membrane
Q8BLU0	FLRT2_MOUSELeucine-rich repeat transmembrane FLRT2 OS=Mus musculus GN=Flrt2 PE=1 SV=1	C	GO:0031410	cytoplasmic vesicle
Q8BLU0	FLRT2_MOUSELeucine-rich repeat transmembrane FLRT2 OS=Mus musculus GN=Flrt2 PE=1 SV=1	C	GO:0036477	somatodendritic compartment
Q8BLU0	FLRT2_MOUSELeucine-rich repeat transmembrane FLRT2 OS=Mus musculus GN=Flrt2 PE=1 SV=1	C	GO:0043679	axon terminus
Q8BLU0	FLRT2_MOUSELeucine-rich repeat transmembrane FLRT2 OS=Mus musculus GN=Flrt2 PE=1 SV=1	C	GO:0070062	extracellular exosome
Q8BLU0	FLRT2_MOUSELeucine-rich repeat transmembrane FLRT2 OS=Mus musculus GN=Flrt2 PE=1 SV=1	C	GO:0097060	synaptic membrane
Q8BLU0	FLRT2_MOUSELeucine-rich repeat transmembrane FLRT2 OS=Mus musculus GN=Flrt2 PE=1 SV=1	F	GO:0004860	protein kinase inhibitor activity
Q8BLU0	FLRT2_MOUSELeucine-rich repeat transmembrane FLRT2 OS=Mus musculus GN=Flrt2 PE=1 SV=1	F	GO:0005104	fibroblast growth factor receptor binding
Q8BLU0	FLRT2_MOUSELeucine-rich repeat transmembrane FLRT2 OS=Mus musculus GN=Flrt2 PE=1 SV=1	F	GO:0030674	protein binding, bridging
Q8BLU0	FLRT2_MOUSELeucine-rich repeat transmembrane FLRT2 OS=Mus musculus GN=Flrt2 PE=1 SV=1	F	GO:0042803	protein homodimerization activity
Q8BLU0	FLRT2_MOUSELeucine-rich repeat transmembrane FLRT2 OS=Mus musculus GN=Flrt2 PE=1 SV=1	F	GO:0045499	chemorepellent activity
Q8BLU0	FLRT2_MOUSELeucine-rich repeat transmembrane FLRT2 OS=Mus musculus GN=Flrt2 PE=1 SV=1	P	GO:0006469	negative regulation of protein kinase activity
Q8BLU0	FLRT2_MOUSELeucine-rich repeat transmembrane FLRT2 OS=Mus musculus GN=Flrt2 PE=1 SV=1	P	GO:0007411	axon guidance
Q8BLU0	FLRT2_MOUSELeucine-rich repeat transmembrane FLRT2 OS=Mus musculus GN=Flrt2 PE=1 SV=1	P	GO:0008543	fibroblast growth factor receptor signaling pathway
Q8BLU0	FLRT2_MOUSELeucine-rich repeat transmembrane FLRT2 OS=Mus musculus GN=Flrt2 PE=1 SV=1	P	GO:0019221	cytokine-mediated signaling pathway
Q8BLU0	FLRT2_MOUSELeucine-rich repeat transmembrane FLRT2 OS=Mus musculus GN=Flrt2 PE=1 SV=1	P	GO:0046426	negative regulation of receptor signaling pathway via JAK-STAT
Q8BLU0	FLRT2_MOUSELeucine-rich repeat transmembrane FLRT2 OS=Mus musculus GN=Flrt2 PE=1 SV=1	P	GO:0048598	embryonic morphogenesis
Q8BLU0	FLRT2_MOUSELeucine-rich repeat transmembrane FLRT2 OS=Mus musculus GN=Flrt2 PE=1 SV=1	P	GO:0048678	response to axon injury
Q8BLU0	FLRT2_MOUSELeucine-rich repeat transmembrane FLRT2 OS=Mus musculus GN=Flrt2 PE=1 SV=1	P	GO:0050919	negative chemotaxis
Q8BLU0	FLRT2_MOUSELeucine-rich repeat transmembrane FLRT2 OS=Mus musculus GN=Flrt2 PE=1 SV=1	P	GO:0051965	positive regulation of synapse assembly
Q8BLU0	FLRT2_MOUSELeucine-rich repeat transmembrane FLRT2 OS=Mus musculus GN=Flrt2 PE=1 SV=1	P	GO:0061343	cell adhesion involved in heart morphogenesis
Q8BLU0	FLRT2_MOUSELeucine-rich repeat transmembrane FLRT2 OS=Mus musculus GN=Flrt2 PE=1 SV=1	P	GO:0071711	basement membrane organization
Q8BLU0	FLRT2_MOUSELeucine-rich repeat transmembrane FLRT2 OS=Mus musculus GN=Flrt2 PE=1 SV=1	P	GO:0098609	cell-cell adhesion
Q8BLU0	FLRT2_MOUSELeucine-rich repeat transmembrane FLRT2 OS=Mus musculus GN=Flrt2 PE=1 SV=1	P	GO:1990138	neuron projection extension
Q8BLU0	FLRT2_MOUSELeucine-rich repeat transmembrane FLRT2 OS=Mus musculus GN=Flrt2 PE=1 SV=1	P	GO:2001222	regulation of neuron migration
P03888	NU1M_MOUSENADH-ubiquinone oxidoreductase chain 1 OS=Mus musculus GN=Mtnd1 PE=1 SV=3	C	GO:0005747	mitochondrial respiratory chain complex I
P03888	NU1M_MOUSENADH-ubiquinone oxidoreductase chain 1 OS=Mus musculus GN=Mtnd1 PE=1 SV=3	C	GO:0016021	integral component of membrane
P03888	NU1M_MOUSENADH-ubiquinone oxidoreductase chain 1 OS=Mus musculus GN=Mtnd1 PE=1 SV=3	F	GO:0008137	NADH dehydrogenase (ubiquinone) activity
P03888	NU1M_MOUSENADH-ubiquinone oxidoreductase chain 1 OS=Mus musculus GN=Mtnd1 PE=1 SV=3	P	GO:0006120	mitochondrial electron transport, NADH to ubiquinone
P03888	NU1M_MOUSENADH-ubiquinone oxidoreductase chain 1 OS=Mus musculus GN=Mtnd1 PE=1 SV=3	P	GO:0006744	ubiquinone biosynthetic process
P03888	NU1M_MOUSENADH-ubiquinone oxidoreductase chain 1 OS=Mus musculus GN=Mtnd1 PE=1 SV=3	P	GO:0006814	sodium ion transport
P03888	NU1M_MOUSENADH-ubiquinone oxidoreductase chain 1 OS=Mus musculus GN=Mtnd1 PE=1 SV=3	P	GO:0015992	proton transmembrane transport
P43136	NR2F6_MOUSENuclear receptor subfamily 2 group F member 6 OS=Mus musculus GN=Nr2f6 PE=1 SV=2	C	GO:0005654	nucleoplasm
P43136	NR2F6_MOUSENuclear receptor subfamily 2 group F member 6 OS=Mus musculus GN=Nr2f6 PE=1 SV=2	F	GO:0000980	RNA polymerase II distal enhancer sequence-specific DNA binding
P43136	NR2F6_MOUSENuclear receptor subfamily 2 group F member 6 OS=Mus musculus GN=Nr2f6 PE=1 SV=2	F	GO:0001227	DNA-binding transcription repressor activity, RNA polymerase II-specific
P43136	NR2F6_MOUSENuclear receptor subfamily 2 group F member 6 OS=Mus musculus GN=Nr2f6 PE=1 SV=2	F	GO:0001972	retinoic acid binding
P43136	NR2F6_MOUSENuclear receptor subfamily 2 group F member 6 OS=Mus musculus GN=Nr2f6 PE=1 SV=2	F	GO:0003707	steroid hormone receptor activity
P43136	NR2F6_MOUSENuclear receptor subfamily 2 group F member 6 OS=Mus musculus GN=Nr2f6 PE=1 SV=2	F	GO:0003713	transcription coactivator activity
P43136	NR2F6_MOUSENuclear receptor subfamily 2 group F member 6 OS=Mus musculus GN=Nr2f6 PE=1 SV=2	F	GO:0003714	transcription corepressor activity
P43136	NR2F6_MOUSENuclear receptor subfamily 2 group F member 6 OS=Mus musculus GN=Nr2f6 PE=1 SV=2	F	GO:0004879	nuclear receptor activity
P43136	NR2F6_MOUSENuclear receptor subfamily 2 group F member 6 OS=Mus musculus GN=Nr2f6 PE=1 SV=2	F	GO:0008270	zinc ion binding
P43136	NR2F6_MOUSENuclear receptor subfamily 2 group F member 6 OS=Mus musculus GN=Nr2f6 PE=1 SV=2	F	GO:0042803	protein homodimerization activity
P43136	NR2F6_MOUSENuclear receptor subfamily 2 group F member 6 OS=Mus musculus GN=Nr2f6 PE=1 SV=2	P	GO:0000122	negative regulation of transcription by RNA polymerase II
P43136	NR2F6_MOUSENuclear receptor subfamily 2 group F member 6 OS=Mus musculus GN=Nr2f6 PE=1 SV=2	P	GO:0001568	blood vessel development
P43136	NR2F6_MOUSENuclear receptor subfamily 2 group F member 6 OS=Mus musculus GN=Nr2f6 PE=1 SV=2	P	GO:0001701	in utero embryonic development
P43136	NR2F6_MOUSENuclear receptor subfamily 2 group F member 6 OS=Mus musculus GN=Nr2f6 PE=1 SV=2	P	GO:0001890	placenta development
P43136	NR2F6_MOUSENuclear receptor subfamily 2 group F member 6 OS=Mus musculus GN=Nr2f6 PE=1 SV=2	P	GO:0001937	negative regulation of endothelial cell proliferation
P43136	NR2F6_MOUSENuclear receptor subfamily 2 group F member 6 OS=Mus musculus GN=Nr2f6 PE=1 SV=2	P	GO:0003002	regionalization
P43136	NR2F6_MOUSENuclear receptor subfamily 2 group F member 6 OS=Mus musculus GN=Nr2f6 PE=1 SV=2	P	GO:0006367	transcription initiation from RNA polymerase II promoter
P43136	NR2F6_MOUSENuclear receptor subfamily 2 group F member 6 OS=Mus musculus GN=Nr2f6 PE=1 SV=2	P	GO:0006629	lipid metabolic process
P43136	NR2F6_MOUSENuclear receptor subfamily 2 group F member 6 OS=Mus musculus GN=Nr2f6 PE=1 SV=2	P	GO:0010596	negative regulation of endothelial cell migration
P43136	NR2F6_MOUSENuclear receptor subfamily 2 group F member 6 OS=Mus musculus GN=Nr2f6 PE=1 SV=2	P	GO:0030522	intracellular receptor signaling pathway
P43136	NR2F6_MOUSENuclear receptor subfamily 2 group F member 6 OS=Mus musculus GN=Nr2f6 PE=1 SV=2	P	GO:0043153	entrainment of circadian clock by photoperiod
P43136	NR2F6_MOUSENuclear receptor subfamily 2 group F member 6 OS=Mus musculus GN=Nr2f6 PE=1 SV=2	P	GO:0043401	steroid hormone mediated signaling pathway
P43136	NR2F6_MOUSENuclear receptor subfamily 2 group F member 6 OS=Mus musculus GN=Nr2f6 PE=1 SV=2	P	GO:0044703	multi-organism reproductive process
P43136	NR2F6_MOUSENuclear receptor subfamily 2 group F member 6 OS=Mus musculus GN=Nr2f6 PE=1 SV=2	P	GO:0045736	negative regulation of cyclin-dependent protein serine/threonine kinase activity
P43136	NR2F6_MOUSENuclear receptor subfamily 2 group F member 6 OS=Mus musculus GN=Nr2f6 PE=1 SV=2	P	GO:0045893	positive regulation of transcription, DNA-templated
P43136	NR2F6_MOUSENuclear receptor subfamily 2 group F member 6 OS=Mus musculus GN=Nr2f6 PE=1 SV=2	P	GO:0048666	neuron development
P43136	NR2F6_MOUSENuclear receptor subfamily 2 group F member 6 OS=Mus musculus GN=Nr2f6 PE=1 SV=2	P	GO:0050965	detection of temperature stimulus involved in sensory perception of pain
P43136	NR2F6_MOUSENuclear receptor subfamily 2 group F member 6 OS=Mus musculus GN=Nr2f6 PE=1 SV=2	P	GO:0060849	regulation of transcription involved in lymphatic endothelial cell fate commitment
P43136	NR2F6_MOUSENuclear receptor subfamily 2 group F member 6 OS=Mus musculus GN=Nr2f6 PE=1 SV=2	C	GO:0005667	transcription factor complex
P43136	NR2F6_MOUSENuclear receptor subfamily 2 group F member 6 OS=Mus musculus GN=Nr2f6 PE=1 SV=2	P	GO:0045941	positive regulation of transcription, DNA-templated
P43136	NR2F6_MOUSENuclear receptor subfamily 2 group F member 6 OS=Mus musculus GN=Nr2f6 PE=1 SV=2	P	GO:0016481	negative regulation of transcription, DNA-templated
P24288	BCAT1_MOUSEBranched-chain-amino-acid aminotransferase, cytosolic OS=Mus musculus GN=Bcat1 PE=1 SV=2	C	GO:0005759	mitochondrial matrix
P24288	BCAT1_MOUSEBranched-chain-amino-acid aminotransferase, cytosolic OS=Mus musculus GN=Bcat1 PE=1 SV=2	C	GO:0005829	cytosol
P24288	BCAT1_MOUSEBranched-chain-amino-acid aminotransferase, cytosolic OS=Mus musculus GN=Bcat1 PE=1 SV=2	F	GO:0030170	pyridoxal phosphate binding
P24288	BCAT1_MOUSEBranched-chain-amino-acid aminotransferase, cytosolic OS=Mus musculus GN=Bcat1 PE=1 SV=2	F	GO:0042802	identical protein binding
P24288	BCAT1_MOUSEBranched-chain-amino-acid aminotransferase, cytosolic OS=Mus musculus GN=Bcat1 PE=1 SV=2	F	GO:0052654	L-leucine transaminase activity
P24288	BCAT1_MOUSEBranched-chain-amino-acid aminotransferase, cytosolic OS=Mus musculus GN=Bcat1 PE=1 SV=2	F	GO:0052655	L-valine transaminase activity
P24288	BCAT1_MOUSEBranched-chain-amino-acid aminotransferase, cytosolic OS=Mus musculus GN=Bcat1 PE=1 SV=2	F	GO:0052656	L-isoleucine transaminase activity
P24288	BCAT1_MOUSEBranched-chain-amino-acid aminotransferase, cytosolic OS=Mus musculus GN=Bcat1 PE=1 SV=2	P	GO:0000082	G1/S transition of mitotic cell cycle
P24288	BCAT1_MOUSEBranched-chain-amino-acid aminotransferase, cytosolic OS=Mus musculus GN=Bcat1 PE=1 SV=2	P	GO:0006532	aspartate biosynthetic process
P24288	BCAT1_MOUSEBranched-chain-amino-acid aminotransferase, cytosolic OS=Mus musculus GN=Bcat1 PE=1 SV=2	P	GO:0008283	cell population proliferation
P24288	BCAT1_MOUSEBranched-chain-amino-acid aminotransferase, cytosolic OS=Mus musculus GN=Bcat1 PE=1 SV=2	P	GO:0009083	branched-chain amino acid catabolic process
P24288	BCAT1_MOUSEBranched-chain-amino-acid aminotransferase, cytosolic OS=Mus musculus GN=Bcat1 PE=1 SV=2	P	GO:0009098	leucine biosynthetic process
P24288	BCAT1_MOUSEBranched-chain-amino-acid aminotransferase, cytosolic OS=Mus musculus GN=Bcat1 PE=1 SV=2	P	GO:0009099	valine biosynthetic process
Q8BZ21	KAT6A_MOUSEHistone acetyltransferase KAT6A OS=Mus musculus GN=Kat6a PE=1 SV=2	C	GO:0000786	nucleosome
Q8BZ21	KAT6A_MOUSEHistone acetyltransferase KAT6A OS=Mus musculus GN=Kat6a PE=1 SV=2	C	GO:0005730	nucleolus
Q8BZ21	KAT6A_MOUSEHistone acetyltransferase KAT6A OS=Mus musculus GN=Kat6a PE=1 SV=2	C	GO:0005794	Golgi apparatus
Q8BZ21	KAT6A_MOUSEHistone acetyltransferase KAT6A OS=Mus musculus GN=Kat6a PE=1 SV=2	C	GO:0016605	PML body
Q8BZ21	KAT6A_MOUSEHistone acetyltransferase KAT6A OS=Mus musculus GN=Kat6a PE=1 SV=2	C	GO:0070776	MOZ/MORF histone acetyltransferase complex
Q8BZ21	KAT6A_MOUSEHistone acetyltransferase KAT6A OS=Mus musculus GN=Kat6a PE=1 SV=2	C	GO:0071339	MLL1 complex
Q8BZ21	KAT6A_MOUSEHistone acetyltransferase KAT6A OS=Mus musculus GN=Kat6a PE=1 SV=2	C	GO:0072487	MSL complex
Q8BZ21	KAT6A_MOUSEHistone acetyltransferase KAT6A OS=Mus musculus GN=Kat6a PE=1 SV=2	F	GO:0003677	DNA binding
Q8BZ21	KAT6A_MOUSEHistone acetyltransferase KAT6A OS=Mus musculus GN=Kat6a PE=1 SV=2	F	GO:0003713	transcription coactivator activity
Q8BZ21	KAT6A_MOUSEHistone acetyltransferase KAT6A OS=Mus musculus GN=Kat6a PE=1 SV=2	F	GO:0008134	transcription factor binding
Q8BZ21	KAT6A_MOUSEHistone acetyltransferase KAT6A OS=Mus musculus GN=Kat6a PE=1 SV=2	F	GO:0008270	zinc ion binding
Q8BZ21	KAT6A_MOUSEHistone acetyltransferase KAT6A OS=Mus musculus GN=Kat6a PE=1 SV=2	F	GO:0035064	methylated histone binding
Q8BZ21	KAT6A_MOUSEHistone acetyltransferase KAT6A OS=Mus musculus GN=Kat6a PE=1 SV=2	F	GO:0043995	histone acetyltransferase activity (H4-K5 specific)
Q8BZ21	KAT6A_MOUSEHistone acetyltransferase KAT6A OS=Mus musculus GN=Kat6a PE=1 SV=2	F	GO:0043996	histone acetyltransferase activity (H4-K8 specific)
Q8BZ21	KAT6A_MOUSEHistone acetyltransferase KAT6A OS=Mus musculus GN=Kat6a PE=1 SV=2	F	GO:0046972	histone acetyltransferase activity (H4-K16 specific)
Q8BZ21	KAT6A_MOUSEHistone acetyltransferase KAT6A OS=Mus musculus GN=Kat6a PE=1 SV=2	P	GO:0006260	DNA replication
Q8BZ21	KAT6A_MOUSEHistone acetyltransferase KAT6A OS=Mus musculus GN=Kat6a PE=1 SV=2	P	GO:0006334	nucleosome assembly
Q8BZ21	KAT6A_MOUSEHistone acetyltransferase KAT6A OS=Mus musculus GN=Kat6a PE=1 SV=2	P	GO:0010506	regulation of autophagy
Q8BZ21	KAT6A_MOUSEHistone acetyltransferase KAT6A OS=Mus musculus GN=Kat6a PE=1 SV=2	P	GO:0030099	myeloid cell differentiation
Q8BZ21	KAT6A_MOUSEHistone acetyltransferase KAT6A OS=Mus musculus GN=Kat6a PE=1 SV=2	P	GO:0043966	histone H3 acetylation
Q8BZ21	KAT6A_MOUSEHistone acetyltransferase KAT6A OS=Mus musculus GN=Kat6a PE=1 SV=2	P	GO:0043981	histone H4-K5 acetylation
Q8BZ21	KAT6A_MOUSEHistone acetyltransferase KAT6A OS=Mus musculus GN=Kat6a PE=1 SV=2	P	GO:0043982	histone H4-K8 acetylation
Q8BZ21	KAT6A_MOUSEHistone acetyltransferase KAT6A OS=Mus musculus GN=Kat6a PE=1 SV=2	P	GO:0043983	histone H4-K12 acetylation
Q8BZ21	KAT6A_MOUSEHistone acetyltransferase KAT6A OS=Mus musculus GN=Kat6a PE=1 SV=2	P	GO:0043984	histone H4-K16 acetylation
Q8BZ21	KAT6A_MOUSEHistone acetyltransferase KAT6A OS=Mus musculus GN=Kat6a PE=1 SV=2	P	GO:0045892	negative regulation of transcription, DNA-templated
Q8BZ21	KAT6A_MOUSEHistone acetyltransferase KAT6A OS=Mus musculus GN=Kat6a PE=1 SV=2	P	GO:0045893	positive regulation of transcription, DNA-templated
Q8BZ21	KAT6A_MOUSEHistone acetyltransferase KAT6A OS=Mus musculus GN=Kat6a PE=1 SV=2	P	GO:0090398	cellular senescence
Q8BZ21	KAT6A_MOUSEHistone acetyltransferase KAT6A OS=Mus musculus GN=Kat6a PE=1 SV=2	P	GO:1900182	positive regulation of protein localization to nucleus
Q8BZ21	KAT6A_MOUSEHistone acetyltransferase KAT6A OS=Mus musculus GN=Kat6a PE=1 SV=2	P	GO:1901796	regulation of signal transduction by p53 class mediator
Q8BZ21	KAT6A_MOUSEHistone acetyltransferase KAT6A OS=Mus musculus GN=Kat6a PE=1 SV=2	C	GO:0005667	transcription factor complex
Q8BZ21	KAT6A_MOUSEHistone acetyltransferase KAT6A OS=Mus musculus GN=Kat6a PE=1 SV=2	P	GO:0045941	positive regulation of transcription, DNA-templated
Q8BZ21	KAT6A_MOUSEHistone acetyltransferase KAT6A OS=Mus musculus GN=Kat6a PE=1 SV=2	P	GO:0042967	obsolete acyl-carrier-protein biosynthetic process
P47930	FOSL2_MOUSEFos-related antigen 2 OS=Mus musculus GN=Fosl2 PE=1 SV=2	C	GO:0005654	nucleoplasm
P47930	FOSL2_MOUSEFos-related antigen 2 OS=Mus musculus GN=Fosl2 PE=1 SV=2	F	GO:0000978	RNA polymerase II proximal promoter sequence-specific DNA binding
P47930	FOSL2_MOUSEFos-related antigen 2 OS=Mus musculus GN=Fosl2 PE=1 SV=2	F	GO:0003682	chromatin binding
P47930	FOSL2_MOUSEFos-related antigen 2 OS=Mus musculus GN=Fosl2 PE=1 SV=2	F	GO:0003700	DNA-binding transcription factor activity
P47930	FOSL2_MOUSEFos-related antigen 2 OS=Mus musculus GN=Fosl2 PE=1 SV=2	F	GO:0005515	protein binding
P47930	FOSL2_MOUSEFos-related antigen 2 OS=Mus musculus GN=Fosl2 PE=1 SV=2	P	GO:0003334	keratinocyte development
P47930	FOSL2_MOUSEFos-related antigen 2 OS=Mus musculus GN=Fosl2 PE=1 SV=2	P	GO:0008219	cell death
P47930	FOSL2_MOUSEFos-related antigen 2 OS=Mus musculus GN=Fosl2 PE=1 SV=2	P	GO:0048146	positive regulation of fibroblast proliferation
P47930	FOSL2_MOUSEFos-related antigen 2 OS=Mus musculus GN=Fosl2 PE=1 SV=2	P	GO:0051716	cellular response to stimulus
P47930	FOSL2_MOUSEFos-related antigen 2 OS=Mus musculus GN=Fosl2 PE=1 SV=2	P	GO:1902895	positive regulation of pri-miRNA transcription by RNA polymerase II
P47930	FOSL2_MOUSEFos-related antigen 2 OS=Mus musculus GN=Fosl2 PE=1 SV=2	C	GO:0000785	chromatin
P47930	FOSL2_MOUSEFos-related antigen 2 OS=Mus musculus GN=Fosl2 PE=1 SV=2	C	GO:0005667	transcription factor complex
P47930	FOSL2_MOUSEFos-related antigen 2 OS=Mus musculus GN=Fosl2 PE=1 SV=2	P	GO:0045449	regulation of transcription, DNA-templated
P33610	PRI2_MOUSEDNA primase large subunit OS=Mus musculus GN=Prim2 PE=1 SV=1	C	GO:0005654	nucleoplasm
P33610	PRI2_MOUSEDNA primase large subunit OS=Mus musculus GN=Prim2 PE=1 SV=1	C	GO:0005658	alpha DNA polymerase:primase complex
P33610	PRI2_MOUSEDNA primase large subunit OS=Mus musculus GN=Prim2 PE=1 SV=1	C	GO:1990077	primosome complex
P33610	PRI2_MOUSEDNA primase large subunit OS=Mus musculus GN=Prim2 PE=1 SV=1	F	GO:0003697	single-stranded DNA binding
P33610	PRI2_MOUSEDNA primase large subunit OS=Mus musculus GN=Prim2 PE=1 SV=1	F	GO:0003887	DNA-directed DNA polymerase activity
P33610	PRI2_MOUSEDNA primase large subunit OS=Mus musculus GN=Prim2 PE=1 SV=1	F	GO:0003896	DNA primase activity
P33610	PRI2_MOUSEDNA primase large subunit OS=Mus musculus GN=Prim2 PE=1 SV=1	F	GO:0046872	metal ion binding
P33610	PRI2_MOUSEDNA primase large subunit OS=Mus musculus GN=Prim2 PE=1 SV=1	F	GO:0051539	4 iron, 4 sulfur cluster binding
P33610	PRI2_MOUSEDNA primase large subunit OS=Mus musculus GN=Prim2 PE=1 SV=1	P	GO:0000082	G1/S transition of mitotic cell cycle
P33610	PRI2_MOUSEDNA primase large subunit OS=Mus musculus GN=Prim2 PE=1 SV=1	P	GO:0000722	telomere maintenance via recombination
P33610	PRI2_MOUSEDNA primase large subunit OS=Mus musculus GN=Prim2 PE=1 SV=1	P	GO:0006269	DNA replication, synthesis of RNA primer
P33610	PRI2_MOUSEDNA primase large subunit OS=Mus musculus GN=Prim2 PE=1 SV=1	P	GO:0006270	DNA replication initiation
P33610	PRI2_MOUSEDNA primase large subunit OS=Mus musculus GN=Prim2 PE=1 SV=1	P	GO:0006271	DNA strand elongation involved in DNA replication
P33610	PRI2_MOUSEDNA primase large subunit OS=Mus musculus GN=Prim2 PE=1 SV=1	P	GO:0071897	DNA biosynthetic process
P33610	PRI2_MOUSEDNA primase large subunit OS=Mus musculus GN=Prim2 PE=1 SV=1	C	GO:0042575	DNA polymerase complex
P33610	PRI2_MOUSEDNA primase large subunit OS=Mus musculus GN=Prim2 PE=1 SV=1	C	GO:0005730	nucleolus
P33610	PRI2_MOUSEDNA primase large subunit OS=Mus musculus GN=Prim2 PE=1 SV=1	P	GO:0006351	transcription, DNA-templated
Q60715	P4HA1_MOUSEProlyl 4-hydroxylase subunit alpha-1 OS=Mus musculus GN=P4ha1 PE=1 SV=2	C	GO:0005634	nucleus
Q60715	P4HA1_MOUSEProlyl 4-hydroxylase subunit alpha-1 OS=Mus musculus GN=P4ha1 PE=1 SV=2	C	GO:0005739	mitochondrion
Q60715	P4HA1_MOUSEProlyl 4-hydroxylase subunit alpha-1 OS=Mus musculus GN=P4ha1 PE=1 SV=2	C	GO:0005788	endoplasmic reticulum lumen
Q60715	P4HA1_MOUSEProlyl 4-hydroxylase subunit alpha-1 OS=Mus musculus GN=P4ha1 PE=1 SV=2	C	GO:0016020	membrane
Q60715	P4HA1_MOUSEProlyl 4-hydroxylase subunit alpha-1 OS=Mus musculus GN=P4ha1 PE=1 SV=2	C	GO:0016222	procollagen-proline 4-dioxygenase complex
Q60715	P4HA1_MOUSEProlyl 4-hydroxylase subunit alpha-1 OS=Mus musculus GN=P4ha1 PE=1 SV=2	F	GO:0004656	procollagen-proline 4-dioxygenase activity
Q60715	P4HA1_MOUSEProlyl 4-hydroxylase subunit alpha-1 OS=Mus musculus GN=P4ha1 PE=1 SV=2	F	GO:0005506	iron ion binding
Q60715	P4HA1_MOUSEProlyl 4-hydroxylase subunit alpha-1 OS=Mus musculus GN=P4ha1 PE=1 SV=2	F	GO:0005515	protein binding
Q60715	P4HA1_MOUSEProlyl 4-hydroxylase subunit alpha-1 OS=Mus musculus GN=P4ha1 PE=1 SV=2	F	GO:0009055	electron transfer activity
Q60715	P4HA1_MOUSEProlyl 4-hydroxylase subunit alpha-1 OS=Mus musculus GN=P4ha1 PE=1 SV=2	F	GO:0016702	oxidoreductase activity, acting on single donors with incorporation of molecular oxygen, incorporation of two atoms of oxygen
Q60715	P4HA1_MOUSEProlyl 4-hydroxylase subunit alpha-1 OS=Mus musculus GN=P4ha1 PE=1 SV=2	F	GO:0031418	L-ascorbic acid binding
Q60715	P4HA1_MOUSEProlyl 4-hydroxylase subunit alpha-1 OS=Mus musculus GN=P4ha1 PE=1 SV=2	P	GO:0018401	peptidyl-proline hydroxylation to 4-hydroxy-L-proline
Q60715	P4HA1_MOUSEProlyl 4-hydroxylase subunit alpha-1 OS=Mus musculus GN=P4ha1 PE=1 SV=2	P	GO:0030199	collagen fibril organization
Q60715	P4HA1_MOUSEProlyl 4-hydroxylase subunit alpha-1 OS=Mus musculus GN=P4ha1 PE=1 SV=2	P	GO:0055114	oxidation-reduction process
Q60715	P4HA1_MOUSEProlyl 4-hydroxylase subunit alpha-1 OS=Mus musculus GN=P4ha1 PE=1 SV=2	P	GO:0006525	arginine metabolic process
Q60715	P4HA1_MOUSEProlyl 4-hydroxylase subunit alpha-1 OS=Mus musculus GN=P4ha1 PE=1 SV=2	P	GO:0006560	proline metabolic process
Q60715	P4HA1_MOUSEProlyl 4-hydroxylase subunit alpha-1 OS=Mus musculus GN=P4ha1 PE=1 SV=2	P	GO:0006118	obsolete electron transport
Q9CPV2	APC16_MOUSEAnaphase-promoting complex subunit 16 OS=Mus musculus GN=Anapc16 PE=3 SV=1	C	GO:0005654	nucleoplasm
Q9CPV2	APC16_MOUSEAnaphase-promoting complex subunit 16 OS=Mus musculus GN=Anapc16 PE=3 SV=1	C	GO:0005680	anaphase-promoting complex
Q9CPV2	APC16_MOUSEAnaphase-promoting complex subunit 16 OS=Mus musculus GN=Anapc16 PE=3 SV=1	C	GO:0005829	cytosol
Q9CPV2	APC16_MOUSEAnaphase-promoting complex subunit 16 OS=Mus musculus GN=Anapc16 PE=3 SV=1	P	GO:0007049	cell cycle
Q9CPV2	APC16_MOUSEAnaphase-promoting complex subunit 16 OS=Mus musculus GN=Anapc16 PE=3 SV=1	P	GO:0016567	protein ubiquitination
Q9CPV2	APC16_MOUSEAnaphase-promoting complex subunit 16 OS=Mus musculus GN=Anapc16 PE=3 SV=1	P	GO:0031145	anaphase-promoting complex-dependent catabolic process
Q9CPV2	APC16_MOUSEAnaphase-promoting complex subunit 16 OS=Mus musculus GN=Anapc16 PE=3 SV=1	P	GO:0051301	cell division
Q9R1Q6	T176B_MOUSETransmembrane 176B OS=Mus musculus GN=Tmem176b PE=1 SV=1	C	GO:0016021	integral component of membrane
Q9R1Q6	T176B_MOUSETransmembrane 176B OS=Mus musculus GN=Tmem176b PE=1 SV=1	C	GO:0031965	nuclear membrane
Q9R1Q6	T176B_MOUSETransmembrane 176B OS=Mus musculus GN=Tmem176b PE=1 SV=1	P	GO:0009887	animal organ morphogenesis
Q9R1Q6	T176B_MOUSETransmembrane 176B OS=Mus musculus GN=Tmem176b PE=1 SV=1	P	GO:2001199	negative regulation of dendritic cell differentiation
P02802	MT1_MOUSEMetallothionein-1 OS=Mus musculus GN=Mt1 PE=1 SV=1	C	GO:0005634	nucleus
P02802	MT1_MOUSEMetallothionein-1 OS=Mus musculus GN=Mt1 PE=1 SV=1	C	GO:0048471	perinuclear region of cytoplasm
P02802	MT1_MOUSEMetallothionein-1 OS=Mus musculus GN=Mt1 PE=1 SV=1	F	GO:0008270	zinc ion binding
P02802	MT1_MOUSEMetallothionein-1 OS=Mus musculus GN=Mt1 PE=1 SV=1	P	GO:0036018	cellular response to erythropoietin
P02802	MT1_MOUSEMetallothionein-1 OS=Mus musculus GN=Mt1 PE=1 SV=1	P	GO:0045926	negative regulation of growth
P02802	MT1_MOUSEMetallothionein-1 OS=Mus musculus GN=Mt1 PE=1 SV=1	P	GO:0071276	cellular response to cadmium ion
P02802	MT1_MOUSEMetallothionein-1 OS=Mus musculus GN=Mt1 PE=1 SV=1	P	GO:0071294	cellular response to zinc ion
Q9D2N4	DTNA_MOUSEDystrobrevin alpha OS=Mus musculus GN=Dtna PE=1 SV=2	C	GO:0030054	cell junction
Q9D2N4	DTNA_MOUSEDystrobrevin alpha OS=Mus musculus GN=Dtna PE=1 SV=2	C	GO:0030424	axon
Q9D2N4	DTNA_MOUSEDystrobrevin alpha OS=Mus musculus GN=Dtna PE=1 SV=2	C	GO:0031234	extrinsic component of cytoplasmic side of plasma membrane
Q9D2N4	DTNA_MOUSEDystrobrevin alpha OS=Mus musculus GN=Dtna PE=1 SV=2	C	GO:0032991	protein-containing complex
Q9D2N4	DTNA_MOUSEDystrobrevin alpha OS=Mus musculus GN=Dtna PE=1 SV=2	C	GO:0042383	sarcolemma
Q9D2N4	DTNA_MOUSEDystrobrevin alpha OS=Mus musculus GN=Dtna PE=1 SV=2	C	GO:0043232	intracellular non-membrane-bounded organelle
Q9D2N4	DTNA_MOUSEDystrobrevin alpha OS=Mus musculus GN=Dtna PE=1 SV=2	C	GO:0044444	cytoplasmic part
Q9D2N4	DTNA_MOUSEDystrobrevin alpha OS=Mus musculus GN=Dtna PE=1 SV=2	C	GO:0045202	synapse
Q9D2N4	DTNA_MOUSEDystrobrevin alpha OS=Mus musculus GN=Dtna PE=1 SV=2	F	GO:0008092	cytoskeletal protein binding
Q9D2N4	DTNA_MOUSEDystrobrevin alpha OS=Mus musculus GN=Dtna PE=1 SV=2	F	GO:0008270	zinc ion binding
Q9D2N4	DTNA_MOUSEDystrobrevin alpha OS=Mus musculus GN=Dtna PE=1 SV=2	F	GO:0030165	PDZ domain binding
Q9D2N4	DTNA_MOUSEDystrobrevin alpha OS=Mus musculus GN=Dtna PE=1 SV=2	P	GO:0006941	striated muscle contraction
Q9D2N4	DTNA_MOUSEDystrobrevin alpha OS=Mus musculus GN=Dtna PE=1 SV=2	P	GO:0007165	signal transduction
Q9D2N4	DTNA_MOUSEDystrobrevin alpha OS=Mus musculus GN=Dtna PE=1 SV=2	P	GO:0007274	neuromuscular synaptic transmission
Q9D2N4	DTNA_MOUSEDystrobrevin alpha OS=Mus musculus GN=Dtna PE=1 SV=2	P	GO:0022008	neurogenesis
Q9D2N4	DTNA_MOUSEDystrobrevin alpha OS=Mus musculus GN=Dtna PE=1 SV=2	P	GO:0044057	regulation of system process
Q9D2N4	DTNA_MOUSEDystrobrevin alpha OS=Mus musculus GN=Dtna PE=1 SV=2	P	GO:0048518	positive regulation of biological process
Q9D2N4	DTNA_MOUSEDystrobrevin alpha OS=Mus musculus GN=Dtna PE=1 SV=2	P	GO:0048583	regulation of response to stimulus
Q9D2N4	DTNA_MOUSEDystrobrevin alpha OS=Mus musculus GN=Dtna PE=1 SV=2	P	GO:0061061	muscle structure development
Q9D2N4	DTNA_MOUSEDystrobrevin alpha OS=Mus musculus GN=Dtna PE=1 SV=2	P	GO:0065008	regulation of biological quality
Q9D2N4	DTNA_MOUSEDystrobrevin alpha OS=Mus musculus GN=Dtna PE=1 SV=2	P	GO:1903169	regulation of calcium ion transmembrane transport
Q60953	PML_MOUSE PML OS=Mus musculus GN=Pml PE=1 SV=3	C	GO:0000784	nuclear chromosome, telomeric region
Q60953	PML_MOUSE PML OS=Mus musculus GN=Pml PE=1 SV=3	C	GO:0005730	nucleolus
Q60953	PML_MOUSE PML OS=Mus musculus GN=Pml PE=1 SV=3	C	GO:0005829	cytosol
Q60953	PML_MOUSE PML OS=Mus musculus GN=Pml PE=1 SV=3	C	GO:0016363	nuclear matrix
Q60953	PML_MOUSE PML OS=Mus musculus GN=Pml PE=1 SV=3	C	GO:0016605	PML body
Q60953	PML_MOUSE PML OS=Mus musculus GN=Pml PE=1 SV=3	C	GO:0031901	early endosome membrane
Q60953	PML_MOUSE PML OS=Mus musculus GN=Pml PE=1 SV=3	C	GO:0031965	nuclear membrane
Q60953	PML_MOUSE PML OS=Mus musculus GN=Pml PE=1 SV=3	C	GO:0042406	extrinsic component of endoplasmic reticulum membrane
Q60953	PML_MOUSE PML OS=Mus musculus GN=Pml PE=1 SV=3	F	GO:0003677	DNA binding
Q60953	PML_MOUSE PML OS=Mus musculus GN=Pml PE=1 SV=3	F	GO:0003713	transcription coactivator activity
Q60953	PML_MOUSE PML OS=Mus musculus GN=Pml PE=1 SV=3	F	GO:0008270	zinc ion binding
Q60953	PML_MOUSE PML OS=Mus musculus GN=Pml PE=1 SV=3	F	GO:0016740	transferase activity
Q60953	PML_MOUSE PML OS=Mus musculus GN=Pml PE=1 SV=3	F	GO:0031625	ubiquitin protein ligase binding
Q60953	PML_MOUSE PML OS=Mus musculus GN=Pml PE=1 SV=3	F	GO:0032183	SUMO binding
Q60953	PML_MOUSE PML OS=Mus musculus GN=Pml PE=1 SV=3	F	GO:0042803	protein homodimerization activity
Q60953	PML_MOUSE PML OS=Mus musculus GN=Pml PE=1 SV=3	F	GO:0046332	SMAD binding
Q60953	PML_MOUSE PML OS=Mus musculus GN=Pml PE=1 SV=3	F	GO:0046982	protein heterodimerization activity
Q60953	PML_MOUSE PML OS=Mus musculus GN=Pml PE=1 SV=3	F	GO:0050897	cobalt ion binding
Q60953	PML_MOUSE PML OS=Mus musculus GN=Pml PE=1 SV=3	F	GO:0140096	catalytic activity, acting on a protein
Q60953	PML_MOUSE PML OS=Mus musculus GN=Pml PE=1 SV=3	P	GO:0001666	response to hypoxia
Q60953	PML_MOUSE PML OS=Mus musculus GN=Pml PE=1 SV=3	P	GO:0001932	regulation of protein phosphorylation
Q60953	PML_MOUSE PML OS=Mus musculus GN=Pml PE=1 SV=3	P	GO:0002230	positive regulation of defense response to virus by host
Q60953	PML_MOUSE PML OS=Mus musculus GN=Pml PE=1 SV=3	P	GO:0006605	protein targeting
Q60953	PML_MOUSE PML OS=Mus musculus GN=Pml PE=1 SV=3	P	GO:0006919	activation of cysteine-type endopeptidase activity involved in apoptotic process
Q60953	PML_MOUSE PML OS=Mus musculus GN=Pml PE=1 SV=3	P	GO:0006977	DNA damage response, signal transduction by p53 class mediator resulting in cell cycle arrest
Q60953	PML_MOUSE PML OS=Mus musculus GN=Pml PE=1 SV=3	P	GO:0007179	transforming growth factor beta receptor signaling pathway
Q60953	PML_MOUSE PML OS=Mus musculus GN=Pml PE=1 SV=3	P	GO:0007182	common-partner SMAD protein phosphorylation
Q60953	PML_MOUSE PML OS=Mus musculus GN=Pml PE=1 SV=3	P	GO:0008285	negative regulation of cell population proliferation
Q60953	PML_MOUSE PML OS=Mus musculus GN=Pml PE=1 SV=3	P	GO:0008631	intrinsic apoptotic signaling pathway in response to oxidative stress
Q60953	PML_MOUSE PML OS=Mus musculus GN=Pml PE=1 SV=3	P	GO:0009411	response to UV
Q60953	PML_MOUSE PML OS=Mus musculus GN=Pml PE=1 SV=3	P	GO:0010332	response to gamma radiation
Q60953	PML_MOUSE PML OS=Mus musculus GN=Pml PE=1 SV=3	P	GO:0010522	regulation of calcium ion transport into cytosol
Q60953	PML_MOUSE PML OS=Mus musculus GN=Pml PE=1 SV=3	P	GO:0010761	fibroblast migration
Q60953	PML_MOUSE PML OS=Mus musculus GN=Pml PE=1 SV=3	P	GO:0016525	negative regulation of angiogenesis
Q60953	PML_MOUSE PML OS=Mus musculus GN=Pml PE=1 SV=3	P	GO:0016925	protein sumoylation
Q60953	PML_MOUSE PML OS=Mus musculus GN=Pml PE=1 SV=3	P	GO:0030099	myeloid cell differentiation
Q60953	PML_MOUSE PML OS=Mus musculus GN=Pml PE=1 SV=3	P	GO:0030155	regulation of cell adhesion
Q60953	PML_MOUSE PML OS=Mus musculus GN=Pml PE=1 SV=3	P	GO:0030308	negative regulation of cell growth
Q60953	PML_MOUSE PML OS=Mus musculus GN=Pml PE=1 SV=3	P	GO:0030578	PML body organization
Q60953	PML_MOUSE PML OS=Mus musculus GN=Pml PE=1 SV=3	P	GO:0031065	positive regulation of histone deacetylation
Q60953	PML_MOUSE PML OS=Mus musculus GN=Pml PE=1 SV=3	P	GO:0032206	positive regulation of telomere maintenance
Q60953	PML_MOUSE PML OS=Mus musculus GN=Pml PE=1 SV=3	P	GO:0032211	negative regulation of telomere maintenance via telomerase
Q60953	PML_MOUSE PML OS=Mus musculus GN=Pml PE=1 SV=3	P	GO:0032469	endoplasmic reticulum calcium ion homeostasis
Q60953	PML_MOUSE PML OS=Mus musculus GN=Pml PE=1 SV=3	P	GO:0032922	circadian regulation of gene expression
Q60953	PML_MOUSE PML OS=Mus musculus GN=Pml PE=1 SV=3	P	GO:0032938	negative regulation of translation in response to oxidative stress
Q60953	PML_MOUSE PML OS=Mus musculus GN=Pml PE=1 SV=3	P	GO:0042771	intrinsic apoptotic signaling pathway in response to DNA damage by p53 class mediator
Q60953	PML_MOUSE PML OS=Mus musculus GN=Pml PE=1 SV=3	P	GO:0043153	entrainment of circadian clock by photoperiod
Q60953	PML_MOUSE PML OS=Mus musculus GN=Pml PE=1 SV=3	P	GO:0043161	proteasome-mediated ubiquitin-dependent protein catabolic process
Q60953	PML_MOUSE PML OS=Mus musculus GN=Pml PE=1 SV=3	P	GO:0045165	cell fate commitment
Q60953	PML_MOUSE PML OS=Mus musculus GN=Pml PE=1 SV=3	P	GO:0045343	regulation of MHC class I biosynthetic process
Q60953	PML_MOUSE PML OS=Mus musculus GN=Pml PE=1 SV=3	P	GO:0045892	negative regulation of transcription, DNA-templated
Q60953	PML_MOUSE PML OS=Mus musculus GN=Pml PE=1 SV=3	P	GO:0048146	positive regulation of fibroblast proliferation
Q60953	PML_MOUSE PML OS=Mus musculus GN=Pml PE=1 SV=3	P	GO:0048384	retinoic acid receptor signaling pathway
Q60953	PML_MOUSE PML OS=Mus musculus GN=Pml PE=1 SV=3	P	GO:0050713	negative regulation of interleukin-1 beta secretion
Q60953	PML_MOUSE PML OS=Mus musculus GN=Pml PE=1 SV=3	P	GO:0050821	protein stabilization
Q60953	PML_MOUSE PML OS=Mus musculus GN=Pml PE=1 SV=3	P	GO:0051457	maintenance of protein location in nucleus
Q60953	PML_MOUSE PML OS=Mus musculus GN=Pml PE=1 SV=3	P	GO:0051974	negative regulation of telomerase activity
Q60953	PML_MOUSE PML OS=Mus musculus GN=Pml PE=1 SV=3	P	GO:0060058	positive regulation of apoptotic process involved in mammary gland involution
Q60953	PML_MOUSE PML OS=Mus musculus GN=Pml PE=1 SV=3	P	GO:0060333	interferon-gamma-mediated signaling pathway
Q60953	PML_MOUSE PML OS=Mus musculus GN=Pml PE=1 SV=3	P	GO:0060444	branching involved in mammary gland duct morphogenesis
Q60953	PML_MOUSE PML OS=Mus musculus GN=Pml PE=1 SV=3	P	GO:0070059	intrinsic apoptotic signaling pathway in response to endoplasmic reticulum stress
Q60953	PML_MOUSE PML OS=Mus musculus GN=Pml PE=1 SV=3	P	GO:0071353	cellular response to interleukin-4
Q60953	PML_MOUSE PML OS=Mus musculus GN=Pml PE=1 SV=3	P	GO:0090398	cellular senescence
Q60953	PML_MOUSE PML OS=Mus musculus GN=Pml PE=1 SV=3	P	GO:1901796	regulation of signal transduction by p53 class mediator
Q60953	PML_MOUSE PML OS=Mus musculus GN=Pml PE=1 SV=3	P	GO:1902187	negative regulation of viral release from host cell
Q60953	PML_MOUSE PML OS=Mus musculus GN=Pml PE=1 SV=3	P	GO:1904816	positive regulation of protein localization to chromosome, telomeric region
Q60953	PML_MOUSE PML OS=Mus musculus GN=Pml PE=1 SV=3	P	GO:2000059	negative regulation of ubiquitin-dependent protein catabolic process
Q60953	PML_MOUSE PML OS=Mus musculus GN=Pml PE=1 SV=3	P	GO:2000779	regulation of double-strand break repair
Q60953	PML_MOUSE PML OS=Mus musculus GN=Pml PE=1 SV=3	P	GO:2001238	positive regulation of extrinsic apoptotic signaling pathway
Q60953	PML_MOUSE PML OS=Mus musculus GN=Pml PE=1 SV=3	C	GO:0005667	transcription factor complex
Q60953	PML_MOUSE PML OS=Mus musculus GN=Pml PE=1 SV=3	P	GO:0045941	positive regulation of transcription, DNA-templated
Q9CQL7	MOFA1_MOUSEMORF4 family-associated 1 OS=Mus musculus GN=Mrfap1 PE=1 SV=1	C	GO:0005634	nucleus
Q9CQL7	MOFA1_MOUSEMORF4 family-associated 1 OS=Mus musculus GN=Mrfap1 PE=1 SV=1	C	GO:0048471	perinuclear region of cytoplasm
Q9CQL7	MOFA1_MOUSEMORF4 family-associated 1 OS=Mus musculus GN=Mrfap1 PE=1 SV=1	F	GO:0004559	alpha-mannosidase activity
Q9CQL7	MOFA1_MOUSEMORF4 family-associated 1 OS=Mus musculus GN=Mrfap1 PE=1 SV=1	F	GO:0008270	zinc ion binding
Q9CQL7	MOFA1_MOUSEMORF4 family-associated 1 OS=Mus musculus GN=Mrfap1 PE=1 SV=1	F	GO:0030246	carbohydrate binding
Q9CQL7	MOFA1_MOUSEMORF4 family-associated 1 OS=Mus musculus GN=Mrfap1 PE=1 SV=1	F	GO:0042802	identical protein binding
Q9CQL7	MOFA1_MOUSEMORF4 family-associated 1 OS=Mus musculus GN=Mrfap1 PE=1 SV=1	P	GO:0006013	mannose metabolic process
Q8BMI4	GEN_MOUSEFlap endonuclease GEN homolog 1 OS=Mus musculus GN=Gen1 PE=1 SV=2	C	GO:0005662	DNA replication factor A complex
Q8BMI4	GEN_MOUSEFlap endonuclease GEN homolog 1 OS=Mus musculus GN=Gen1 PE=1 SV=2	C	GO:0005675	transcription factor TFIIH holo complex
Q8BMI4	GEN_MOUSEFlap endonuclease GEN homolog 1 OS=Mus musculus GN=Gen1 PE=1 SV=2	C	GO:0005813	centrosome
Q8BMI4	GEN_MOUSEFlap endonuclease GEN homolog 1 OS=Mus musculus GN=Gen1 PE=1 SV=2	C	GO:0070062	extracellular exosome
Q8BMI4	GEN_MOUSEFlap endonuclease GEN homolog 1 OS=Mus musculus GN=Gen1 PE=1 SV=2	F	GO:0000405	bubble DNA binding
Q8BMI4	GEN_MOUSEFlap endonuclease GEN homolog 1 OS=Mus musculus GN=Gen1 PE=1 SV=2	F	GO:0003690	double-stranded DNA binding
Q8BMI4	GEN_MOUSEFlap endonuclease GEN homolog 1 OS=Mus musculus GN=Gen1 PE=1 SV=2	F	GO:0003697	single-stranded DNA binding
Q8BMI4	GEN_MOUSEFlap endonuclease GEN homolog 1 OS=Mus musculus GN=Gen1 PE=1 SV=2	F	GO:0004527	exonuclease activity
Q8BMI4	GEN_MOUSEFlap endonuclease GEN homolog 1 OS=Mus musculus GN=Gen1 PE=1 SV=2	F	GO:0008821	crossover junction endodeoxyribonuclease activity
Q8BMI4	GEN_MOUSEFlap endonuclease GEN homolog 1 OS=Mus musculus GN=Gen1 PE=1 SV=2	F	GO:0042803	protein homodimerization activity
Q8BMI4	GEN_MOUSEFlap endonuclease GEN homolog 1 OS=Mus musculus GN=Gen1 PE=1 SV=2	F	GO:0046872	metal ion binding
Q8BMI4	GEN_MOUSEFlap endonuclease GEN homolog 1 OS=Mus musculus GN=Gen1 PE=1 SV=2	F	GO:0047485	protein N-terminus binding
Q8BMI4	GEN_MOUSEFlap endonuclease GEN homolog 1 OS=Mus musculus GN=Gen1 PE=1 SV=2	P	GO:0000724	double-strand break repair via homologous recombination
Q8BMI4	GEN_MOUSEFlap endonuclease GEN homolog 1 OS=Mus musculus GN=Gen1 PE=1 SV=2	P	GO:0006283	transcription-coupled nucleotide-excision repair
Q8BMI4	GEN_MOUSEFlap endonuclease GEN homolog 1 OS=Mus musculus GN=Gen1 PE=1 SV=2	P	GO:0006293	nucleotide-excision repair, preincision complex stabilization
Q8BMI4	GEN_MOUSEFlap endonuclease GEN homolog 1 OS=Mus musculus GN=Gen1 PE=1 SV=2	P	GO:0006294	nucleotide-excision repair, preincision complex assembly
Q8BMI4	GEN_MOUSEFlap endonuclease GEN homolog 1 OS=Mus musculus GN=Gen1 PE=1 SV=2	P	GO:0006295	nucleotide-excision repair, DNA incision, 3'-to lesion
Q8BMI4	GEN_MOUSEFlap endonuclease GEN homolog 1 OS=Mus musculus GN=Gen1 PE=1 SV=2	P	GO:0006296	nucleotide-excision repair, DNA incision, 5'-to lesion
Q8BMI4	GEN_MOUSEFlap endonuclease GEN homolog 1 OS=Mus musculus GN=Gen1 PE=1 SV=2	P	GO:0009650	UV protection
Q8BMI4	GEN_MOUSEFlap endonuclease GEN homolog 1 OS=Mus musculus GN=Gen1 PE=1 SV=2	P	GO:0010225	response to UV-C
Q8BMI4	GEN_MOUSEFlap endonuclease GEN homolog 1 OS=Mus musculus GN=Gen1 PE=1 SV=2	P	GO:0010824	regulation of centrosome duplication
Q8BMI4	GEN_MOUSEFlap endonuclease GEN homolog 1 OS=Mus musculus GN=Gen1 PE=1 SV=2	P	GO:0043066	negative regulation of apoptotic process
Q8BMI4	GEN_MOUSEFlap endonuclease GEN homolog 1 OS=Mus musculus GN=Gen1 PE=1 SV=2	P	GO:0071140	resolution of mitotic recombination intermediates
Q8BMI4	GEN_MOUSEFlap endonuclease GEN homolog 1 OS=Mus musculus GN=Gen1 PE=1 SV=2	P	GO:0090267	positive regulation of mitotic cell cycle spindle assembly checkpoint
Q8BMI4	GEN_MOUSEFlap endonuclease GEN homolog 1 OS=Mus musculus GN=Gen1 PE=1 SV=2	P	GO:0006308	DNA catabolic process
P06684	CO5_MOUSEComplement C5 OS=Mus musculus GN=C5 PE=1 SV=2	C	GO:0005579	membrane attack complex
P06684	CO5_MOUSEComplement C5 OS=Mus musculus GN=C5 PE=1 SV=2	C	GO:0070062	extracellular exosome
P06684	CO5_MOUSEComplement C5 OS=Mus musculus GN=C5 PE=1 SV=2	F	GO:0004866	endopeptidase inhibitor activity
P06684	CO5_MOUSEComplement C5 OS=Mus musculus GN=C5 PE=1 SV=2	F	GO:0008009	chemokine activity
P06684	CO5_MOUSEComplement C5 OS=Mus musculus GN=C5 PE=1 SV=2	P	GO:0000187	activation of MAPK activity
P06684	CO5_MOUSEComplement C5 OS=Mus musculus GN=C5 PE=1 SV=2	P	GO:0001701	in utero embryonic development
P06684	CO5_MOUSEComplement C5 OS=Mus musculus GN=C5 PE=1 SV=2	P	GO:0006954	inflammatory response
P06684	CO5_MOUSEComplement C5 OS=Mus musculus GN=C5 PE=1 SV=2	P	GO:0006957	complement activation, alternative pathway
P06684	CO5_MOUSEComplement C5 OS=Mus musculus GN=C5 PE=1 SV=2	P	GO:0006958	complement activation, classical pathway
P06684	CO5_MOUSEComplement C5 OS=Mus musculus GN=C5 PE=1 SV=2	P	GO:0007166	cell surface receptor signaling pathway
P06684	CO5_MOUSEComplement C5 OS=Mus musculus GN=C5 PE=1 SV=2	P	GO:0007186	G protein-coupled receptor signaling pathway
P06684	CO5_MOUSEComplement C5 OS=Mus musculus GN=C5 PE=1 SV=2	P	GO:0010575	positive regulation of vascular endothelial growth factor production
P06684	CO5_MOUSEComplement C5 OS=Mus musculus GN=C5 PE=1 SV=2	P	GO:0010760	negative regulation of macrophage chemotaxis
P06684	CO5_MOUSEComplement C5 OS=Mus musculus GN=C5 PE=1 SV=2	P	GO:0010951	negative regulation of endopeptidase activity
P06684	CO5_MOUSEComplement C5 OS=Mus musculus GN=C5 PE=1 SV=2	P	GO:0019835	cytolysis
P06684	CO5_MOUSEComplement C5 OS=Mus musculus GN=C5 PE=1 SV=2	P	GO:0030449	regulation of complement activation
P06684	CO5_MOUSEComplement C5 OS=Mus musculus GN=C5 PE=1 SV=2	P	GO:0045766	positive regulation of angiogenesis
P06684	CO5_MOUSEComplement C5 OS=Mus musculus GN=C5 PE=1 SV=2	P	GO:0090197	positive regulation of chemokine secretion
P06684	CO5_MOUSEComplement C5 OS=Mus musculus GN=C5 PE=1 SV=2	P	GO:0098779	positive regulation of mitophagy in response to mitochondrial depolarization
Q61286	HTF4_MOUSETranscription factor 12 OS=Mus musculus GN=Tcf12 PE=1 SV=2	C	GO:0000790	nuclear chromatin
Q61286	HTF4_MOUSETranscription factor 12 OS=Mus musculus GN=Tcf12 PE=1 SV=2	C	GO:0005737	cytoplasm
Q61286	HTF4_MOUSETranscription factor 12 OS=Mus musculus GN=Tcf12 PE=1 SV=2	C	GO:0090575	RNA polymerase II transcription factor complex
Q61286	HTF4_MOUSETranscription factor 12 OS=Mus musculus GN=Tcf12 PE=1 SV=2	F	GO:0001093	TFIIB-class transcription factor binding
Q61286	HTF4_MOUSETranscription factor 12 OS=Mus musculus GN=Tcf12 PE=1 SV=2	F	GO:0003700	DNA-binding transcription factor activity
Q61286	HTF4_MOUSETranscription factor 12 OS=Mus musculus GN=Tcf12 PE=1 SV=2	F	GO:0003713	transcription coactivator activity
Q61286	HTF4_MOUSETranscription factor 12 OS=Mus musculus GN=Tcf12 PE=1 SV=2	F	GO:0008022	protein C-terminus binding
Q61286	HTF4_MOUSETranscription factor 12 OS=Mus musculus GN=Tcf12 PE=1 SV=2	F	GO:0035326	enhancer binding
Q61286	HTF4_MOUSETranscription factor 12 OS=Mus musculus GN=Tcf12 PE=1 SV=2	F	GO:0035497	cAMP response element binding
Q61286	HTF4_MOUSETranscription factor 12 OS=Mus musculus GN=Tcf12 PE=1 SV=2	F	GO:0042803	protein homodimerization activity
Q61286	HTF4_MOUSETranscription factor 12 OS=Mus musculus GN=Tcf12 PE=1 SV=2	F	GO:0043425	bHLH transcription factor binding
Q61286	HTF4_MOUSETranscription factor 12 OS=Mus musculus GN=Tcf12 PE=1 SV=2	F	GO:0046332	SMAD binding
Q61286	HTF4_MOUSETranscription factor 12 OS=Mus musculus GN=Tcf12 PE=1 SV=2	F	GO:0046982	protein heterodimerization activity
Q61286	HTF4_MOUSETranscription factor 12 OS=Mus musculus GN=Tcf12 PE=1 SV=2	F	GO:0070888	E-box binding
Q61286	HTF4_MOUSETranscription factor 12 OS=Mus musculus GN=Tcf12 PE=1 SV=2	F	GO:0071837	HMG box domain binding
Q61286	HTF4_MOUSETranscription factor 12 OS=Mus musculus GN=Tcf12 PE=1 SV=2	P	GO:0001775	cell activation
Q61286	HTF4_MOUSETranscription factor 12 OS=Mus musculus GN=Tcf12 PE=1 SV=2	P	GO:0002520	immune system development
Q61286	HTF4_MOUSETranscription factor 12 OS=Mus musculus GN=Tcf12 PE=1 SV=2	P	GO:0006367	transcription initiation from RNA polymerase II promoter
Q61286	HTF4_MOUSETranscription factor 12 OS=Mus musculus GN=Tcf12 PE=1 SV=2	P	GO:0006955	immune response
Q61286	HTF4_MOUSETranscription factor 12 OS=Mus musculus GN=Tcf12 PE=1 SV=2	P	GO:0007517	muscle organ development
Q61286	HTF4_MOUSETranscription factor 12 OS=Mus musculus GN=Tcf12 PE=1 SV=2	P	GO:0045666	positive regulation of neuron differentiation
Q61286	HTF4_MOUSETranscription factor 12 OS=Mus musculus GN=Tcf12 PE=1 SV=2	P	GO:0045944	positive regulation of transcription by RNA polymerase II
Q61286	HTF4_MOUSETranscription factor 12 OS=Mus musculus GN=Tcf12 PE=1 SV=2	P	GO:0048519	negative regulation of biological process
Q61286	HTF4_MOUSETranscription factor 12 OS=Mus musculus GN=Tcf12 PE=1 SV=2	P	GO:0051726	regulation of cell cycle
Q61286	HTF4_MOUSETranscription factor 12 OS=Mus musculus GN=Tcf12 PE=1 SV=2	P	GO:0065004	protein-DNA complex assembly
Q61286	HTF4_MOUSETranscription factor 12 OS=Mus musculus GN=Tcf12 PE=1 SV=2	P	GO:0045449	regulation of transcription, DNA-templated
Q61286	HTF4_MOUSETranscription factor 12 OS=Mus musculus GN=Tcf12 PE=1 SV=2	P	GO:0045941	positive regulation of transcription, DNA-templated
Q3U0J8	TBD2B_MOUSETBC1 domain family member 2B OS=Mus musculus GN=Tbc1d2b PE=1 SV=2	C	GO:0012505	endomembrane system
Q3U0J8	TBD2B_MOUSETBC1 domain family member 2B OS=Mus musculus GN=Tbc1d2b PE=1 SV=2	C	GO:0030054	cell junction
Q3U0J8	TBD2B_MOUSETBC1 domain family member 2B OS=Mus musculus GN=Tbc1d2b PE=1 SV=2	C	GO:0031410	cytoplasmic vesicle
Q3U0J8	TBD2B_MOUSETBC1 domain family member 2B OS=Mus musculus GN=Tbc1d2b PE=1 SV=2	F	GO:0005096	GTPase activator activity
Q3U0J8	TBD2B_MOUSETBC1 domain family member 2B OS=Mus musculus GN=Tbc1d2b PE=1 SV=2	F	GO:0017137	Rab GTPase binding
Q3U0J8	TBD2B_MOUSETBC1 domain family member 2B OS=Mus musculus GN=Tbc1d2b PE=1 SV=2	F	GO:0045296	cadherin binding
Q3U0J8	TBD2B_MOUSETBC1 domain family member 2B OS=Mus musculus GN=Tbc1d2b PE=1 SV=2	P	GO:0006886	intracellular protein transport
Q3U0J8	TBD2B_MOUSETBC1 domain family member 2B OS=Mus musculus GN=Tbc1d2b PE=1 SV=2	P	GO:0031338	regulation of vesicle fusion
Q3U0J8	TBD2B_MOUSETBC1 domain family member 2B OS=Mus musculus GN=Tbc1d2b PE=1 SV=2	P	GO:0090630	activation of GTPase activity
Q3U0J8	TBD2B_MOUSETBC1 domain family member 2B OS=Mus musculus GN=Tbc1d2b PE=1 SV=2	P	GO:1902017	regulation of cilium assembly
O35929	REM1_MOUSEGTP-binding REM 1 OS=Mus musculus GN=Rem1 PE=1 SV=1	C	GO:0009898	cytoplasmic side of plasma membrane
O35929	REM1_MOUSEGTP-binding REM 1 OS=Mus musculus GN=Rem1 PE=1 SV=1	C	GO:0030496	midbody
O35929	REM1_MOUSEGTP-binding REM 1 OS=Mus musculus GN=Rem1 PE=1 SV=1	C	GO:0051233	spindle midzone
O35929	REM1_MOUSEGTP-binding REM 1 OS=Mus musculus GN=Rem1 PE=1 SV=1	C	GO:0072686	mitotic spindle
O35929	REM1_MOUSEGTP-binding REM 1 OS=Mus musculus GN=Rem1 PE=1 SV=1	F	GO:0000287	magnesium ion binding
O35929	REM1_MOUSEGTP-binding REM 1 OS=Mus musculus GN=Rem1 PE=1 SV=1	F	GO:0003924	GTPase activity
O35929	REM1_MOUSEGTP-binding REM 1 OS=Mus musculus GN=Rem1 PE=1 SV=1	F	GO:0005516	calmodulin binding
O35929	REM1_MOUSEGTP-binding REM 1 OS=Mus musculus GN=Rem1 PE=1 SV=1	F	GO:0005525	GTP binding
O35929	REM1_MOUSEGTP-binding REM 1 OS=Mus musculus GN=Rem1 PE=1 SV=1	F	GO:0019003	GDP binding
O35929	REM1_MOUSEGTP-binding REM 1 OS=Mus musculus GN=Rem1 PE=1 SV=1	P	GO:0006955	immune response
O35929	REM1_MOUSEGTP-binding REM 1 OS=Mus musculus GN=Rem1 PE=1 SV=1	P	GO:0007166	cell surface receptor signaling pathway
O35929	REM1_MOUSEGTP-binding REM 1 OS=Mus musculus GN=Rem1 PE=1 SV=1	P	GO:0007264	small GTPase mediated signal transduction
O35929	REM1_MOUSEGTP-binding REM 1 OS=Mus musculus GN=Rem1 PE=1 SV=1	P	GO:0051276	chromosome organization
O35929	REM1_MOUSEGTP-binding REM 1 OS=Mus musculus GN=Rem1 PE=1 SV=1	P	GO:0051310	metaphase plate congression
O35929	REM1_MOUSEGTP-binding REM 1 OS=Mus musculus GN=Rem1 PE=1 SV=1	P	GO:1901842	negative regulation of high voltage-gated calcium channel activity
Q9QY30	ABCBB_MOUSEBile salt export pump OS=Mus musculus GN=Abcb11 PE=1 SV=2	C	GO:0005737	cytoplasm
Q9QY30	ABCBB_MOUSEBile salt export pump OS=Mus musculus GN=Abcb11 PE=1 SV=2	C	GO:0005887	integral component of plasma membrane
Q9QY30	ABCBB_MOUSEBile salt export pump OS=Mus musculus GN=Abcb11 PE=1 SV=2	C	GO:0009986	cell surface
Q9QY30	ABCBB_MOUSEBile salt export pump OS=Mus musculus GN=Abcb11 PE=1 SV=2	C	GO:0045177	apical part of cell
Q9QY30	ABCBB_MOUSEBile salt export pump OS=Mus musculus GN=Abcb11 PE=1 SV=2	C	GO:0046581	intercellular canaliculus
Q9QY30	ABCBB_MOUSEBile salt export pump OS=Mus musculus GN=Abcb11 PE=1 SV=2	C	GO:0070062	extracellular exosome
Q9QY30	ABCBB_MOUSEBile salt export pump OS=Mus musculus GN=Abcb11 PE=1 SV=2	F	GO:0005515	protein binding
Q9QY30	ABCBB_MOUSEBile salt export pump OS=Mus musculus GN=Abcb11 PE=1 SV=2	F	GO:0005524	ATP binding
Q9QY30	ABCBB_MOUSEBile salt export pump OS=Mus musculus GN=Abcb11 PE=1 SV=2	F	GO:0008525	phosphatidylcholine transporter activity
Q9QY30	ABCBB_MOUSEBile salt export pump OS=Mus musculus GN=Abcb11 PE=1 SV=2	F	GO:0008554	sodium-exporting ATPase activity, phosphorylative mechanism
Q9QY30	ABCBB_MOUSEBile salt export pump OS=Mus musculus GN=Abcb11 PE=1 SV=2	F	GO:0008559	xenobiotic transmembrane transporting ATPase activity
Q9QY30	ABCBB_MOUSEBile salt export pump OS=Mus musculus GN=Abcb11 PE=1 SV=2	F	GO:0015126	canalicular bile acid transmembrane transporter activity
Q9QY30	ABCBB_MOUSEBile salt export pump OS=Mus musculus GN=Abcb11 PE=1 SV=2	F	GO:0015432	bile acid-exporting ATPase activity
Q9QY30	ABCBB_MOUSEBile salt export pump OS=Mus musculus GN=Abcb11 PE=1 SV=2	P	GO:0000086	G2/M transition of mitotic cell cycle
Q9QY30	ABCBB_MOUSEBile salt export pump OS=Mus musculus GN=Abcb11 PE=1 SV=2	P	GO:0002481	antigen processing and presentation of exogenous protein antigen via MHC class Ib, TAP-dependent
Q9QY30	ABCBB_MOUSEBile salt export pump OS=Mus musculus GN=Abcb11 PE=1 SV=2	P	GO:0002485	antigen processing and presentation of endogenous peptide antigen via MHC class I via ER pathway, TAP-dependent
Q9QY30	ABCBB_MOUSEBile salt export pump OS=Mus musculus GN=Abcb11 PE=1 SV=2	P	GO:0002489	antigen processing and presentation of endogenous peptide antigen via MHC class Ib via ER pathway, TAP-dependent
Q9QY30	ABCBB_MOUSEBile salt export pump OS=Mus musculus GN=Abcb11 PE=1 SV=2	P	GO:0002591	positive regulation of antigen processing and presentation of peptide antigen via MHC class I
Q9QY30	ABCBB_MOUSEBile salt export pump OS=Mus musculus GN=Abcb11 PE=1 SV=2	P	GO:0006699	bile acid biosynthetic process
Q9QY30	ABCBB_MOUSEBile salt export pump OS=Mus musculus GN=Abcb11 PE=1 SV=2	P	GO:0006855	drug transmembrane transport
Q9QY30	ABCBB_MOUSEBile salt export pump OS=Mus musculus GN=Abcb11 PE=1 SV=2	P	GO:0014070	response to organic cyclic compound
Q9QY30	ABCBB_MOUSEBile salt export pump OS=Mus musculus GN=Abcb11 PE=1 SV=2	P	GO:0015722	canalicular bile acid transport
Q9QY30	ABCBB_MOUSEBile salt export pump OS=Mus musculus GN=Abcb11 PE=1 SV=2	P	GO:0035725	sodium ion transmembrane transport
Q9QY30	ABCBB_MOUSEBile salt export pump OS=Mus musculus GN=Abcb11 PE=1 SV=2	P	GO:0072089	stem cell proliferation
Q9QY30	ABCBB_MOUSEBile salt export pump OS=Mus musculus GN=Abcb11 PE=1 SV=2	P	GO:0097035	regulation of membrane lipid distribution
Q9QY30	ABCBB_MOUSEBile salt export pump OS=Mus musculus GN=Abcb11 PE=1 SV=2	P	GO:1901700	response to oxygen-containing compound
Q9QY30	ABCBB_MOUSEBile salt export pump OS=Mus musculus GN=Abcb11 PE=1 SV=2	P	GO:2001140	positive regulation of phospholipid transport
Q3UHG7	LCHN_MOUSE LCHN OS=Mus musculus GN=Lchn PE=2 SV=1	C	GO:0005737	cytoplasm
Q3UHG7	LCHN_MOUSE LCHN OS=Mus musculus GN=Lchn PE=2 SV=1	P	GO:0051179	localization
Q9JKF6	NECT1_MOUSENectin-1 OS=Mus musculus GN=Nectin1 PE=1 SV=3	C	GO:0005615	extracellular space
Q9JKF6	NECT1_MOUSENectin-1 OS=Mus musculus GN=Nectin1 PE=1 SV=3	C	GO:0005887	integral component of plasma membrane
Q9JKF6	NECT1_MOUSENectin-1 OS=Mus musculus GN=Nectin1 PE=1 SV=3	C	GO:0005913	cell-cell adherens junction
Q9JKF6	NECT1_MOUSENectin-1 OS=Mus musculus GN=Nectin1 PE=1 SV=3	C	GO:0016342	catenin complex
Q9JKF6	NECT1_MOUSENectin-1 OS=Mus musculus GN=Nectin1 PE=1 SV=3	C	GO:0032584	growth cone membrane
Q9JKF6	NECT1_MOUSENectin-1 OS=Mus musculus GN=Nectin1 PE=1 SV=3	C	GO:0042734	presynaptic membrane
Q9JKF6	NECT1_MOUSENectin-1 OS=Mus musculus GN=Nectin1 PE=1 SV=3	C	GO:0043231	intracellular membrane-bounded organelle
Q9JKF6	NECT1_MOUSENectin-1 OS=Mus musculus GN=Nectin1 PE=1 SV=3	F	GO:0001618	virus receptor activity
Q9JKF6	NECT1_MOUSENectin-1 OS=Mus musculus GN=Nectin1 PE=1 SV=3	F	GO:0005102	signaling receptor binding
Q9JKF6	NECT1_MOUSENectin-1 OS=Mus musculus GN=Nectin1 PE=1 SV=3	F	GO:0015026	coreceptor activity
Q9JKF6	NECT1_MOUSENectin-1 OS=Mus musculus GN=Nectin1 PE=1 SV=3	F	GO:0030246	carbohydrate binding
Q9JKF6	NECT1_MOUSENectin-1 OS=Mus musculus GN=Nectin1 PE=1 SV=3	F	GO:0042803	protein homodimerization activity
Q9JKF6	NECT1_MOUSENectin-1 OS=Mus musculus GN=Nectin1 PE=1 SV=3	F	GO:0046790	virion binding
Q9JKF6	NECT1_MOUSENectin-1 OS=Mus musculus GN=Nectin1 PE=1 SV=3	F	GO:0046982	protein heterodimerization activity
Q9JKF6	NECT1_MOUSENectin-1 OS=Mus musculus GN=Nectin1 PE=1 SV=3	F	GO:0050839	cell adhesion molecule binding
Q9JKF6	NECT1_MOUSENectin-1 OS=Mus musculus GN=Nectin1 PE=1 SV=3	P	GO:0002089	lens morphogenesis in camera-type eye
Q9JKF6	NECT1_MOUSENectin-1 OS=Mus musculus GN=Nectin1 PE=1 SV=3	P	GO:0002824	positive regulation of adaptive immune response based on somatic recombination of immune receptors built from immunoglobulin superfamily domains
Q9JKF6	NECT1_MOUSENectin-1 OS=Mus musculus GN=Nectin1 PE=1 SV=3	P	GO:0002934	desmosome organization
Q9JKF6	NECT1_MOUSENectin-1 OS=Mus musculus GN=Nectin1 PE=1 SV=3	P	GO:0006826	iron ion transport
Q9JKF6	NECT1_MOUSENectin-1 OS=Mus musculus GN=Nectin1 PE=1 SV=3	P	GO:0006996	organelle organization
Q9JKF6	NECT1_MOUSENectin-1 OS=Mus musculus GN=Nectin1 PE=1 SV=3	P	GO:0007156	homophilic cell adhesion via plasma membrane adhesion molecules
Q9JKF6	NECT1_MOUSENectin-1 OS=Mus musculus GN=Nectin1 PE=1 SV=3	P	GO:0007157	heterophilic cell-cell adhesion via plasma membrane cell adhesion molecules
Q9JKF6	NECT1_MOUSENectin-1 OS=Mus musculus GN=Nectin1 PE=1 SV=3	P	GO:0007165	signal transduction
Q9JKF6	NECT1_MOUSENectin-1 OS=Mus musculus GN=Nectin1 PE=1 SV=3	P	GO:0007411	axon guidance
Q9JKF6	NECT1_MOUSENectin-1 OS=Mus musculus GN=Nectin1 PE=1 SV=3	P	GO:0008037	cell recognition
Q9JKF6	NECT1_MOUSENectin-1 OS=Mus musculus GN=Nectin1 PE=1 SV=3	P	GO:0019062	virion attachment to host cell
Q9JKF6	NECT1_MOUSENectin-1 OS=Mus musculus GN=Nectin1 PE=1 SV=3	P	GO:0019953	sexual reproduction
Q9JKF6	NECT1_MOUSENectin-1 OS=Mus musculus GN=Nectin1 PE=1 SV=3	P	GO:0034332	adherens junction organization
Q9JKF6	NECT1_MOUSENectin-1 OS=Mus musculus GN=Nectin1 PE=1 SV=3	P	GO:0045954	positive regulation of natural killer cell mediated cytotoxicity
Q9JKF6	NECT1_MOUSENectin-1 OS=Mus musculus GN=Nectin1 PE=1 SV=3	P	GO:0046718	viral entry into host cell
Q9JKF6	NECT1_MOUSENectin-1 OS=Mus musculus GN=Nectin1 PE=1 SV=3	P	GO:0051963	regulation of synapse assembly
Q9JKF6	NECT1_MOUSENectin-1 OS=Mus musculus GN=Nectin1 PE=1 SV=3	P	GO:0060041	retina development in camera-type eye
Q9JKF6	NECT1_MOUSENectin-1 OS=Mus musculus GN=Nectin1 PE=1 SV=3	P	GO:0070166	enamel mineralization
Q9JKF6	NECT1_MOUSENectin-1 OS=Mus musculus GN=Nectin1 PE=1 SV=3	C	GO:0019012	virion
Q8CFG0	SULF2_MOUSEExtracellular sulfatase Sulf-2 OS=Mus musculus GN=Sulf2 PE=2 SV=2	C	GO:0005764	lysosome
Q8CFG0	SULF2_MOUSEExtracellular sulfatase Sulf-2 OS=Mus musculus GN=Sulf2 PE=2 SV=2	C	GO:0005783	endoplasmic reticulum
Q8CFG0	SULF2_MOUSEExtracellular sulfatase Sulf-2 OS=Mus musculus GN=Sulf2 PE=2 SV=2	C	GO:0005795	Golgi stack
Q8CFG0	SULF2_MOUSEExtracellular sulfatase Sulf-2 OS=Mus musculus GN=Sulf2 PE=2 SV=2	C	GO:0005886	plasma membrane
Q8CFG0	SULF2_MOUSEExtracellular sulfatase Sulf-2 OS=Mus musculus GN=Sulf2 PE=2 SV=2	C	GO:0009986	cell surface
Q8CFG0	SULF2_MOUSEExtracellular sulfatase Sulf-2 OS=Mus musculus GN=Sulf2 PE=2 SV=2	C	GO:0045121	membrane raft
Q8CFG0	SULF2_MOUSEExtracellular sulfatase Sulf-2 OS=Mus musculus GN=Sulf2 PE=2 SV=2	C	GO:0070013	intracellular organelle lumen
Q8CFG0	SULF2_MOUSEExtracellular sulfatase Sulf-2 OS=Mus musculus GN=Sulf2 PE=2 SV=2	C	GO:0070062	extracellular exosome
Q8CFG0	SULF2_MOUSEExtracellular sulfatase Sulf-2 OS=Mus musculus GN=Sulf2 PE=2 SV=2	F	GO:0004065	arylsulfatase activity
Q8CFG0	SULF2_MOUSEExtracellular sulfatase Sulf-2 OS=Mus musculus GN=Sulf2 PE=2 SV=2	F	GO:0005509	calcium ion binding
Q8CFG0	SULF2_MOUSEExtracellular sulfatase Sulf-2 OS=Mus musculus GN=Sulf2 PE=2 SV=2	F	GO:0005515	protein binding
Q8CFG0	SULF2_MOUSEExtracellular sulfatase Sulf-2 OS=Mus musculus GN=Sulf2 PE=2 SV=2	F	GO:0008449	N-acetylglucosamine-6-sulfatase activity
Q8CFG0	SULF2_MOUSEExtracellular sulfatase Sulf-2 OS=Mus musculus GN=Sulf2 PE=2 SV=2	F	GO:0018741	alkyl sulfatase activity
Q8CFG0	SULF2_MOUSEExtracellular sulfatase Sulf-2 OS=Mus musculus GN=Sulf2 PE=2 SV=2	P	GO:0001502	cartilage condensation
Q8CFG0	SULF2_MOUSEExtracellular sulfatase Sulf-2 OS=Mus musculus GN=Sulf2 PE=2 SV=2	P	GO:0001937	negative regulation of endothelial cell proliferation
Q8CFG0	SULF2_MOUSEExtracellular sulfatase Sulf-2 OS=Mus musculus GN=Sulf2 PE=2 SV=2	P	GO:0002063	chondrocyte development
Q8CFG0	SULF2_MOUSEExtracellular sulfatase Sulf-2 OS=Mus musculus GN=Sulf2 PE=2 SV=2	P	GO:0003094	glomerular filtration
Q8CFG0	SULF2_MOUSEExtracellular sulfatase Sulf-2 OS=Mus musculus GN=Sulf2 PE=2 SV=2	P	GO:0006027	glycosaminoglycan catabolic process
Q8CFG0	SULF2_MOUSEExtracellular sulfatase Sulf-2 OS=Mus musculus GN=Sulf2 PE=2 SV=2	P	GO:0007155	cell adhesion
Q8CFG0	SULF2_MOUSEExtracellular sulfatase Sulf-2 OS=Mus musculus GN=Sulf2 PE=2 SV=2	P	GO:0009611	response to wounding
Q8CFG0	SULF2_MOUSEExtracellular sulfatase Sulf-2 OS=Mus musculus GN=Sulf2 PE=2 SV=2	P	GO:0010575	positive regulation of vascular endothelial growth factor production
Q8CFG0	SULF2_MOUSEExtracellular sulfatase Sulf-2 OS=Mus musculus GN=Sulf2 PE=2 SV=2	P	GO:0014846	esophagus smooth muscle contraction
Q8CFG0	SULF2_MOUSEExtracellular sulfatase Sulf-2 OS=Mus musculus GN=Sulf2 PE=2 SV=2	P	GO:0016525	negative regulation of angiogenesis
Q8CFG0	SULF2_MOUSEExtracellular sulfatase Sulf-2 OS=Mus musculus GN=Sulf2 PE=2 SV=2	P	GO:0030201	heparan sulfate proteoglycan metabolic process
Q8CFG0	SULF2_MOUSEExtracellular sulfatase Sulf-2 OS=Mus musculus GN=Sulf2 PE=2 SV=2	P	GO:0030336	negative regulation of cell migration
Q8CFG0	SULF2_MOUSEExtracellular sulfatase Sulf-2 OS=Mus musculus GN=Sulf2 PE=2 SV=2	P	GO:0030513	positive regulation of BMP signaling pathway
Q8CFG0	SULF2_MOUSEExtracellular sulfatase Sulf-2 OS=Mus musculus GN=Sulf2 PE=2 SV=2	P	GO:0032836	glomerular basement membrane development
Q8CFG0	SULF2_MOUSEExtracellular sulfatase Sulf-2 OS=Mus musculus GN=Sulf2 PE=2 SV=2	P	GO:0035860	glial cell-derived neurotrophic factor receptor signaling pathway
Q8CFG0	SULF2_MOUSEExtracellular sulfatase Sulf-2 OS=Mus musculus GN=Sulf2 PE=2 SV=2	P	GO:0036022	limb joint morphogenesis
Q8CFG0	SULF2_MOUSEExtracellular sulfatase Sulf-2 OS=Mus musculus GN=Sulf2 PE=2 SV=2	P	GO:0040037	negative regulation of fibroblast growth factor receptor signaling pathway
Q8CFG0	SULF2_MOUSEExtracellular sulfatase Sulf-2 OS=Mus musculus GN=Sulf2 PE=2 SV=2	P	GO:0048010	vascular endothelial growth factor receptor signaling pathway
Q8CFG0	SULF2_MOUSEExtracellular sulfatase Sulf-2 OS=Mus musculus GN=Sulf2 PE=2 SV=2	P	GO:0048661	positive regulation of smooth muscle cell proliferation
Q8CFG0	SULF2_MOUSEExtracellular sulfatase Sulf-2 OS=Mus musculus GN=Sulf2 PE=2 SV=2	P	GO:0048706	embryonic skeletal system development
Q8CFG0	SULF2_MOUSEExtracellular sulfatase Sulf-2 OS=Mus musculus GN=Sulf2 PE=2 SV=2	P	GO:0060348	bone development
Q8CFG0	SULF2_MOUSEExtracellular sulfatase Sulf-2 OS=Mus musculus GN=Sulf2 PE=2 SV=2	P	GO:0060384	innervation
Q8CFG0	SULF2_MOUSEExtracellular sulfatase Sulf-2 OS=Mus musculus GN=Sulf2 PE=2 SV=2	P	GO:0060686	negative regulation of prostatic bud formation
Q8CFG0	SULF2_MOUSEExtracellular sulfatase Sulf-2 OS=Mus musculus GN=Sulf2 PE=2 SV=2	P	GO:0090263	positive regulation of canonical Wnt signaling pathway
Q8CFG0	SULF2_MOUSEExtracellular sulfatase Sulf-2 OS=Mus musculus GN=Sulf2 PE=2 SV=2	P	GO:0097421	liver regeneration
Q8CFG0	SULF2_MOUSEExtracellular sulfatase Sulf-2 OS=Mus musculus GN=Sulf2 PE=2 SV=2	P	GO:2000345	regulation of hepatocyte proliferation
Q8CFG0	SULF2_MOUSEExtracellular sulfatase Sulf-2 OS=Mus musculus GN=Sulf2 PE=2 SV=2	P	GO:0006687	glycosphingolipid metabolic process
Q8CFG0	SULF2_MOUSEExtracellular sulfatase Sulf-2 OS=Mus musculus GN=Sulf2 PE=2 SV=2	P	GO:0008209	androgen metabolic process
Q8CFG0	SULF2_MOUSEExtracellular sulfatase Sulf-2 OS=Mus musculus GN=Sulf2 PE=2 SV=2	P	GO:0008210	estrogen metabolic process
Q9D1P2	KAT8_MOUSEHistone acetyltransferase KAT8 OS=Mus musculus GN=Kat8 PE=1 SV=1	C	GO:0000776	kinetochore
Q9D1P2	KAT8_MOUSEHistone acetyltransferase KAT8 OS=Mus musculus GN=Kat8 PE=1 SV=1	C	GO:0000812	Swr1 complex
Q9D1P2	KAT8_MOUSEHistone acetyltransferase KAT8 OS=Mus musculus GN=Kat8 PE=1 SV=1	C	GO:0005730	nucleolus
Q9D1P2	KAT8_MOUSEHistone acetyltransferase KAT8 OS=Mus musculus GN=Kat8 PE=1 SV=1	C	GO:0005737	cytoplasm
Q9D1P2	KAT8_MOUSEHistone acetyltransferase KAT8 OS=Mus musculus GN=Kat8 PE=1 SV=1	C	GO:0032777	Piccolo NuA4 histone acetyltransferase complex
Q9D1P2	KAT8_MOUSEHistone acetyltransferase KAT8 OS=Mus musculus GN=Kat8 PE=1 SV=1	C	GO:0071339	MLL1 complex
Q9D1P2	KAT8_MOUSEHistone acetyltransferase KAT8 OS=Mus musculus GN=Kat8 PE=1 SV=1	C	GO:0072487	MSL complex
Q9D1P2	KAT8_MOUSEHistone acetyltransferase KAT8 OS=Mus musculus GN=Kat8 PE=1 SV=1	F	GO:0003713	transcription coactivator activity
Q9D1P2	KAT8_MOUSEHistone acetyltransferase KAT8 OS=Mus musculus GN=Kat8 PE=1 SV=1	F	GO:0019899	enzyme binding
Q9D1P2	KAT8_MOUSEHistone acetyltransferase KAT8 OS=Mus musculus GN=Kat8 PE=1 SV=1	F	GO:0035064	methylated histone binding
Q9D1P2	KAT8_MOUSEHistone acetyltransferase KAT8 OS=Mus musculus GN=Kat8 PE=1 SV=1	F	GO:0043995	histone acetyltransferase activity (H4-K5 specific)
Q9D1P2	KAT8_MOUSEHistone acetyltransferase KAT8 OS=Mus musculus GN=Kat8 PE=1 SV=1	F	GO:0043996	histone acetyltransferase activity (H4-K8 specific)
Q9D1P2	KAT8_MOUSEHistone acetyltransferase KAT8 OS=Mus musculus GN=Kat8 PE=1 SV=1	F	GO:0046872	metal ion binding
Q9D1P2	KAT8_MOUSEHistone acetyltransferase KAT8 OS=Mus musculus GN=Kat8 PE=1 SV=1	F	GO:0046972	histone acetyltransferase activity (H4-K16 specific)
Q9D1P2	KAT8_MOUSEHistone acetyltransferase KAT8 OS=Mus musculus GN=Kat8 PE=1 SV=1	F	GO:0070491	repressing transcription factor binding
Q9D1P2	KAT8_MOUSEHistone acetyltransferase KAT8 OS=Mus musculus GN=Kat8 PE=1 SV=1	P	GO:0000122	negative regulation of transcription by RNA polymerase II
Q9D1P2	KAT8_MOUSEHistone acetyltransferase KAT8 OS=Mus musculus GN=Kat8 PE=1 SV=1	P	GO:0000729	DNA double-strand break processing
Q9D1P2	KAT8_MOUSEHistone acetyltransferase KAT8 OS=Mus musculus GN=Kat8 PE=1 SV=1	P	GO:0000731	DNA synthesis involved in DNA repair
Q9D1P2	KAT8_MOUSEHistone acetyltransferase KAT8 OS=Mus musculus GN=Kat8 PE=1 SV=1	P	GO:0000732	strand displacement
Q9D1P2	KAT8_MOUSEHistone acetyltransferase KAT8 OS=Mus musculus GN=Kat8 PE=1 SV=1	P	GO:0006260	DNA replication
Q9D1P2	KAT8_MOUSEHistone acetyltransferase KAT8 OS=Mus musculus GN=Kat8 PE=1 SV=1	P	GO:0006303	double-strand break repair via nonhomologous end joining
Q9D1P2	KAT8_MOUSEHistone acetyltransferase KAT8 OS=Mus musculus GN=Kat8 PE=1 SV=1	P	GO:0006978	DNA damage response, signal transduction by p53 class mediator resulting in transcription of p21 class mediator
Q9D1P2	KAT8_MOUSEHistone acetyltransferase KAT8 OS=Mus musculus GN=Kat8 PE=1 SV=1	P	GO:0010212	response to ionizing radiation
Q9D1P2	KAT8_MOUSEHistone acetyltransferase KAT8 OS=Mus musculus GN=Kat8 PE=1 SV=1	P	GO:0010506	regulation of autophagy
Q9D1P2	KAT8_MOUSEHistone acetyltransferase KAT8 OS=Mus musculus GN=Kat8 PE=1 SV=1	P	GO:0030099	myeloid cell differentiation
Q9D1P2	KAT8_MOUSEHistone acetyltransferase KAT8 OS=Mus musculus GN=Kat8 PE=1 SV=1	P	GO:0032703	negative regulation of interleukin-2 production
Q9D1P2	KAT8_MOUSEHistone acetyltransferase KAT8 OS=Mus musculus GN=Kat8 PE=1 SV=1	P	GO:0043161	proteasome-mediated ubiquitin-dependent protein catabolic process
Q9D1P2	KAT8_MOUSEHistone acetyltransferase KAT8 OS=Mus musculus GN=Kat8 PE=1 SV=1	P	GO:0043966	histone H3 acetylation
Q9D1P2	KAT8_MOUSEHistone acetyltransferase KAT8 OS=Mus musculus GN=Kat8 PE=1 SV=1	P	GO:0043981	histone H4-K5 acetylation
Q9D1P2	KAT8_MOUSEHistone acetyltransferase KAT8 OS=Mus musculus GN=Kat8 PE=1 SV=1	P	GO:0043982	histone H4-K8 acetylation
Q9D1P2	KAT8_MOUSEHistone acetyltransferase KAT8 OS=Mus musculus GN=Kat8 PE=1 SV=1	P	GO:0043983	histone H4-K12 acetylation
Q9D1P2	KAT8_MOUSEHistone acetyltransferase KAT8 OS=Mus musculus GN=Kat8 PE=1 SV=1	P	GO:0043984	histone H4-K16 acetylation
Q9D1P2	KAT8_MOUSEHistone acetyltransferase KAT8 OS=Mus musculus GN=Kat8 PE=1 SV=1	P	GO:0045944	positive regulation of transcription by RNA polymerase II
Q9D1P2	KAT8_MOUSEHistone acetyltransferase KAT8 OS=Mus musculus GN=Kat8 PE=1 SV=1	P	GO:0071392	cellular response to estradiol stimulus
Q9D1P2	KAT8_MOUSEHistone acetyltransferase KAT8 OS=Mus musculus GN=Kat8 PE=1 SV=1	P	GO:1900182	positive regulation of protein localization to nucleus
Q9D1P2	KAT8_MOUSEHistone acetyltransferase KAT8 OS=Mus musculus GN=Kat8 PE=1 SV=1	P	GO:1901796	regulation of signal transduction by p53 class mediator
Q9D1P2	KAT8_MOUSEHistone acetyltransferase KAT8 OS=Mus musculus GN=Kat8 PE=1 SV=1	P	GO:1901985	positive regulation of protein acetylation
Q9D1P2	KAT8_MOUSEHistone acetyltransferase KAT8 OS=Mus musculus GN=Kat8 PE=1 SV=1	P	GO:1904837	beta-catenin-TCF complex assembly
Q9D1P2	KAT8_MOUSEHistone acetyltransferase KAT8 OS=Mus musculus GN=Kat8 PE=1 SV=1	C	GO:0005667	transcription factor complex
Q9D1P2	KAT8_MOUSEHistone acetyltransferase KAT8 OS=Mus musculus GN=Kat8 PE=1 SV=1	P	GO:0045941	positive regulation of transcription, DNA-templated
Q9D1P2	KAT8_MOUSEHistone acetyltransferase KAT8 OS=Mus musculus GN=Kat8 PE=1 SV=1	P	GO:0042967	obsolete acyl-carrier-protein biosynthetic process
Q9JL62	GLTP_MOUSEGlycolipid transfer OS=Mus musculus GN=Gltp PE=1 SV=3	C	GO:0005802	trans-Golgi network
Q9JL62	GLTP_MOUSEGlycolipid transfer OS=Mus musculus GN=Gltp PE=1 SV=3	C	GO:0005829	cytosol
Q9JL62	GLTP_MOUSEGlycolipid transfer OS=Mus musculus GN=Gltp PE=1 SV=3	C	GO:0016020	membrane
Q9JL62	GLTP_MOUSEGlycolipid transfer OS=Mus musculus GN=Gltp PE=1 SV=3	C	GO:0070062	extracellular exosome
Q9JL62	GLTP_MOUSEGlycolipid transfer OS=Mus musculus GN=Gltp PE=1 SV=3	F	GO:0005515	protein binding
Q9JL62	GLTP_MOUSEGlycolipid transfer OS=Mus musculus GN=Gltp PE=1 SV=3	F	GO:0017089	glycolipid transporter activity
Q9JL62	GLTP_MOUSEGlycolipid transfer OS=Mus musculus GN=Gltp PE=1 SV=3	F	GO:0051861	glycolipid binding
Q9JL62	GLTP_MOUSEGlycolipid transfer OS=Mus musculus GN=Gltp PE=1 SV=3	F	GO:0070273	phosphatidylinositol-4-phosphate binding
Q9JL62	GLTP_MOUSEGlycolipid transfer OS=Mus musculus GN=Gltp PE=1 SV=3	F	GO:0097001	ceramide binding
Q9JL62	GLTP_MOUSEGlycolipid transfer OS=Mus musculus GN=Gltp PE=1 SV=3	F	GO:0120013	intermembrane lipid transfer activity
Q9JL62	GLTP_MOUSEGlycolipid transfer OS=Mus musculus GN=Gltp PE=1 SV=3	P	GO:0006687	glycosphingolipid metabolic process
Q9JL62	GLTP_MOUSEGlycolipid transfer OS=Mus musculus GN=Gltp PE=1 SV=3	P	GO:0035621	ER to Golgi ceramide transport
Q9JL62	GLTP_MOUSEGlycolipid transfer OS=Mus musculus GN=Gltp PE=1 SV=3	P	GO:0046836	glycolipid transport
Q9JL62	GLTP_MOUSEGlycolipid transfer OS=Mus musculus GN=Gltp PE=1 SV=3	P	GO:0120009	intermembrane lipid transfer
Q6P6L0	FIL1L_MOUSEFilamin A-interacting 1-like OS=Mus musculus GN=Filip1l PE=1 SV=2	C	GO:0005634	nucleus
Q6P6L0	FIL1L_MOUSEFilamin A-interacting 1-like OS=Mus musculus GN=Filip1l PE=1 SV=2	C	GO:0005737	cytoplasm
Q6P6L0	FIL1L_MOUSEFilamin A-interacting 1-like OS=Mus musculus GN=Filip1l PE=1 SV=2	C	GO:0015629	actin cytoskeleton
Q6P6L0	FIL1L_MOUSEFilamin A-interacting 1-like OS=Mus musculus GN=Filip1l PE=1 SV=2	C	GO:0016020	membrane
Q6P6L0	FIL1L_MOUSEFilamin A-interacting 1-like OS=Mus musculus GN=Filip1l PE=1 SV=2	C	GO:0070062	extracellular exosome
Q6P6L0	FIL1L_MOUSEFilamin A-interacting 1-like OS=Mus musculus GN=Filip1l PE=1 SV=2	F	GO:0051721	protein phosphatase 2A binding
Q6P6L0	FIL1L_MOUSEFilamin A-interacting 1-like OS=Mus musculus GN=Filip1l PE=1 SV=2	P	GO:0006470	protein dephosphorylation
Q6P6L0	FIL1L_MOUSEFilamin A-interacting 1-like OS=Mus musculus GN=Filip1l PE=1 SV=2	P	GO:0032410	negative regulation of transporter activity
Q6P6L0	FIL1L_MOUSEFilamin A-interacting 1-like OS=Mus musculus GN=Filip1l PE=1 SV=2	P	GO:0034763	negative regulation of transmembrane transport
Q91VX2	UBAP2_MOUSEUbiquitin-associated 2 OS=Mus musculus GN=Ubap2 PE=1 SV=1	C	GO:0005671	Ada2/Gcn5/Ada3 transcription activator complex
Q91VX2	UBAP2_MOUSEUbiquitin-associated 2 OS=Mus musculus GN=Ubap2 PE=1 SV=1	C	GO:0031519	PcG protein complex
Q91VX2	UBAP2_MOUSEUbiquitin-associated 2 OS=Mus musculus GN=Ubap2 PE=1 SV=1	F	GO:0005515	protein binding
Q91VX2	UBAP2_MOUSEUbiquitin-associated 2 OS=Mus musculus GN=Ubap2 PE=1 SV=1	P	GO:0007339	binding of sperm to zona pellucida
Q91VX2	UBAP2_MOUSEUbiquitin-associated 2 OS=Mus musculus GN=Ubap2 PE=1 SV=1	P	GO:0061484	hematopoietic stem cell homeostasis
Q99JR5	TINAL_MOUSETubulointerstitial nephritis antigen-like OS=Mus musculus GN=Tinagl1 PE=1 SV=1	C	GO:0005604	basement membrane
Q99JR5	TINAL_MOUSETubulointerstitial nephritis antigen-like OS=Mus musculus GN=Tinagl1 PE=1 SV=1	C	GO:0005764	lysosome
Q99JR5	TINAL_MOUSETubulointerstitial nephritis antigen-like OS=Mus musculus GN=Tinagl1 PE=1 SV=1	C	GO:0070062	extracellular exosome
Q99JR5	TINAL_MOUSETubulointerstitial nephritis antigen-like OS=Mus musculus GN=Tinagl1 PE=1 SV=1	F	GO:0000166	nucleotide binding
Q99JR5	TINAL_MOUSETubulointerstitial nephritis antigen-like OS=Mus musculus GN=Tinagl1 PE=1 SV=1	F	GO:0004197	cysteine-type endopeptidase activity
Q99JR5	TINAL_MOUSETubulointerstitial nephritis antigen-like OS=Mus musculus GN=Tinagl1 PE=1 SV=1	F	GO:0005044	scavenger receptor activity
Q99JR5	TINAL_MOUSETubulointerstitial nephritis antigen-like OS=Mus musculus GN=Tinagl1 PE=1 SV=1	F	GO:0005201	extracellular matrix structural constituent
Q99JR5	TINAL_MOUSETubulointerstitial nephritis antigen-like OS=Mus musculus GN=Tinagl1 PE=1 SV=1	F	GO:0030247	polysaccharide binding
Q99JR5	TINAL_MOUSETubulointerstitial nephritis antigen-like OS=Mus musculus GN=Tinagl1 PE=1 SV=1	F	GO:0043236	laminin binding
Q99JR5	TINAL_MOUSETubulointerstitial nephritis antigen-like OS=Mus musculus GN=Tinagl1 PE=1 SV=1	P	GO:0006898	receptor-mediated endocytosis
Q99JR5	TINAL_MOUSETubulointerstitial nephritis antigen-like OS=Mus musculus GN=Tinagl1 PE=1 SV=1	P	GO:0006955	immune response
Q99JR5	TINAL_MOUSETubulointerstitial nephritis antigen-like OS=Mus musculus GN=Tinagl1 PE=1 SV=1	P	GO:0007155	cell adhesion
Q99JR5	TINAL_MOUSETubulointerstitial nephritis antigen-like OS=Mus musculus GN=Tinagl1 PE=1 SV=1	P	GO:0009888	tissue development
Q99JR5	TINAL_MOUSETubulointerstitial nephritis antigen-like OS=Mus musculus GN=Tinagl1 PE=1 SV=1	P	GO:0010033	response to organic substance
Q99JR5	TINAL_MOUSETubulointerstitial nephritis antigen-like OS=Mus musculus GN=Tinagl1 PE=1 SV=1	P	GO:0016197	endosomal transport
Q99JR5	TINAL_MOUSETubulointerstitial nephritis antigen-like OS=Mus musculus GN=Tinagl1 PE=1 SV=1	P	GO:0051603	proteolysis involved in cellular protein catabolic process
Q99JR5	TINAL_MOUSETubulointerstitial nephritis antigen-like OS=Mus musculus GN=Tinagl1 PE=1 SV=1	P	GO:0065007	biological regulation
Q99JR5	TINAL_MOUSETubulointerstitial nephritis antigen-like OS=Mus musculus GN=Tinagl1 PE=1 SV=1	P	GO:0007165	signal transduction
Q99JR5	TINAL_MOUSETubulointerstitial nephritis antigen-like OS=Mus musculus GN=Tinagl1 PE=1 SV=1	C	GO:0005578	extracellular matrix
Q8BKT7	THOC5_MOUSETHO complex subunit 5 homolog OS=Mus musculus GN=Thoc5 PE=1 SV=2	C	GO:0000445	THO complex part of transcription export complex
Q8BKT7	THOC5_MOUSETHO complex subunit 5 homolog OS=Mus musculus GN=Thoc5 PE=1 SV=2	C	GO:0000784	nuclear chromosome, telomeric region
Q8BKT7	THOC5_MOUSETHO complex subunit 5 homolog OS=Mus musculus GN=Thoc5 PE=1 SV=2	C	GO:0005654	nucleoplasm
Q8BKT7	THOC5_MOUSETHO complex subunit 5 homolog OS=Mus musculus GN=Thoc5 PE=1 SV=2	C	GO:0005737	cytoplasm
Q8BKT7	THOC5_MOUSETHO complex subunit 5 homolog OS=Mus musculus GN=Thoc5 PE=1 SV=2	F	GO:0003729	mRNA binding
Q8BKT7	THOC5_MOUSETHO complex subunit 5 homolog OS=Mus musculus GN=Thoc5 PE=1 SV=2	F	GO:0005515	protein binding
Q8BKT7	THOC5_MOUSETHO complex subunit 5 homolog OS=Mus musculus GN=Thoc5 PE=1 SV=2	P	GO:0006369	termination of RNA polymerase II transcription
Q8BKT7	THOC5_MOUSETHO complex subunit 5 homolog OS=Mus musculus GN=Thoc5 PE=1 SV=2	P	GO:0006406	mRNA export from nucleus
Q8BKT7	THOC5_MOUSETHO complex subunit 5 homolog OS=Mus musculus GN=Thoc5 PE=1 SV=2	P	GO:0008380	RNA splicing
Q8BKT7	THOC5_MOUSETHO complex subunit 5 homolog OS=Mus musculus GN=Thoc5 PE=1 SV=2	P	GO:0030224	monocyte differentiation
Q8BKT7	THOC5_MOUSETHO complex subunit 5 homolog OS=Mus musculus GN=Thoc5 PE=1 SV=2	P	GO:0031124	mRNA 3'-end processing
Q8BKT7	THOC5_MOUSETHO complex subunit 5 homolog OS=Mus musculus GN=Thoc5 PE=1 SV=2	P	GO:0032786	positive regulation of DNA-templated transcription, elongation
Q8BKT7	THOC5_MOUSETHO complex subunit 5 homolog OS=Mus musculus GN=Thoc5 PE=1 SV=2	P	GO:0046784	viral mRNA export from host cell nucleus
Q8BKT7	THOC5_MOUSETHO complex subunit 5 homolog OS=Mus musculus GN=Thoc5 PE=1 SV=2	P	GO:0060215	primitive hemopoiesis
Q8BKT7	THOC5_MOUSETHO complex subunit 5 homolog OS=Mus musculus GN=Thoc5 PE=1 SV=2	P	GO:2000002	negative regulation of DNA damage checkpoint
P13439	UMPS_MOUSEUridine 5 -monophosphate synthase OS=Mus musculus GN=Umps PE=1 SV=3	C	GO:0005634	nucleus
P13439	UMPS_MOUSEUridine 5 -monophosphate synthase OS=Mus musculus GN=Umps PE=1 SV=3	C	GO:0005829	cytosol
P13439	UMPS_MOUSEUridine 5 -monophosphate synthase OS=Mus musculus GN=Umps PE=1 SV=3	F	GO:0004588	orotate phosphoribosyltransferase activity
P13439	UMPS_MOUSEUridine 5 -monophosphate synthase OS=Mus musculus GN=Umps PE=1 SV=3	F	GO:0004590	orotidine-5'-phosphate decarboxylase activity
P13439	UMPS_MOUSEUridine 5 -monophosphate synthase OS=Mus musculus GN=Umps PE=1 SV=3	P	GO:0006207	'de novo' pyrimidine nucleobase biosynthetic process
P13439	UMPS_MOUSEUridine 5 -monophosphate synthase OS=Mus musculus GN=Umps PE=1 SV=3	P	GO:0007565	female pregnancy
P13439	UMPS_MOUSEUridine 5 -monophosphate synthase OS=Mus musculus GN=Umps PE=1 SV=3	P	GO:0007595	lactation
P13439	UMPS_MOUSEUridine 5 -monophosphate synthase OS=Mus musculus GN=Umps PE=1 SV=3	P	GO:0035690	cellular response to drug
P13439	UMPS_MOUSEUridine 5 -monophosphate synthase OS=Mus musculus GN=Umps PE=1 SV=3	P	GO:0044205	'de novo' UMP biosynthetic process
P13439	UMPS_MOUSEUridine 5 -monophosphate synthase OS=Mus musculus GN=Umps PE=1 SV=3	P	GO:0046134	pyrimidine nucleoside biosynthetic process
Q62417	SRBS1_MOUSESorbin and SH3 domain-containing 1 OS=Mus musculus GN=Sorbs1 PE=1 SV=2	C	GO:0001725	stress fiber
Q62417	SRBS1_MOUSESorbin and SH3 domain-containing 1 OS=Mus musculus GN=Sorbs1 PE=1 SV=2	C	GO:0005654	nucleoplasm
Q62417	SRBS1_MOUSESorbin and SH3 domain-containing 1 OS=Mus musculus GN=Sorbs1 PE=1 SV=2	C	GO:0005813	centrosome
Q62417	SRBS1_MOUSESorbin and SH3 domain-containing 1 OS=Mus musculus GN=Sorbs1 PE=1 SV=2	C	GO:0005829	cytosol
Q62417	SRBS1_MOUSESorbin and SH3 domain-containing 1 OS=Mus musculus GN=Sorbs1 PE=1 SV=2	C	GO:0005899	insulin receptor complex
Q62417	SRBS1_MOUSESorbin and SH3 domain-containing 1 OS=Mus musculus GN=Sorbs1 PE=1 SV=2	C	GO:0005915	zonula adherens
Q62417	SRBS1_MOUSESorbin and SH3 domain-containing 1 OS=Mus musculus GN=Sorbs1 PE=1 SV=2	C	GO:0005925	focal adhesion
Q62417	SRBS1_MOUSESorbin and SH3 domain-containing 1 OS=Mus musculus GN=Sorbs1 PE=1 SV=2	C	GO:0030018	Z disc
Q62417	SRBS1_MOUSESorbin and SH3 domain-containing 1 OS=Mus musculus GN=Sorbs1 PE=1 SV=2	C	GO:0042995	cell projection
Q62417	SRBS1_MOUSESorbin and SH3 domain-containing 1 OS=Mus musculus GN=Sorbs1 PE=1 SV=2	C	GO:0045121	membrane raft
Q62417	SRBS1_MOUSESorbin and SH3 domain-containing 1 OS=Mus musculus GN=Sorbs1 PE=1 SV=2	F	GO:0003779	actin binding
Q62417	SRBS1_MOUSESorbin and SH3 domain-containing 1 OS=Mus musculus GN=Sorbs1 PE=1 SV=2	F	GO:0005070	SH3/SH2 adaptor activity
Q62417	SRBS1_MOUSESorbin and SH3 domain-containing 1 OS=Mus musculus GN=Sorbs1 PE=1 SV=2	F	GO:0005158	insulin receptor binding
Q62417	SRBS1_MOUSESorbin and SH3 domain-containing 1 OS=Mus musculus GN=Sorbs1 PE=1 SV=2	F	GO:0005200	structural constituent of cytoskeleton
Q62417	SRBS1_MOUSESorbin and SH3 domain-containing 1 OS=Mus musculus GN=Sorbs1 PE=1 SV=2	F	GO:0008093	cytoskeletal adaptor activity
Q62417	SRBS1_MOUSESorbin and SH3 domain-containing 1 OS=Mus musculus GN=Sorbs1 PE=1 SV=2	F	GO:0008307	structural constituent of muscle
Q62417	SRBS1_MOUSESorbin and SH3 domain-containing 1 OS=Mus musculus GN=Sorbs1 PE=1 SV=2	F	GO:0017166	vinculin binding
Q62417	SRBS1_MOUSESorbin and SH3 domain-containing 1 OS=Mus musculus GN=Sorbs1 PE=1 SV=2	P	GO:0006936	muscle contraction
Q62417	SRBS1_MOUSESorbin and SH3 domain-containing 1 OS=Mus musculus GN=Sorbs1 PE=1 SV=2	P	GO:0008286	insulin receptor signaling pathway
Q62417	SRBS1_MOUSESorbin and SH3 domain-containing 1 OS=Mus musculus GN=Sorbs1 PE=1 SV=2	P	GO:0009967	positive regulation of signal transduction
Q62417	SRBS1_MOUSESorbin and SH3 domain-containing 1 OS=Mus musculus GN=Sorbs1 PE=1 SV=2	P	GO:0032270	positive regulation of cellular protein metabolic process
Q62417	SRBS1_MOUSESorbin and SH3 domain-containing 1 OS=Mus musculus GN=Sorbs1 PE=1 SV=2	P	GO:0045725	positive regulation of glycogen biosynthetic process
Q62417	SRBS1_MOUSESorbin and SH3 domain-containing 1 OS=Mus musculus GN=Sorbs1 PE=1 SV=2	P	GO:0046326	positive regulation of glucose import
Q62417	SRBS1_MOUSESorbin and SH3 domain-containing 1 OS=Mus musculus GN=Sorbs1 PE=1 SV=2	P	GO:0046889	positive regulation of lipid biosynthetic process
Q62417	SRBS1_MOUSESorbin and SH3 domain-containing 1 OS=Mus musculus GN=Sorbs1 PE=1 SV=2	P	GO:0048041	focal adhesion assembly
Q62417	SRBS1_MOUSESorbin and SH3 domain-containing 1 OS=Mus musculus GN=Sorbs1 PE=1 SV=2	P	GO:0051496	positive regulation of stress fiber assembly
Q62417	SRBS1_MOUSESorbin and SH3 domain-containing 1 OS=Mus musculus GN=Sorbs1 PE=1 SV=2	P	GO:0061049	cell growth involved in cardiac muscle cell development
Q924K8	MTA3_MOUSEMetastasis-associated MTA3 OS=Mus musculus GN=Mta3 PE=1 SV=1	C	GO:0005635	nuclear envelope
Q924K8	MTA3_MOUSEMetastasis-associated MTA3 OS=Mus musculus GN=Mta3 PE=1 SV=1	C	GO:0005667	transcription factor complex
Q924K8	MTA3_MOUSEMetastasis-associated MTA3 OS=Mus musculus GN=Mta3 PE=1 SV=1	C	GO:0005783	endoplasmic reticulum
Q924K8	MTA3_MOUSEMetastasis-associated MTA3 OS=Mus musculus GN=Mta3 PE=1 SV=1	C	GO:0005794	Golgi apparatus
Q924K8	MTA3_MOUSEMetastasis-associated MTA3 OS=Mus musculus GN=Mta3 PE=1 SV=1	C	GO:0005874	microtubule
Q924K8	MTA3_MOUSEMetastasis-associated MTA3 OS=Mus musculus GN=Mta3 PE=1 SV=1	C	GO:0016020	membrane
Q924K8	MTA3_MOUSEMetastasis-associated MTA3 OS=Mus musculus GN=Mta3 PE=1 SV=1	C	GO:0016581	NuRD complex
Q924K8	MTA3_MOUSEMetastasis-associated MTA3 OS=Mus musculus GN=Mta3 PE=1 SV=1	F	GO:0000978	RNA polymerase II proximal promoter sequence-specific DNA binding
Q924K8	MTA3_MOUSEMetastasis-associated MTA3 OS=Mus musculus GN=Mta3 PE=1 SV=1	F	GO:0000980	RNA polymerase II distal enhancer sequence-specific DNA binding
Q924K8	MTA3_MOUSEMetastasis-associated MTA3 OS=Mus musculus GN=Mta3 PE=1 SV=1	F	GO:0001046	core promoter sequence-specific DNA binding
Q924K8	MTA3_MOUSEMetastasis-associated MTA3 OS=Mus musculus GN=Mta3 PE=1 SV=1	F	GO:0001085	RNA polymerase II transcription factor binding
Q924K8	MTA3_MOUSEMetastasis-associated MTA3 OS=Mus musculus GN=Mta3 PE=1 SV=1	F	GO:0001103	RNA polymerase II repressing transcription factor binding
Q924K8	MTA3_MOUSEMetastasis-associated MTA3 OS=Mus musculus GN=Mta3 PE=1 SV=1	F	GO:0003700	DNA-binding transcription factor activity
Q924K8	MTA3_MOUSEMetastasis-associated MTA3 OS=Mus musculus GN=Mta3 PE=1 SV=1	F	GO:0003713	transcription coactivator activity
Q924K8	MTA3_MOUSEMetastasis-associated MTA3 OS=Mus musculus GN=Mta3 PE=1 SV=1	F	GO:0003714	transcription corepressor activity
Q924K8	MTA3_MOUSEMetastasis-associated MTA3 OS=Mus musculus GN=Mta3 PE=1 SV=1	F	GO:0004407	histone deacetylase activity
Q924K8	MTA3_MOUSEMetastasis-associated MTA3 OS=Mus musculus GN=Mta3 PE=1 SV=1	F	GO:0008270	zinc ion binding
Q924K8	MTA3_MOUSEMetastasis-associated MTA3 OS=Mus musculus GN=Mta3 PE=1 SV=1	F	GO:0019899	enzyme binding
Q924K8	MTA3_MOUSEMetastasis-associated MTA3 OS=Mus musculus GN=Mta3 PE=1 SV=1	F	GO:0031492	nucleosomal DNA binding
Q924K8	MTA3_MOUSEMetastasis-associated MTA3 OS=Mus musculus GN=Mta3 PE=1 SV=1	P	GO:0006302	double-strand break repair
Q924K8	MTA3_MOUSEMetastasis-associated MTA3 OS=Mus musculus GN=Mta3 PE=1 SV=1	P	GO:0006333	chromatin assembly or disassembly
Q924K8	MTA3_MOUSEMetastasis-associated MTA3 OS=Mus musculus GN=Mta3 PE=1 SV=1	P	GO:0006357	regulation of transcription by RNA polymerase II
Q924K8	MTA3_MOUSEMetastasis-associated MTA3 OS=Mus musculus GN=Mta3 PE=1 SV=1	P	GO:0007399	nervous system development
Q924K8	MTA3_MOUSEMetastasis-associated MTA3 OS=Mus musculus GN=Mta3 PE=1 SV=1	P	GO:0010212	response to ionizing radiation
Q924K8	MTA3_MOUSEMetastasis-associated MTA3 OS=Mus musculus GN=Mta3 PE=1 SV=1	P	GO:0016575	histone deacetylation
Q924K8	MTA3_MOUSEMetastasis-associated MTA3 OS=Mus musculus GN=Mta3 PE=1 SV=1	P	GO:0016925	protein sumoylation
Q924K8	MTA3_MOUSEMetastasis-associated MTA3 OS=Mus musculus GN=Mta3 PE=1 SV=1	P	GO:0032496	response to lipopolysaccharide
Q924K8	MTA3_MOUSEMetastasis-associated MTA3 OS=Mus musculus GN=Mta3 PE=1 SV=1	P	GO:0032922	circadian regulation of gene expression
Q924K8	MTA3_MOUSEMetastasis-associated MTA3 OS=Mus musculus GN=Mta3 PE=1 SV=1	P	GO:0033363	secretory granule organization
Q924K8	MTA3_MOUSEMetastasis-associated MTA3 OS=Mus musculus GN=Mta3 PE=1 SV=1	P	GO:0040029	regulation of gene expression, epigenetic
Q924K8	MTA3_MOUSEMetastasis-associated MTA3 OS=Mus musculus GN=Mta3 PE=1 SV=1	P	GO:0043044	ATP-dependent chromatin remodeling
Q924K8	MTA3_MOUSEMetastasis-associated MTA3 OS=Mus musculus GN=Mta3 PE=1 SV=1	P	GO:0043153	entrainment of circadian clock by photoperiod
Q924K8	MTA3_MOUSEMetastasis-associated MTA3 OS=Mus musculus GN=Mta3 PE=1 SV=1	P	GO:0043161	proteasome-mediated ubiquitin-dependent protein catabolic process
Q924K8	MTA3_MOUSEMetastasis-associated MTA3 OS=Mus musculus GN=Mta3 PE=1 SV=1	P	GO:0045475	locomotor rhythm
Q924K8	MTA3_MOUSEMetastasis-associated MTA3 OS=Mus musculus GN=Mta3 PE=1 SV=1	P	GO:0045892	negative regulation of transcription, DNA-templated
Q924K8	MTA3_MOUSEMetastasis-associated MTA3 OS=Mus musculus GN=Mta3 PE=1 SV=1	P	GO:0050727	regulation of inflammatory response
Q924K8	MTA3_MOUSEMetastasis-associated MTA3 OS=Mus musculus GN=Mta3 PE=1 SV=1	P	GO:1901796	regulation of signal transduction by p53 class mediator
Q924K8	MTA3_MOUSEMetastasis-associated MTA3 OS=Mus musculus GN=Mta3 PE=1 SV=1	P	GO:1902499	positive regulation of protein autoubiquitination
Q924K8	MTA3_MOUSEMetastasis-associated MTA3 OS=Mus musculus GN=Mta3 PE=1 SV=1	P	GO:0045449	regulation of transcription, DNA-templated
Q924K8	MTA3_MOUSEMetastasis-associated MTA3 OS=Mus musculus GN=Mta3 PE=1 SV=1	P	GO:0045941	positive regulation of transcription, DNA-templated
Q924K8	MTA3_MOUSEMetastasis-associated MTA3 OS=Mus musculus GN=Mta3 PE=1 SV=1	P	GO:0016481	negative regulation of transcription, DNA-templated
P62305	RUXE_HUMANSmall nuclear ribonucleo E OS=Homo sapiens GN=SNRPE PE=1 SV=1	C	GO:0005654	nucleoplasm
P62305	RUXE_HUMANSmall nuclear ribonucleo E OS=Homo sapiens GN=SNRPE PE=1 SV=1	C	GO:0005682	U5 snRNP
P62305	RUXE_HUMANSmall nuclear ribonucleo E OS=Homo sapiens GN=SNRPE PE=1 SV=1	C	GO:0005683	U7 snRNP
P62305	RUXE_HUMANSmall nuclear ribonucleo E OS=Homo sapiens GN=SNRPE PE=1 SV=1	C	GO:0005685	U1 snRNP
P62305	RUXE_HUMANSmall nuclear ribonucleo E OS=Homo sapiens GN=SNRPE PE=1 SV=1	C	GO:0005686	U2 snRNP
P62305	RUXE_HUMANSmall nuclear ribonucleo E OS=Homo sapiens GN=SNRPE PE=1 SV=1	C	GO:0005687	U4 snRNP
P62305	RUXE_HUMANSmall nuclear ribonucleo E OS=Homo sapiens GN=SNRPE PE=1 SV=1	C	GO:0005689	U12-type spliceosomal complex
P62305	RUXE_HUMANSmall nuclear ribonucleo E OS=Homo sapiens GN=SNRPE PE=1 SV=1	C	GO:0005697	telomerase holoenzyme complex
P62305	RUXE_HUMANSmall nuclear ribonucleo E OS=Homo sapiens GN=SNRPE PE=1 SV=1	C	GO:0005829	cytosol
P62305	RUXE_HUMANSmall nuclear ribonucleo E OS=Homo sapiens GN=SNRPE PE=1 SV=1	C	GO:0034709	methylosome
P62305	RUXE_HUMANSmall nuclear ribonucleo E OS=Homo sapiens GN=SNRPE PE=1 SV=1	C	GO:0034715	pICln-Sm protein complex
P62305	RUXE_HUMANSmall nuclear ribonucleo E OS=Homo sapiens GN=SNRPE PE=1 SV=1	C	GO:0034719	SMN-Sm protein complex
P62305	RUXE_HUMANSmall nuclear ribonucleo E OS=Homo sapiens GN=SNRPE PE=1 SV=1	C	GO:0046540	U4/U6 x U5 tri-snRNP complex
P62305	RUXE_HUMANSmall nuclear ribonucleo E OS=Homo sapiens GN=SNRPE PE=1 SV=1	C	GO:0070062	extracellular exosome
P62305	RUXE_HUMANSmall nuclear ribonucleo E OS=Homo sapiens GN=SNRPE PE=1 SV=1	C	GO:0071011	precatalytic spliceosome
P62305	RUXE_HUMANSmall nuclear ribonucleo E OS=Homo sapiens GN=SNRPE PE=1 SV=1	C	GO:0071013	catalytic step 2 spliceosome
P62305	RUXE_HUMANSmall nuclear ribonucleo E OS=Homo sapiens GN=SNRPE PE=1 SV=1	F	GO:0003723	RNA binding
P62305	RUXE_HUMANSmall nuclear ribonucleo E OS=Homo sapiens GN=SNRPE PE=1 SV=1	F	GO:0005515	protein binding
P62305	RUXE_HUMANSmall nuclear ribonucleo E OS=Homo sapiens GN=SNRPE PE=1 SV=1	P	GO:0000245	spliceosomal complex assembly
P62305	RUXE_HUMANSmall nuclear ribonucleo E OS=Homo sapiens GN=SNRPE PE=1 SV=1	P	GO:0000387	spliceosomal snRNP assembly
P62305	RUXE_HUMANSmall nuclear ribonucleo E OS=Homo sapiens GN=SNRPE PE=1 SV=1	P	GO:0006369	termination of RNA polymerase II transcription
P62305	RUXE_HUMANSmall nuclear ribonucleo E OS=Homo sapiens GN=SNRPE PE=1 SV=1	P	GO:0008334	histone mRNA metabolic process
P62305	RUXE_HUMANSmall nuclear ribonucleo E OS=Homo sapiens GN=SNRPE PE=1 SV=1	P	GO:0042633	hair cycle
P62305	RUXE_HUMANSmall nuclear ribonucleo E OS=Homo sapiens GN=SNRPE PE=1 SV=1	P	GO:0051170	import into nucleus
P23950	TISB_MOUS decay activator ZFP36L1 OS=Mus musculus GN=Zfp36l1 PE=1 SV=1	C	GO:0000932	P-body
P23950	TISB_MOUS decay activator ZFP36L1 OS=Mus musculus GN=Zfp36l1 PE=1 SV=1	C	GO:0005634	nucleus
P23950	TISB_MOUS decay activator ZFP36L1 OS=Mus musculus GN=Zfp36l1 PE=1 SV=1	C	GO:0005829	cytosol
P23950	TISB_MOUS decay activator ZFP36L1 OS=Mus musculus GN=Zfp36l1 PE=1 SV=1	C	GO:0010494	cytoplasmic stress granule
P23950	TISB_MOUS decay activator ZFP36L1 OS=Mus musculus GN=Zfp36l1 PE=1 SV=1	F	GO:0003677	DNA binding
P23950	TISB_MOUS decay activator ZFP36L1 OS=Mus musculus GN=Zfp36l1 PE=1 SV=1	F	GO:0003700	DNA-binding transcription factor activity
P23950	TISB_MOUS decay activator ZFP36L1 OS=Mus musculus GN=Zfp36l1 PE=1 SV=1	F	GO:0003727	single-stranded RNA binding
P23950	TISB_MOUS decay activator ZFP36L1 OS=Mus musculus GN=Zfp36l1 PE=1 SV=1	F	GO:0019901	protein kinase binding
P23950	TISB_MOUS decay activator ZFP36L1 OS=Mus musculus GN=Zfp36l1 PE=1 SV=1	F	GO:0019957	C-C chemokine binding
P23950	TISB_MOUS decay activator ZFP36L1 OS=Mus musculus GN=Zfp36l1 PE=1 SV=1	F	GO:0035925	mRNA 3'-UTR AU-rich region binding
P23950	TISB_MOUS decay activator ZFP36L1 OS=Mus musculus GN=Zfp36l1 PE=1 SV=1	F	GO:0046872	metal ion binding
P23950	TISB_MOUS decay activator ZFP36L1 OS=Mus musculus GN=Zfp36l1 PE=1 SV=1	F	GO:0071889	14-3-3 protein binding
P23950	TISB_MOUS decay activator ZFP36L1 OS=Mus musculus GN=Zfp36l1 PE=1 SV=1	P	GO:0000122	negative regulation of transcription by RNA polymerase II
P23950	TISB_MOUS decay activator ZFP36L1 OS=Mus musculus GN=Zfp36l1 PE=1 SV=1	P	GO:0001570	vasculogenesis
P23950	TISB_MOUS decay activator ZFP36L1 OS=Mus musculus GN=Zfp36l1 PE=1 SV=1	P	GO:0003342	proepicardium development
P23950	TISB_MOUS decay activator ZFP36L1 OS=Mus musculus GN=Zfp36l1 PE=1 SV=1	P	GO:0007507	heart development
P23950	TISB_MOUS decay activator ZFP36L1 OS=Mus musculus GN=Zfp36l1 PE=1 SV=1	P	GO:0009611	response to wounding
P23950	TISB_MOUS decay activator ZFP36L1 OS=Mus musculus GN=Zfp36l1 PE=1 SV=1	P	GO:0010837	regulation of keratinocyte proliferation
P23950	TISB_MOUS decay activator ZFP36L1 OS=Mus musculus GN=Zfp36l1 PE=1 SV=1	P	GO:0014065	phosphatidylinositol 3-kinase signaling
P23950	TISB_MOUS decay activator ZFP36L1 OS=Mus musculus GN=Zfp36l1 PE=1 SV=1	P	GO:0021915	neural tube development
P23950	TISB_MOUS decay activator ZFP36L1 OS=Mus musculus GN=Zfp36l1 PE=1 SV=1	P	GO:0031086	nuclear-transcribed mRNA catabolic process, deadenylation-independent decay
P23950	TISB_MOUS decay activator ZFP36L1 OS=Mus musculus GN=Zfp36l1 PE=1 SV=1	P	GO:0031440	regulation of mRNA 3'-end processing
P23950	TISB_MOUS decay activator ZFP36L1 OS=Mus musculus GN=Zfp36l1 PE=1 SV=1	P	GO:0032680	regulation of tumor necrosis factor production
P23950	TISB_MOUS decay activator ZFP36L1 OS=Mus musculus GN=Zfp36l1 PE=1 SV=1	P	GO:0032869	cellular response to insulin stimulus
P23950	TISB_MOUS decay activator ZFP36L1 OS=Mus musculus GN=Zfp36l1 PE=1 SV=1	P	GO:0033077	T cell differentiation in thymus
P23950	TISB_MOUS decay activator ZFP36L1 OS=Mus musculus GN=Zfp36l1 PE=1 SV=1	P	GO:0035264	multicellular organism growth
P23950	TISB_MOUS decay activator ZFP36L1 OS=Mus musculus GN=Zfp36l1 PE=1 SV=1	P	GO:0038066	p38MAPK cascade
P23950	TISB_MOUS decay activator ZFP36L1 OS=Mus musculus GN=Zfp36l1 PE=1 SV=1	P	GO:0042594	response to starvation
P23950	TISB_MOUS decay activator ZFP36L1 OS=Mus musculus GN=Zfp36l1 PE=1 SV=1	P	GO:0043491	protein kinase B signaling
P23950	TISB_MOUS decay activator ZFP36L1 OS=Mus musculus GN=Zfp36l1 PE=1 SV=1	P	GO:0044344	cellular response to fibroblast growth factor stimulus
P23950	TISB_MOUS decay activator ZFP36L1 OS=Mus musculus GN=Zfp36l1 PE=1 SV=1	P	GO:0045577	regulation of B cell differentiation
P23950	TISB_MOUS decay activator ZFP36L1 OS=Mus musculus GN=Zfp36l1 PE=1 SV=1	P	GO:0045600	positive regulation of fat cell differentiation
P23950	TISB_MOUS decay activator ZFP36L1 OS=Mus musculus GN=Zfp36l1 PE=1 SV=1	P	GO:0045616	regulation of keratinocyte differentiation
P23950	TISB_MOUS decay activator ZFP36L1 OS=Mus musculus GN=Zfp36l1 PE=1 SV=1	P	GO:0045647	negative regulation of erythrocyte differentiation
P23950	TISB_MOUS decay activator ZFP36L1 OS=Mus musculus GN=Zfp36l1 PE=1 SV=1	P	GO:0045657	positive regulation of monocyte differentiation
P23950	TISB_MOUS decay activator ZFP36L1 OS=Mus musculus GN=Zfp36l1 PE=1 SV=1	P	GO:0045661	regulation of myoblast differentiation
P23950	TISB_MOUS decay activator ZFP36L1 OS=Mus musculus GN=Zfp36l1 PE=1 SV=1	P	GO:0048382	mesendoderm development
P23950	TISB_MOUS decay activator ZFP36L1 OS=Mus musculus GN=Zfp36l1 PE=1 SV=1	P	GO:0051028	mRNA transport
P23950	TISB_MOUS decay activator ZFP36L1 OS=Mus musculus GN=Zfp36l1 PE=1 SV=1	P	GO:0060213	positive regulation of nuclear-transcribed mRNA poly(A) tail shortening
P23950	TISB_MOUS decay activator ZFP36L1 OS=Mus musculus GN=Zfp36l1 PE=1 SV=1	P	GO:0060710	chorio-allantoic fusion
P23950	TISB_MOUS decay activator ZFP36L1 OS=Mus musculus GN=Zfp36l1 PE=1 SV=1	P	GO:0060712	spongiotrophoblast layer development
P23950	TISB_MOUS decay activator ZFP36L1 OS=Mus musculus GN=Zfp36l1 PE=1 SV=1	P	GO:0061158	3'-UTR-mediated mRNA destabilization
P23950	TISB_MOUS decay activator ZFP36L1 OS=Mus musculus GN=Zfp36l1 PE=1 SV=1	P	GO:0070371	ERK1 and ERK2 cascade
P23950	TISB_MOUS decay activator ZFP36L1 OS=Mus musculus GN=Zfp36l1 PE=1 SV=1	P	GO:0070935	3'-UTR-mediated mRNA stabilization
P23950	TISB_MOUS decay activator ZFP36L1 OS=Mus musculus GN=Zfp36l1 PE=1 SV=1	P	GO:0071320	cellular response to cAMP
P23950	TISB_MOUS decay activator ZFP36L1 OS=Mus musculus GN=Zfp36l1 PE=1 SV=1	P	GO:0071356	cellular response to tumor necrosis factor
P23950	TISB_MOUS decay activator ZFP36L1 OS=Mus musculus GN=Zfp36l1 PE=1 SV=1	P	GO:0071364	cellular response to epidermal growth factor stimulus
P23950	TISB_MOUS decay activator ZFP36L1 OS=Mus musculus GN=Zfp36l1 PE=1 SV=1	P	GO:0071385	cellular response to glucocorticoid stimulus
P23950	TISB_MOUS decay activator ZFP36L1 OS=Mus musculus GN=Zfp36l1 PE=1 SV=1	P	GO:0071456	cellular response to hypoxia
P23950	TISB_MOUS decay activator ZFP36L1 OS=Mus musculus GN=Zfp36l1 PE=1 SV=1	P	GO:0071472	cellular response to salt stress
P23950	TISB_MOUS decay activator ZFP36L1 OS=Mus musculus GN=Zfp36l1 PE=1 SV=1	P	GO:0071560	cellular response to transforming growth factor beta stimulus
P23950	TISB_MOUS decay activator ZFP36L1 OS=Mus musculus GN=Zfp36l1 PE=1 SV=1	P	GO:0072091	regulation of stem cell proliferation
P23950	TISB_MOUS decay activator ZFP36L1 OS=Mus musculus GN=Zfp36l1 PE=1 SV=1	P	GO:0097403	cellular response to raffinose
P23950	TISB_MOUS decay activator ZFP36L1 OS=Mus musculus GN=Zfp36l1 PE=1 SV=1	P	GO:1901991	negative regulation of mitotic cell cycle phase transition
P23950	TISB_MOUS decay activator ZFP36L1 OS=Mus musculus GN=Zfp36l1 PE=1 SV=1	P	GO:1902172	regulation of keratinocyte apoptotic process
P23950	TISB_MOUS decay activator ZFP36L1 OS=Mus musculus GN=Zfp36l1 PE=1 SV=1	P	GO:1904582	positive regulation of intracellular mRNA localization
P23950	TISB_MOUS decay activator ZFP36L1 OS=Mus musculus GN=Zfp36l1 PE=1 SV=1	P	GO:1904628	cellular response to phorbol 13-acetate 12-myristate
P23950	TISB_MOUS decay activator ZFP36L1 OS=Mus musculus GN=Zfp36l1 PE=1 SV=1	C	GO:0005667	transcription factor complex
P23950	TISB_MOUS decay activator ZFP36L1 OS=Mus musculus GN=Zfp36l1 PE=1 SV=1	P	GO:0045449	regulation of transcription, DNA-templated
Q920I9	WDR7_MOUSEWD repeat-containing 7 OS=Mus musculus GN=Wdr7 PE=1 SV=3	C	GO:0005634	nucleus
Q920I9	WDR7_MOUSEWD repeat-containing 7 OS=Mus musculus GN=Wdr7 PE=1 SV=3	C	GO:0008021	synaptic vesicle
Q920I9	WDR7_MOUSEWD repeat-containing 7 OS=Mus musculus GN=Wdr7 PE=1 SV=3	C	GO:0043232	intracellular non-membrane-bounded organelle
Q920I9	WDR7_MOUSEWD repeat-containing 7 OS=Mus musculus GN=Wdr7 PE=1 SV=3	C	GO:0044446	intracellular organelle part
Q920I9	WDR7_MOUSEWD repeat-containing 7 OS=Mus musculus GN=Wdr7 PE=1 SV=3	F	GO:0005515	protein binding
Q920I9	WDR7_MOUSEWD repeat-containing 7 OS=Mus musculus GN=Wdr7 PE=1 SV=3	P	GO:0002244	hematopoietic progenitor cell differentiation
Q920I9	WDR7_MOUSEWD repeat-containing 7 OS=Mus musculus GN=Wdr7 PE=1 SV=3	P	GO:0009653	anatomical structure morphogenesis
Q920I9	WDR7_MOUSEWD repeat-containing 7 OS=Mus musculus GN=Wdr7 PE=1 SV=3	P	GO:0050794	regulation of cellular process
P43883	PLIN2_MOUSEPerilipin-2 OS=Mus musculus GN=Plin2 PE=1 SV=2	C	GO:0005576	extracellular region
P43883	PLIN2_MOUSEPerilipin-2 OS=Mus musculus GN=Plin2 PE=1 SV=2	C	GO:0005634	nucleus
P43883	PLIN2_MOUSEPerilipin-2 OS=Mus musculus GN=Plin2 PE=1 SV=2	C	GO:0005768	endosome
P43883	PLIN2_MOUSEPerilipin-2 OS=Mus musculus GN=Plin2 PE=1 SV=2	C	GO:0005783	endoplasmic reticulum
P43883	PLIN2_MOUSEPerilipin-2 OS=Mus musculus GN=Plin2 PE=1 SV=2	C	GO:0005794	Golgi apparatus
P43883	PLIN2_MOUSEPerilipin-2 OS=Mus musculus GN=Plin2 PE=1 SV=2	C	GO:0005811	lipid droplet
P43883	PLIN2_MOUSEPerilipin-2 OS=Mus musculus GN=Plin2 PE=1 SV=2	C	GO:0005829	cytosol
P43883	PLIN2_MOUSEPerilipin-2 OS=Mus musculus GN=Plin2 PE=1 SV=2	C	GO:0005886	plasma membrane
P43883	PLIN2_MOUSEPerilipin-2 OS=Mus musculus GN=Plin2 PE=1 SV=2	C	GO:0030133	transport vesicle
P43883	PLIN2_MOUSEPerilipin-2 OS=Mus musculus GN=Plin2 PE=1 SV=2	F	GO:0005515	protein binding
P43883	PLIN2_MOUSEPerilipin-2 OS=Mus musculus GN=Plin2 PE=1 SV=2	P	GO:0009892	negative regulation of metabolic process
P43883	PLIN2_MOUSEPerilipin-2 OS=Mus musculus GN=Plin2 PE=1 SV=2	P	GO:0014070	response to organic cyclic compound
P43883	PLIN2_MOUSEPerilipin-2 OS=Mus musculus GN=Plin2 PE=1 SV=2	P	GO:0015909	long-chain fatty acid transport
P43883	PLIN2_MOUSEPerilipin-2 OS=Mus musculus GN=Plin2 PE=1 SV=2	P	GO:0016192	vesicle-mediated transport
P43883	PLIN2_MOUSEPerilipin-2 OS=Mus musculus GN=Plin2 PE=1 SV=2	P	GO:0019915	lipid storage
P43883	PLIN2_MOUSEPerilipin-2 OS=Mus musculus GN=Plin2 PE=1 SV=2	P	GO:0031323	regulation of cellular metabolic process
P43883	PLIN2_MOUSEPerilipin-2 OS=Mus musculus GN=Plin2 PE=1 SV=2	P	GO:0042493	response to drug
P43883	PLIN2_MOUSEPerilipin-2 OS=Mus musculus GN=Plin2 PE=1 SV=2	P	GO:0048518	positive regulation of biological process
P43883	PLIN2_MOUSEPerilipin-2 OS=Mus musculus GN=Plin2 PE=1 SV=2	P	GO:0048523	negative regulation of cellular process
P43883	PLIN2_MOUSEPerilipin-2 OS=Mus musculus GN=Plin2 PE=1 SV=2	P	GO:0050994	regulation of lipid catabolic process
Q9CQC5	BORG2_MOUSECdc42 effector 3 OS=Mus musculus GN=Cdc42ep3 PE=1 SV=1	C	GO:0005794	Golgi apparatus
Q9CQC5	BORG2_MOUSECdc42 effector 3 OS=Mus musculus GN=Cdc42ep3 PE=1 SV=1	C	GO:0005829	cytosol
Q9CQC5	BORG2_MOUSECdc42 effector 3 OS=Mus musculus GN=Cdc42ep3 PE=1 SV=1	C	GO:0005886	plasma membrane
Q9CQC5	BORG2_MOUSECdc42 effector 3 OS=Mus musculus GN=Cdc42ep3 PE=1 SV=1	C	GO:0005925	focal adhesion
Q9CQC5	BORG2_MOUSECdc42 effector 3 OS=Mus musculus GN=Cdc42ep3 PE=1 SV=1	C	GO:0015629	actin cytoskeleton
Q9CQC5	BORG2_MOUSECdc42 effector 3 OS=Mus musculus GN=Cdc42ep3 PE=1 SV=1	C	GO:0015630	microtubule cytoskeleton
Q9CQC5	BORG2_MOUSECdc42 effector 3 OS=Mus musculus GN=Cdc42ep3 PE=1 SV=1	F	GO:0005096	GTPase activator activity
Q9CQC5	BORG2_MOUSECdc42 effector 3 OS=Mus musculus GN=Cdc42ep3 PE=1 SV=1	F	GO:0005519	cytoskeletal regulatory protein binding
Q9CQC5	BORG2_MOUSECdc42 effector 3 OS=Mus musculus GN=Cdc42ep3 PE=1 SV=1	F	GO:0017049	GTP-Rho binding
Q9CQC5	BORG2_MOUSECdc42 effector 3 OS=Mus musculus GN=Cdc42ep3 PE=1 SV=1	P	GO:0007266	Rho protein signal transduction
Q9CQC5	BORG2_MOUSECdc42 effector 3 OS=Mus musculus GN=Cdc42ep3 PE=1 SV=1	P	GO:0008360	regulation of cell shape
Q9CQC5	BORG2_MOUSECdc42 effector 3 OS=Mus musculus GN=Cdc42ep3 PE=1 SV=1	P	GO:0030838	positive regulation of actin filament polymerization
Q9CQC5	BORG2_MOUSECdc42 effector 3 OS=Mus musculus GN=Cdc42ep3 PE=1 SV=1	P	GO:0031274	positive regulation of pseudopodium assembly
Q9CQC5	BORG2_MOUSECdc42 effector 3 OS=Mus musculus GN=Cdc42ep3 PE=1 SV=1	P	GO:0043547	positive regulation of GTPase activity
Q9R190	MTA2_MOUSEMetastasis-associated MTA2 OS=Mus musculus GN=Mta2 PE=1 SV=1	C	GO:0005635	nuclear envelope
Q9R190	MTA2_MOUSEMetastasis-associated MTA2 OS=Mus musculus GN=Mta2 PE=1 SV=1	C	GO:0005667	transcription factor complex
Q9R190	MTA2_MOUSEMetastasis-associated MTA2 OS=Mus musculus GN=Mta2 PE=1 SV=1	C	GO:0005783	endoplasmic reticulum
Q9R190	MTA2_MOUSEMetastasis-associated MTA2 OS=Mus musculus GN=Mta2 PE=1 SV=1	C	GO:0005794	Golgi apparatus
Q9R190	MTA2_MOUSEMetastasis-associated MTA2 OS=Mus musculus GN=Mta2 PE=1 SV=1	C	GO:0005874	microtubule
Q9R190	MTA2_MOUSEMetastasis-associated MTA2 OS=Mus musculus GN=Mta2 PE=1 SV=1	C	GO:0016020	membrane
Q9R190	MTA2_MOUSEMetastasis-associated MTA2 OS=Mus musculus GN=Mta2 PE=1 SV=1	C	GO:0016581	NuRD complex
Q9R190	MTA2_MOUSEMetastasis-associated MTA2 OS=Mus musculus GN=Mta2 PE=1 SV=1	F	GO:0000978	RNA polymerase II proximal promoter sequence-specific DNA binding
Q9R190	MTA2_MOUSEMetastasis-associated MTA2 OS=Mus musculus GN=Mta2 PE=1 SV=1	F	GO:0000980	RNA polymerase II distal enhancer sequence-specific DNA binding
Q9R190	MTA2_MOUSEMetastasis-associated MTA2 OS=Mus musculus GN=Mta2 PE=1 SV=1	F	GO:0001046	core promoter sequence-specific DNA binding
Q9R190	MTA2_MOUSEMetastasis-associated MTA2 OS=Mus musculus GN=Mta2 PE=1 SV=1	F	GO:0001085	RNA polymerase II transcription factor binding
Q9R190	MTA2_MOUSEMetastasis-associated MTA2 OS=Mus musculus GN=Mta2 PE=1 SV=1	F	GO:0001103	RNA polymerase II repressing transcription factor binding
Q9R190	MTA2_MOUSEMetastasis-associated MTA2 OS=Mus musculus GN=Mta2 PE=1 SV=1	F	GO:0003700	DNA-binding transcription factor activity
Q9R190	MTA2_MOUSEMetastasis-associated MTA2 OS=Mus musculus GN=Mta2 PE=1 SV=1	F	GO:0003713	transcription coactivator activity
Q9R190	MTA2_MOUSEMetastasis-associated MTA2 OS=Mus musculus GN=Mta2 PE=1 SV=1	F	GO:0003714	transcription corepressor activity
Q9R190	MTA2_MOUSEMetastasis-associated MTA2 OS=Mus musculus GN=Mta2 PE=1 SV=1	F	GO:0004407	histone deacetylase activity
Q9R190	MTA2_MOUSEMetastasis-associated MTA2 OS=Mus musculus GN=Mta2 PE=1 SV=1	F	GO:0008270	zinc ion binding
Q9R190	MTA2_MOUSEMetastasis-associated MTA2 OS=Mus musculus GN=Mta2 PE=1 SV=1	F	GO:0031492	nucleosomal DNA binding
Q9R190	MTA2_MOUSEMetastasis-associated MTA2 OS=Mus musculus GN=Mta2 PE=1 SV=1	F	GO:0042826	histone deacetylase binding
Q9R190	MTA2_MOUSEMetastasis-associated MTA2 OS=Mus musculus GN=Mta2 PE=1 SV=1	P	GO:0000122	negative regulation of transcription by RNA polymerase II
Q9R190	MTA2_MOUSEMetastasis-associated MTA2 OS=Mus musculus GN=Mta2 PE=1 SV=1	P	GO:0006302	double-strand break repair
Q9R190	MTA2_MOUSEMetastasis-associated MTA2 OS=Mus musculus GN=Mta2 PE=1 SV=1	P	GO:0006306	DNA methylation
Q9R190	MTA2_MOUSEMetastasis-associated MTA2 OS=Mus musculus GN=Mta2 PE=1 SV=1	P	GO:0006333	chromatin assembly or disassembly
Q9R190	MTA2_MOUSEMetastasis-associated MTA2 OS=Mus musculus GN=Mta2 PE=1 SV=1	P	GO:0007399	nervous system development
Q9R190	MTA2_MOUSEMetastasis-associated MTA2 OS=Mus musculus GN=Mta2 PE=1 SV=1	P	GO:0010212	response to ionizing radiation
Q9R190	MTA2_MOUSEMetastasis-associated MTA2 OS=Mus musculus GN=Mta2 PE=1 SV=1	P	GO:0010762	regulation of fibroblast migration
Q9R190	MTA2_MOUSEMetastasis-associated MTA2 OS=Mus musculus GN=Mta2 PE=1 SV=1	P	GO:0016575	histone deacetylation
Q9R190	MTA2_MOUSEMetastasis-associated MTA2 OS=Mus musculus GN=Mta2 PE=1 SV=1	P	GO:0016925	protein sumoylation
Q9R190	MTA2_MOUSEMetastasis-associated MTA2 OS=Mus musculus GN=Mta2 PE=1 SV=1	P	GO:0032496	response to lipopolysaccharide
Q9R190	MTA2_MOUSEMetastasis-associated MTA2 OS=Mus musculus GN=Mta2 PE=1 SV=1	P	GO:0032922	circadian regulation of gene expression
Q9R190	MTA2_MOUSEMetastasis-associated MTA2 OS=Mus musculus GN=Mta2 PE=1 SV=1	P	GO:0033363	secretory granule organization
Q9R190	MTA2_MOUSEMetastasis-associated MTA2 OS=Mus musculus GN=Mta2 PE=1 SV=1	P	GO:0040029	regulation of gene expression, epigenetic
Q9R190	MTA2_MOUSEMetastasis-associated MTA2 OS=Mus musculus GN=Mta2 PE=1 SV=1	P	GO:0043044	ATP-dependent chromatin remodeling
Q9R190	MTA2_MOUSEMetastasis-associated MTA2 OS=Mus musculus GN=Mta2 PE=1 SV=1	P	GO:0043153	entrainment of circadian clock by photoperiod
Q9R190	MTA2_MOUSEMetastasis-associated MTA2 OS=Mus musculus GN=Mta2 PE=1 SV=1	P	GO:0043161	proteasome-mediated ubiquitin-dependent protein catabolic process
Q9R190	MTA2_MOUSEMetastasis-associated MTA2 OS=Mus musculus GN=Mta2 PE=1 SV=1	P	GO:0045475	locomotor rhythm
Q9R190	MTA2_MOUSEMetastasis-associated MTA2 OS=Mus musculus GN=Mta2 PE=1 SV=1	P	GO:0045944	positive regulation of transcription by RNA polymerase II
Q9R190	MTA2_MOUSEMetastasis-associated MTA2 OS=Mus musculus GN=Mta2 PE=1 SV=1	P	GO:0050727	regulation of inflammatory response
Q9R190	MTA2_MOUSEMetastasis-associated MTA2 OS=Mus musculus GN=Mta2 PE=1 SV=1	P	GO:1901796	regulation of signal transduction by p53 class mediator
Q9R190	MTA2_MOUSEMetastasis-associated MTA2 OS=Mus musculus GN=Mta2 PE=1 SV=1	P	GO:1902499	positive regulation of protein autoubiquitination
Q9R190	MTA2_MOUSEMetastasis-associated MTA2 OS=Mus musculus GN=Mta2 PE=1 SV=1	P	GO:0045449	regulation of transcription, DNA-templated
Q9R190	MTA2_MOUSEMetastasis-associated MTA2 OS=Mus musculus GN=Mta2 PE=1 SV=1	P	GO:0045941	positive regulation of transcription, DNA-templated
Q9R190	MTA2_MOUSEMetastasis-associated MTA2 OS=Mus musculus GN=Mta2 PE=1 SV=1	P	GO:0016481	negative regulation of transcription, DNA-templated
Q9JJ11	TACC3_MOUSETransforming acidic coiled-coil-containing 3 OS=Mus musculus GN=Tacc3 PE=1 SV=1	C	GO:0005730	nucleolus
Q9JJ11	TACC3_MOUSETransforming acidic coiled-coil-containing 3 OS=Mus musculus GN=Tacc3 PE=1 SV=1	C	GO:0005737	cytoplasm
Q9JJ11	TACC3_MOUSETransforming acidic coiled-coil-containing 3 OS=Mus musculus GN=Tacc3 PE=1 SV=1	C	GO:0015630	microtubule cytoskeleton
Q9JJ11	TACC3_MOUSETransforming acidic coiled-coil-containing 3 OS=Mus musculus GN=Tacc3 PE=1 SV=1	C	GO:0045111	intermediate filament cytoskeleton
Q9JJ11	TACC3_MOUSETransforming acidic coiled-coil-containing 3 OS=Mus musculus GN=Tacc3 PE=1 SV=1	F	GO:0035257	nuclear hormone receptor binding
Q9JJ11	TACC3_MOUSETransforming acidic coiled-coil-containing 3 OS=Mus musculus GN=Tacc3 PE=1 SV=1	P	GO:0000226	microtubule cytoskeleton organization
Q9JJ11	TACC3_MOUSETransforming acidic coiled-coil-containing 3 OS=Mus musculus GN=Tacc3 PE=1 SV=1	P	GO:0008283	cell population proliferation
Q9JJ11	TACC3_MOUSETransforming acidic coiled-coil-containing 3 OS=Mus musculus GN=Tacc3 PE=1 SV=1	P	GO:0021987	cerebral cortex development
Q9JJ11	TACC3_MOUSETransforming acidic coiled-coil-containing 3 OS=Mus musculus GN=Tacc3 PE=1 SV=1	P	GO:0007165	signal transduction
Q9D6X6	PRS23_MOUSESerine protease 23 OS=Mus musculus GN=Prss23 PE=2 SV=2	C	GO:0005634	nucleus
Q9D6X6	PRS23_MOUSESerine protease 23 OS=Mus musculus GN=Prss23 PE=2 SV=2	C	GO:0070062	extracellular exosome
Q9D6X6	PRS23_MOUSESerine protease 23 OS=Mus musculus GN=Prss23 PE=2 SV=2	F	GO:0004252	serine-type endopeptidase activity
Q9D6X6	PRS23_MOUSESerine protease 23 OS=Mus musculus GN=Prss23 PE=2 SV=2	P	GO:0006508	proteolysis
Q6PDQ2	CHD4_MOUSEChromodomain-helicase-DNA-binding 4 OS=Mus musculus GN=Chd4 PE=1 SV=1	C	GO:0000792	heterochromatin
Q6PDQ2	CHD4_MOUSEChromodomain-helicase-DNA-binding 4 OS=Mus musculus GN=Chd4 PE=1 SV=1	C	GO:0005730	nucleolus
Q6PDQ2	CHD4_MOUSEChromodomain-helicase-DNA-binding 4 OS=Mus musculus GN=Chd4 PE=1 SV=1	C	GO:0005737	cytoplasm
Q6PDQ2	CHD4_MOUSEChromodomain-helicase-DNA-binding 4 OS=Mus musculus GN=Chd4 PE=1 SV=1	C	GO:0005813	centrosome
Q6PDQ2	CHD4_MOUSEChromodomain-helicase-DNA-binding 4 OS=Mus musculus GN=Chd4 PE=1 SV=1	C	GO:0016020	membrane
Q6PDQ2	CHD4_MOUSEChromodomain-helicase-DNA-binding 4 OS=Mus musculus GN=Chd4 PE=1 SV=1	C	GO:0016581	NuRD complex
Q6PDQ2	CHD4_MOUSEChromodomain-helicase-DNA-binding 4 OS=Mus musculus GN=Chd4 PE=1 SV=1	C	GO:0032993	protein-DNA complex
[truncated: 4,522 more rows]

## Sheet: BP
Level	GO ID	GO Name	GO Type	#Seqs	Sequence Names
1	GO:0008150	biological_process	P	278	P01029,Q5NC05,Q9D1P2,Q02780,Q62393,E9Q414,Q3UHG7,O08999,Q9CV28,Q6ZPZ3,P14094,Q9Z1W9,P70245,Q8BHS6,A2A8L1,Q9QYY0,Q921J2,P02088,Q61703,Q6P5F7,Q71KT5,Q9JJI8,Q8VDD5,P03888,Q9CQC5,Q810K9,Q9WVA2,Q9D819,Q8VD57,O35929,Q3TBT3,Q9CPU9,Q61263,Q91VF6,P29699,O09106,Q8R016,Q6NXK2,P62956,Q61990,A6X935,Q78HU7,Q9R0Q6,Q8BJ73,Q9CPV2,P97857,Q9CYH2,Q9JMG1,Q80XU3,D3YXG0,Q32NZ6,Q8R317,Q0GNC1,Q61704,Q8BZ21,Q61127,P63280,…
2	GO:0051704	multi-organism process	P	120	Q9QXV3,Q5NC05,P33215,Q9WTS6,Q9D1P2,Q02780,Q62393,E9Q414,P61922,Q6PDQ2,Q6ZPZ3,P14094,Q8BHS6,P11087,A2A8L1,P35374,Q64152,Q921J2,P10639,Q8BND5,Q9JJI8,P10417,Q60953,Q3TBT3,O09106,Q6NXK2,Q61990,P62774,Q78HU7,Q9R0Q6,P11157,P43136,P42669,Q9JMG1,P48615,O70494,Q9QY30,P97471,P47930,Q80XU3,Q8R317,P34884,Q8K305,P46460,Q8BZ21,Q61127,Q8CFG0,P63280,P13439,P62983,Q9D5D8,P58022,Q924A0,Q8CE64,Q08879,Q9D2C7,Q80X72,…
2	GO:0098743	cell aggregation	P	3	P29268,Q8CFG0,P28481
2	GO:0051179	localization	P	104	P21981,P33215,P57787,Q62393,E9Q414,Q3UHG7,O08999,Q6PDQ2,Q8C3B8,Q9Z1Q5,P62305,P14094,Q9Z1W9,P70245,Q8BHS6,P11087,A2A8L1,Q64152,P02088,P10639,Q8BND5,Q6P5F7,Q9JL62,Q8VDD5,Q9JJI8,P03888,Q9WVA2,Q60953,Q8VD57,O35929,Q61263,P29699,O09106,P62956,A6X935,P62774,Q8BMI3,O08528,P17710,P97857,P48615,Q9QY30,P70180,Q32NZ6,Q925N0,P46460,Q61704,P41731,P11862,Q6URW6,Q9Z239,P13439,P62983,Q4FZG9,P33174,P58022,P60469,…
2	GO:0043473	pigmentation	P	1	P26618
2	GO:0009987	cellular process	P	278	P01029,Q5NC05,Q9D1P2,Q02780,Q62393,E9Q414,Q3UHG7,O08999,Q9CV28,Q6ZPZ3,P14094,Q9Z1W9,P70245,Q8BHS6,A2A8L1,Q9QYY0,Q921J2,P02088,Q61703,Q6P5F7,Q71KT5,Q9JJI8,Q8VDD5,P03888,Q9CQC5,Q810K9,Q9WVA2,Q9D819,Q8VD57,O35929,Q3TBT3,Q9CPU9,Q61263,Q91VF6,P29699,O09106,Q8R016,Q6NXK2,P62956,Q61990,A6X935,Q78HU7,Q9R0Q6,Q8BJ73,Q9CPV2,P97857,Q9CYH2,Q9JMG1,Q80XU3,D3YXG0,Q32NZ6,Q8R317,Q0GNC1,Q61704,Q8BZ21,Q61127,P63280,…
2	GO:0050896	response to stimulus	P	139	P01029,Q62048,Q9QXV3,P33215,Q9D1P2,Q9WTS6,Q62393,E9Q414,P02802,P61922,Q9JK53,Q9Z1Q5,P14094,Q9Z1W9,P11087,P35374,Q9QYY0,Q921J2,P10639,Q8BND5,Q01149,Q8VDD5,P10417,Q60953,O35929,Q3TBT3,P29699,O09106,Q8R016,Q61990,P83093,A6X935,P62774,P11157,Q9R013,O08528,P17710,P43136,P97857,P48615,O70494,Q9QY30,P97471,P47930,Q80XU3,D3YXG0,P50153,Q8R317,Q8BJU2,P34884,Q8K305,P46460,O88736,Q8BZ21,P11862,Q99KU6,Q8CFG0,…
2	GO:0000003	reproduction	P	1	Q9JKF6
2	GO:0098754	detoxification	P	2	Q9CYH2,P07724
2	GO:0007610	behavior	P	17	Q9Z2E1,O09106,Q07235,Q924K8,P63089,Q9R190,P28798,P63328,Q6URW6,P10417,P12025,Q8C7R4,P35374,Q9Z103,Q78HU7,P09240,P61922
2	GO:0022414	reproductive process	P	43	Q9D2C7,P43136,P30681,P97857,Q8BM75,Q9QXV3,Q52KF3,P48615,O70494,E9Q414,Q61879,Q9Z103,P97471,P61922,Q6PDQ2,Q80VP1,Q07235,Q9QYS1,Q9Z1Q5,P23950,Q9QXX0,A2A8L1,Q9QYY0,Q9D411,Q8VDD5,P10417,P26618,Q6URW6,P63280,P28798,Q9Z2E1,P97313,P63089,Q9JKF6,P13439,Q9D5D8,Q91VX2,Q924A0,Q62433,Q9Z0J1,Q99MV1,Q08879,P21956
2	GO:0048511	rhythmic process	P	10	O09106,Q07235,Q924K8,P97857,Q9R190,Q9R257,P26618,Q60953,P63089,Q9Z103
2	GO:0065007	biological regulation	P	278	P01029,Q5NC05,Q9D1P2,Q02780,Q62393,E9Q414,Q3UHG7,O08999,Q9CV28,Q6ZPZ3,P14094,Q9Z1W9,P70245,Q8BHS6,A2A8L1,Q9QYY0,Q921J2,P02088,Q61703,Q6P5F7,Q8VDD5,Q9JJI8,Q71KT5,Q9CQC5,P03888,Q810K9,Q9WVA2,Q9D819,Q8VD57,O35929,Q3TBT3,Q9CPU9,Q61263,Q91VF6,P29699,O09106,Q8R016,Q6NXK2,P62956,Q61990,A6X935,Q78HU7,Q9R0Q6,Q8BJ73,Q9CPV2,P97857,Q9CYH2,Q9JMG1,Q80XU3,D3YXG0,Q32NZ6,Q8R317,Q0GNC1,Q61704,Q8BZ21,Q61127,P63280,…
2	GO:0008152	metabolic process	P	198	P21981,Q9QXV3,Q5NC05,P33215,P57787,Q9D1P2,Q9WTS6,Q02780,Q62393,E9Q414,P61922,Q6PDQ2,Q9JK53,Q9Z1Q5,P62305,Q6ZPZ3,P14094,Q9Z1W9,P70245,P11087,Q8BHS6,A2A8L1,P35374,Q9QYY0,Q64152,Q921J2,Q9DCC7,P10639,Q61703,Q8BND5,Q01149,Q99K01,Q9JL62,Q60715,Q9JJI8,Q71KT5,P03888,P10417,Q8VDD5,Q9Z1M7,Q810K9,Q9D819,Q60953,Q00780,Q3TBT3,Q61263,Q91VF6,C0HK80,O09106,Q8R016,Q6NXK2,A2ATU0,Q61990,A6X935,Q9WUA2,P62774,Q8BMI3,…
2	GO:0040007	growth	P	18	Q8BM75,Q91YE8,P97471,Q62417,Q9Z1Q5,Q9R0G7,P23950,Q8BLU0,P12025,P35374,P06837,Q8BGS1,Q9Z1M7,P10417,P63328,P28798,P63089,P62774
2	GO:0022610	biological adhesion	P	36	Q80X72,Q99JR5,Q9WTS6,P28481,Q61879,Q01768,Q9DAW9,Q9Z1Q5,Q9CQ19,P23950,P14094,Q8BLU0,P49446,O70258,Q80V70,Q9WTR5,Q04857,Q8BGS1,O70251,Q78HU7,Q8VDD5,P41731,P26618,Q6URW6,Q8CFG0,Q61824,Q02788,Q9WVA4,Q3THE2,Q9JKF6,P58022,Q62433,P60469,P29268,Q8BNA6,P21956
2	GO:0015976	carbon utilization	P	1	P09411
2	GO:0071840	cellular component organization or biogenesis	P	143	Q9QXV3,P33215,Q9WTS6,Q9D1P2,Q02780,Q62393,E9Q414,Q9JK53,Q6PDQ2,Q8C3B8,Q9DAW9,Q9Z1Q5,P62305,P14094,Q9Z1W9,P11087,Q60605,A2A8L1,Q921J2,Q01149,Q9JL62,Q8VDD5,Q60715,Q9JJI8,Q9CQC5,P10417,Q60953,Q00780,O35929,Q61263,Q91VF6,O09106,Q8R016,Q9Z0J1,Q61990,P62774,Q8BNA6,Q9R0Q6,Q78HU7,P11157,O08528,P17710,Q9CPV2,P42669,P97857,P48615,O70494,Q9QY30,P97471,Q80XU3,D3YXG0,P34884,Q8K305,P46460,Q8BZ21,P11862,Q6URW6,…
2	GO:0032501	multicellular organismal process	P	86	Q80X72,P21981,P30681,P63013,Q8BM75,E9Q414,O08999,P61922,Q07235,Q9Z1Q5,P62305,P14094,Q9QXX0,Q9QVP4,Q9Z1W9,P11087,Q60605,P35374,Q9D411,Q64152,Q8BGS1,Q8VDD5,Q9JJI8,P06684,P10417,P63328,Q9WVA2,Q60953,Q3TGF2,P97313,Q3TBT3,P09240,Q3THE2,Q61263,O09106,O88783,P62956,P29268,Q78HU7,P62774,P11157,P52963,P82198,P43136,Q9R190,Q9JMG1,P48615,O70494,P28481,Q61879,Q9Z103,P97471,Q9WTI7,P70180,Q62417,Q80VP1,Q9QYS1,…
2	GO:0032502	developmental process	P	168	P21981,Q9QXV3,Q9WTS6,Q9D1P2,Q02780,Q62393,E9Q414,Q9JK53,O08999,Q6PDQ2,P61922,Q9DAW9,Q9Z1Q5,P62305,P70245,P11087,Q60605,Q80V70,Q9QYY0,P35374,A2A8L1,Q64152,Q01149,Q71KT5,Q9JJI8,Q9Z1M7,Q8VDD5,P10417,Q9WVA2,Q60953,Q00780,Q61263,Q91VF6,P29699,O09106,A2ATU0,P83093,Q9Z0J1,P62774,Q78HU7,Q8BNA6,P11157,Q9R013,Q8BJ73,P43136,P42669,P97857,Q9JMG1,P48615,O70494,P97471,P70180,P47930,D3YXG0,Q920I9,P06837,O88736,…
2	GO:0040011	locomotion	P	32	P30681,P63013,Q8BM75,Q9QXV3,P57787,P28481,E9Q414,Q61879,Q9R0G7,Q8BH44,P14094,P43407,Q9DBR4,P11087,Q8BLU0,P12025,Q9WTR5,P34884,Q8BGS1,Q01149,Q9D1D6,Q8VDD5,P26618,Q6URW6,P63328,P70390,Q60953,P09240,P58022,Q924A0,P29268,Q8BNA6
2	GO:0001906	cell killing	P	1	P07724
2	GO:0023052	signaling	P	21	P82198,Q9EQX4,P10639,O35316,P97857,P10417,P63089,Q9Z103,Q9D2N4,P62774,Q9CQV6,P07724,P0DOV2,P14094,P62956,P11087,P49446,G5E8K5,P29268,Q8BNA6,A8VU90
2	GO:0002376	immune system process	P	186	P01029,Q5NC05,Q9D1P2,Q02780,Q62393,E9Q414,Q6ZPZ3,P14094,Q9Z1W9,P70245,A2A8L1,Q9QYY0,Q921J2,Q61703,Q8VDD5,Q9JJI8,Q71KT5,P03888,Q810K9,Q9D819,O35929,Q3TBT3,Q61263,P29699,Q91VF6,O09106,Q8R016,Q61990,A6X935,Q9R0Q6,Q9CPV2,P97857,Q9CYH2,Q80XU3,D3YXG0,Q8R317,Q61704,Q8BZ21,P63280,Q61824,P19324,P62983,P33174,P58022,Q8CE64,Q9WUB3,P09411,Q9D2C7,P30681,Q62351,P24288,P28571,Q9QXX0,Q99JX3,Q9DBR4,Q9D411,Q9EQX4,…
2	GO:0008283	cell population proliferation	P	25	P82198,P10639,Q8VDD5,Q61127,Q99KU6,Q6URW6,P63328,P48615,Q9WTS6,P28798,Q00780,Q9JJ11,Q9QY30,Q61879,Q62384,P24288,P70180,Q9QYS1,Q8VDF2,Q9R0G7,P58022,P50153,Q9QYY0,P29268,Q9WTR5
3	GO:0009719	response to endogenous stimulus	P	35	P82198,P30681,P97857,Q9CXP8,Q9D1P2,P48615,O70494,P28481,E9Q414,Q62384,Q62351,Q9QYS1,P15532,P23950,P50153,Q9QXX0,P11087,P12025,P35374,Q04857,Q921J2,Q9EQX4,Q8BGS1,Q01149,P26618,P10417,P28798,Q61555,Q9Z2E1,P97313,P63089,O09106,Q9D1L9,Q924A0,P29268
3	GO:0070661	leukocyte proliferation	P	2	P63328,P70180
3	GO:0002209	behavioral defense response	P	3	P10417,P09240,P12025
3	GO:0007623	circadian rhythm	P	10	O09106,Q07235,Q924K8,P97857,Q9R190,Q9R257,P26618,Q60953,P63089,Q9Z103
3	GO:0002252	immune effector process	P	11	P01029,P0DOV2,P30681,P06684,Q9QXX0,P26618,P10417,Q9CQW9,Q9R0Q6,P22366,Q9WTI7
3	GO:1990748	cellular detoxification	P	2	Q9CYH2,P07724
3	GO:0042445	hormone metabolic process	P	168	Q9QXV3,Q5NC05,P57787,P33215,Q9D1P2,Q9WTS6,Q02780,Q62393,E9Q414,P61922,Q9JK53,Q6PDQ2,Q9Z1Q5,P62305,Q6ZPZ3,P14094,P70245,Q9Z1W9,P11087,Q8BHS6,A2A8L1,P35374,Q9QYY0,Q64152,Q921J2,P10639,Q61703,Q8BND5,Q01149,Q99K01,Q9JL62,Q60715,Q71KT5,Q9Z1M7,P03888,P10417,Q810K9,Q9JJI8,Q9D819,Q60953,Q00780,Q3TBT3,Q61263,Q91VF6,O09106,Q8R016,Q6NXK2,A2ATU0,Q61990,Q9WUA2,A6X935,P62774,Q9R0Q6,P11157,O08528,P17710,P43136,…
3	GO:0003008	system process	P	43	Q80X72,P63013,P61922,Q07235,P14094,Q9QXX0,Q9QVP4,Q9Z1W9,P11087,Q60605,P35374,Q8VDD5,Q9JJI8,P63328,P10417,Q9WVA2,Q3TGF2,Q3THE2,Q61263,O09106,O88783,P62956,Q78HU7,P11157,P82198,P28481,Q61879,Q9Z103,Q9WTI7,P70180,Q62417,D3YXG0,O70258,P12025,Q8C7R4,Q6URW6,Q8CFG0,A2AAJ9,P63089,Q9D2N4,Q9Z239,Q9JHH6,Q9CQV6
3	GO:0048646	anatomical structure formation involved in morphogenesis	P	31	P82198,P21981,P97857,Q8VDD5,P26618,Q6URW6,Q9WTS6,P48615,P63328,Q00780,Q61555,P28481,Q61879,Q61824,P97313,P97471,O09106,Q9JIH2,Q6DID7,Q9R0G7,D3YXG0,Q9Z1Q5,P58022,Q9QYS1,Q9QVP4,Q924A0,P11087,G5E8K5,P29268,Q9WTR5,P21956
3	GO:0051234	establishment of localization	P	92	P21981,P57787,Q62393,E9Q414,O08999,Q6PDQ2,Q8C3B8,Q9Z1Q5,P62305,P14094,Q9Z1W9,P70245,P11087,A2A8L1,Q64152,P02088,Q8BND5,Q6P5F7,Q9JL62,Q8VDD5,Q9JJI8,P03888,Q9WVA2,Q60953,Q8VD57,O35929,Q61263,P29699,O09106,P62956,A6X935,Q8BMI3,P62774,O08528,P17710,P97857,Q9QY30,P70180,Q32NZ6,Q925N0,P46460,Q61704,P11862,P41731,Q6URW6,Q9Z239,P13439,P62983,Q4FZG9,P33174,P58022,P60469,P70168,P30681,P43883,Q8BT07,P22935,…
3	GO:0006807	nitrogen compound metabolic process	P	168	P21981,Q9QXV3,Q5NC05,P33215,P57787,Q9D1P2,Q9WTS6,Q02780,E9Q414,P61922,Q6PDQ2,Q9JK53,Q9Z1Q5,P62305,Q6ZPZ3,P14094,Q9Z1W9,P70245,P11087,A2A8L1,P35374,Q9QYY0,Q64152,Q921J2,P10639,Q61703,Q01149,Q99K01,Q9JL62,Q60715,Q8VDD5,Q9Z1M7,Q9JJI8,P10417,Q810K9,Q71KT5,P03888,Q9D819,Q60953,Q00780,Q61263,C0HK80,Q91VF6,O09106,Q8R016,A2ATU0,Q61990,A6X935,Q9WUA2,P62774,Q8BMI3,P11157,Q9R013,O08528,P17710,Q9CPV2,P43136,…
3	GO:0072089	stem cell proliferation	P	3	Q9QY30,P48615,Q9QYS1
3	GO:0002520	immune system development	P	1	Q61286
3	GO:0045321	leukocyte activation	P	12	Q9EQX4,P30681,P23950,P26618,P63328,P10417,Q62433,Q924A0,O70494,Q62393,Q61824,P97313
3	GO:0071827	plasma lipoprotein particle organization	P	2	E9Q414,Q61263
3	GO:0044764	multi-organism cellular process	P	1	P07724
3	GO:0000920	septum digestion after cytokinesis	P	1	Q8BT07
3	GO:0061919	process utilizing autophagic mechanism	P	6	Q921J2,Q9D2C7,P62983,Q9D1L9,P14094,Q8R317
3	GO:0042330	taxis	P	6	P34884,P30681,P26618,Q924A0,Q8BLU0,P29268
3	GO:0031987	locomotion involved in locomotory behavior	P	1	P63328
3	GO:0007566	embryo implantation	P	3	Q9Z0J1,Q08879,Q07235
3	GO:0022602	ovulation cycle process	P	2	P26618,P97857
3	GO:0001834	trophectodermal cell proliferation	P	1	Q62384
3	GO:0072376	protein activation cascade	P	2	Q08879,O88783
3	GO:0051703	intraspecies interaction between organisms	P	2	P63328,Q78HU7
3	GO:0051321	meiotic cell cycle	P	1	Q99MV1
3	GO:0001833	inner cell mass cell proliferation	P	1	Q62384
3	GO:0048144	fibroblast proliferation	P	1	Q9QYS1
3	GO:0007155	cell adhesion	P	36	Q80X72,Q99JR5,Q8BNA6,Q9WTS6,P28481,Q61879,Q01768,Q9DAW9,Q9Z1Q5,Q9CQ19,P23950,P14094,Q8BLU0,P49446,O70258,Q80V70,Q9WTR5,Q04857,Q8BGS1,O70251,Q8VDD5,P41731,P26618,Q6URW6,Q8CFG0,Q61824,Q02788,Q9WVA4,Q3THE2,Q9JKF6,P58022,Q62433,P60469,P29268,Q78HU7,P21956
3	GO:0044238	primary metabolic process	P	169	P21981,Q9QXV3,Q5NC05,P33215,P57787,Q9D1P2,Q9WTS6,Q02780,E9Q414,P61922,Q6PDQ2,Q9JK53,Q9Z1Q5,P62305,Q6ZPZ3,P14094,Q9Z1W9,P70245,P11087,A2A8L1,Q9QYY0,P35374,Q64152,Q921J2,P10639,Q61703,Q01149,Q99K01,Q9JL62,Q60715,Q9JJI8,Q9Z1M7,Q71KT5,P10417,Q810K9,Q8VDD5,P03888,Q9D819,Q60953,Q00780,Q61263,C0HK80,Q91VF6,O09106,Q8R016,A2ATU0,Q61990,Q9WUA2,Q8BMI3,A6X935,P62774,P11157,Q9R013,O08528,P17710,Q9CPV2,P43136,…
3	GO:0035036	sperm-egg recognition	P	1	Q91VX2
3	GO:0055114	oxidation-reduction process	P	31	O08528,P17710,Q8C7E9,Q9CYH2,Q5NC05,Q8BKT7,Q9D1P2,O70494,Q9JK53,P62305,P43407,O70579,Q64152,P10639,P46460,Q8BND5,O88736,Q60715,Q71KT5,Q91YR9,P03888,Q810K9,P62983,Q4FZG9,A2ATU0,P58022,P33610,P29268,Q9WUB3,P11157,P09411
3	GO:0022404	molting cycle process	P	1	P10417
3	GO:0032963	collagen metabolic process	P	8	Q91VF6,Q01149,P28481,P11087,P19324,Q00780,Q02788,Q04857
3	GO:0033555	multicellular organismal response to stress	P	4	P63328,P10417,P12025,P09240
3	GO:0022406	membrane docking	P	1	P46460
3	GO:0002253	activation of immune response	P	27	Q9D2C7,P01029,P34884,P30681,P06684,Q9R190,P10417,P48615,Q60953,Q3TBT3,Q9WTX2,P97313,Q9JKF6,Q9WTI7,Q62351,P29699,P62983,P0DOV2,Q924K8,Q07235,P14094,Q9Z1W9,Q61990,Q8R317,Q149C2,Q9R0Q6,P22366
3	GO:0051651	maintenance of location in cell	P	10	O08528,P17710,P10639,P07724,P43883,Q60953,G5E8K5,Q61555,Q61263,P68254
3	GO:0035640	exploration behavior	P	2	P61922,P35374
3	GO:0051707	response to other organism	P	9	P0DOV2,Q07235,P30681,Q9D1L9,P10417,Q9CQW9,P28798,E9Q414,P22366
3	GO:0044703	multi-organism reproductive process	P	7	P10417,Q9JKF6,P43136,Q80VP1,Q9QYS1,P13439,P61922
3	GO:0001502	cartilage condensation	P	3	P29268,Q8CFG0,P28481
3	GO:0032259	methylation	P	8	Q91WC0,Q9R190,Q8VHR5,Q99J25,A2A8L1,Q8CHY6,Q99MV1,Q6PDQ2
3	GO:0016049	cell growth	P	7	P63328,Q62417,Q8BLU0,P35374,Q9R0G7,Q91YE8,Q8BGS1
3	GO:0048609	multicellular organismal reproductive process	P	19	Q9D2C7,P97857,P26618,P48615,P63280,O70494,P28798,E9Q414,Q9Z2E1,P63089,Q9Z103,P97471,Q9D5D8,Q07235,Q9QYS1,Q9QXX0,Q62433,Q99MV1,Q9D411
3	GO:0032940	secretion by cell	P	19	Q61704,P46460,P30681,Q8BND5,Q8VDD5,P41731,Q6URW6,Q9JKS5,Q61879,O08999,P29699,P28571,Q07235,P07724,O88783,G5E8K5,P60469,P29268,A6X935
3	GO:0019725	cellular homeostasis	P	32	Q9D2C7,O08528,P17710,P10639,P21981,P30681,Q8BND5,Q9Z1M7,P26618,P10417,Q60953,E9Q414,Q9CPU9,Q9Z103,P09240,Q9JHH6,P97471,Q62351,Q61263,Q80XU3,P15532,Q9Z1Q5,P23950,P14094,P50153,Q3TWN3,Q924A0,Q925N0,P83093,G5E8K5,P35374,Q9WUB3
3	GO:0003006	developmental process involved in reproduction	P	43	Q9D2C7,P43136,P30681,P97857,Q8BM75,Q9QXV3,Q52KF3,P48615,O70494,E9Q414,Q61879,Q9Z103,P97471,P61922,Q6PDQ2,Q80VP1,Q07235,Q9QYS1,Q9Z1Q5,P23950,Q9QXX0,A2A8L1,Q9QYY0,Q9D411,Q8VDD5,P10417,P26618,Q6URW6,P63280,P28798,Q9Z2E1,P97313,P63089,Q9JKF6,P13439,Q9D5D8,Q91VX2,Q924A0,Q62433,Q9Z0J1,Q99MV1,Q08879,P21956
3	GO:0007154	cell communication	P	21	P82198,Q9EQX4,P10639,O35316,P97857,P10417,P63089,Q9Z103,Q9D2N4,P62774,Q9CQV6,P07724,P0DOV2,P14094,P62956,P11087,P49446,G5E8K5,P29268,Q8BNA6,A8VU90
3	GO:0050673	epithelial cell proliferation	P	5	Q99KU6,Q9QYS1,Q00780,P58022,Q9WTR5
3	GO:0042440	pigment metabolic process	P	1	P10417
3	GO:0002200	somatic diversification of immune receptors	P	168	P21981,Q9QXV3,Q5NC05,P33215,P57787,Q9D1P2,Q9WTS6,Q02780,E9Q414,P61922,Q6PDQ2,Q9JK53,Q9Z1Q5,P62305,Q6ZPZ3,P14094,Q9Z1W9,P70245,P11087,A2A8L1,P35374,Q9QYY0,Q64152,Q921J2,P10639,Q61703,Q01149,Q99K01,Q9JL62,Q60715,Q8VDD5,Q9Z1M7,Q9JJI8,P10417,Q810K9,Q71KT5,P03888,Q9D819,Q60953,Q00780,Q61263,C0HK80,Q91VF6,O09106,Q8R016,A2ATU0,Q61990,A6X935,Q9WUA2,P62774,Q8BMI3,P11157,Q9R013,O08528,P17710,Q9CPV2,P43136,…
3	GO:0007165	signal transduction	P	278	P01029,Q5NC05,Q9D1P2,Q02780,Q62393,E9Q414,Q3UHG7,O08999,Q9CV28,Q6ZPZ3,P14094,P70245,Q9Z1W9,Q8BHS6,A2A8L1,Q9QYY0,Q921J2,P02088,Q61703,Q6P5F7,Q8VDD5,Q71KT5,Q9JJI8,P03888,Q9CQC5,Q810K9,Q9WVA2,Q9D819,Q8VD57,O35929,Q3TBT3,Q9CPU9,Q61263,Q91VF6,P29699,O09106,Q8R016,Q6NXK2,P62956,Q61990,A6X935,Q78HU7,Q9R0Q6,Q8BJ73,Q9CPV2,P97857,Q9CYH2,Q9JMG1,Q80XU3,D3YXG0,Q32NZ6,Q8R317,Q0GNC1,Q61704,Q8BZ21,Q61127,P63280,…
3	GO:0044281	small molecule metabolic process	P	84	P57787,Q9D1P2,E9Q414,P61922,Q9JK53,Q9Z1Q5,P14094,Q9Z1W9,P70245,P11087,P35374,Q921J2,P10639,Q61703,Q01149,Q99K01,Q60715,Q71KT5,Q9JJI8,P03888,Q810K9,Q9D819,Q60953,Q00780,Q61263,Q91VF6,Q8R016,A2ATU0,Q61990,A6X935,Q9WUA2,P11157,O08528,P17710,Q9CPV2,Q9CYH2,Q9QY30,P70180,Q8R317,P34884,Q61704,P46460,O88736,Q8CFG0,P63280,Q9CQL7,P13439,P62983,Q9D5D8,Q4FZG9,P60469,P09411,P70168,P30681,Q4KWH5,P22935,P24288,…
3	GO:0007638	mechanosensory behavior	P	1	Q78HU7
3	GO:0098727	maintenance of cell number	P	3	P63013,P97471,Q9QXX0
3	GO:0006118	obsolete electron transport	P	26	O08528,P17710,Q8C7E9,Q5NC05,Q8BKT7,Q9D1P2,O70494,Q9JK53,P62305,P43407,O70579,Q64152,P10639,P46460,Q60715,P03888,Q810K9,P62983,Q4FZG9,A2ATU0,P58022,P33610,P29268,Q9WUB3,P11157,P09411
3	GO:0019748	secondary metabolic process	P	1	P10417
3	GO:0007272	ensheathment of neurons	P	1	Q61127
3	GO:0006928	movement of cell or subcellular component	P	55	P70168,P30681,P63013,Q8BM75,Q9QXV3,P57787,Q9WTS6,Q02780,E9Q414,Q6PDQ2,P14094,P43407,Q9QVP4,Q9DBR4,P11087,Q60605,P49446,A2A8L1,P10639,Q8BGS1,Q01149,Q8VDD5,P63328,P70390,Q60953,P09240,O09106,P29268,Q8BNA6,Q149C2,Q9R0Q6,Q3TMW1,P48615,Q52KF3,P28481,Q61879,P97471,Q62384,Q9R0G7,Q8BH44,Q8BLU0,P12025,Q9WTR5,P34884,Q9D1D6,P11862,P26618,Q6URW6,Q9JJ11,Q9JKF6,P33174,P58022,Q6ZPV2,Q924A0,G5E8K5
3	GO:0009605	response to external stimulus	P	46	Q9D2C7,P82198,P01029,P43136,P60824,P30681,P63013,P97857,Q9R190,Q9D1P2,P48615,P28481,E9Q414,Q9Z103,Q62351,Q07235,Q9QYS1,P15532,P23950,P50153,Q8BMI4,P11087,P12025,Q9CQW9,Q9QZM4,P35374,Q9EQX4,P10417,P70390,Q60953,Q61824,Q9JKS5,P28798,Q9Z2E1,P63089,Q9JHH6,Q9CQV6,O09106,P0DOV2,Q924K8,P07724,Q9D1L9,Q6ZPV2,P29268,P62774,P22366
3	GO:0006955	immune response	P	18	P01029,P34884,P30681,Q61286,Q99JR5,Q9R013,P06684,P10417,Q9WTS6,Q61824,O35929,Q9WTX2,P07724,Q9QXX0,Q924A0,Q61990,P22366,Q8BJU2
3	GO:0009056	catabolic process	P	62	Q9D2C7,O08528,P17710,Q9CPV2,P70168,P30681,P24472,Q9R190,Q4KWH5,Q9D1P2,P28481,E9Q414,Q01768,P61922,Q9JK53,P22935,P24288,Q62384,Q9Z1Q5,P15532,P23950,P14094,Q9Z1W9,P43407,Q8BMI4,P11087,P49446,P10922,Q8C7R4,P35374,Q8R317,O70579,Q9D411,Q04857,Q921J2,P34884,Q8C7D2,P10639,P46460,Q01149,Q60715,Q9JJI8,Q810K9,Q8CFG0,P63280,Q60953,Q00780,P97313,Q02788,Q91VF6,Q8K2D3,P62983,Q8R016,Q9D5D8,Q924K8,A2ATU0,Q8VDF2,…
3	GO:0050817	coagulation	P	2	Q80X72,O09106
3	GO:0007568	aging	P	11	Q62351,Q9QYS1,Q07235,Q8BZ21,P58022,Q9JK53,P10417,Q60953,Q9Z2E1,P29268,P61922
3	GO:0034381	plasma lipoprotein particle clearance	P	1	E9Q414
3	GO:0051606	detection of stimulus	P	10	P01029,O09106,P43136,P62983,Q07235,P60824,P63013,P70390,P83093,Q9JHH6
3	GO:0007389	pattern specification process	P	9	P43136,Q9QYS1,Q6DID7,Q8BGS1,Q9R0G7,Q9QXX0,P48615,P97313,P97471
3	GO:0022412	cellular process involved in reproduction in multicellular organism	P	7	P10417,Q52KF3,A2A8L1,P30681,Q99MV1,Q9QXV3,Q6PDQ2
3	GO:0048869	cellular developmental process	P	80	Q9QXV3,Q9D1P2,Q9WTS6,Q02780,Q62393,Q9JK53,Q6PDQ2,Q9DAW9,Q9Z1Q5,P11087,A2A8L1,Q9QYY0,Q80V70,Q8VDD5,P10417,Q60953,Q00780,Q61263,O09106,A2ATU0,P62774,Q78HU7,P43136,Q9JMG1,P48615,O70494,P97471,P47930,Q920I9,P06837,Q8BZ21,P41731,Q61127,Q6URW6,Q8CFG0,Q61824,P19324,Q9D2N4,P58022,Q924A0,P09411,P30681,P63013,Q8BM75,Q62351,Q07235,Q9QXX0,Q9QVP4,P43407,Q9D411,Q04857,P42703,Q8BGS1,P63328,P70390,P97313,P09240,…
3	GO:0014823	response to activity	P	2	P97313,P63089
3	GO:0051301	cell division	P	6	Q8K305,P63280,Q9CPV2,Q9QXV3,Q6ZPV2,P33215
3	GO:0008219	cell death	P	9	P47930,Q3TBT3,Q9CV28,Q9Z1Q5,P11862,Q924A0,Q61824,P97313,Q62384
3	GO:0061351	neural precursor cell proliferation	P	2	Q9R0G7,P28798
3	GO:0006949	syncytium formation	P	4	Q6URW6,Q61879,Q8VDD5,Q61824
3	GO:0008037	cell recognition	P	5	Q78HU7,Q91VX2,P06837,Q9JKF6,P21956
3	GO:0048856	anatomical structure development	P	113	P21981,Q9QXV3,Q02780,E9Q414,O08999,Q9JK53,P61922,P70245,P11087,Q60605,Q80V70,Q9QYY0,P35374,Q64152,Q01149,Q8VDD5,Q9JJI8,Q9Z1M7,P10417,Q9WVA2,Q00780,Q91VF6,P29699,O09106,A2ATU0,P83093,P62774,Q78HU7,Q8BNA6,P11157,Q9R013,Q8BJ73,P43136,P42669,P97857,Q9JMG1,P48615,O70494,P97471,P70180,P47930,D3YXG0,P06837,Q6URW6,Q8CFG0,P19324,Q61824,Q9D2N4,Q7TQE6,Q924A0,Q9D2C7,P30681,P63013,Q8BM75,P22935,Q9JM58,Q07235,…
3	GO:0019882	antigen processing and presentation	P	3	Q9QY30,P33174,Q9R013
3	GO:0051705	multi-organism behavior	P	2	P63328,Q78HU7
3	GO:0009653	anatomical structure morphogenesis	P	77	Q9D2C7,P21981,P30681,P63013,Q8BM75,Q9QXV3,Q9WTS6,Q02780,Q62393,E9Q414,Q9WTX2,Q9JK53,P61922,P22935,Q07235,Q9Z1Q5,Q9QXX0,Q9QVP4,P11087,Q9QYY0,Q9D411,Q9R1Q6,P42703,Q8BGS1,Q01149,Q8VDD5,Q9JJI8,P10417,P63328,P70390,Q60953,Q00780,Q61555,P28798,P09240,Q91VF6,O09106,Q91VX2,Q9Z0J1,Q8BNA6,Q149C2,P52963,Q8BJ73,P43136,Q3TMW1,P97857,P48615,Q52KF3,O70494,P28481,Q61879,Q9Z103,P97471,Q80VP1,Q9QYS1,Q9R0G7,Q920I9,…
3	GO:0007017	microtubule-based process	P	14	O09106,P70168,P33174,Q62384,P11862,Q8VDD5,Q6ZPV2,Q6URW6,Q52KF3,A2A8L1,Q9JJ11,Q61879,Q149C2,Q6PDQ2
3	GO:0044085	cellular component biogenesis	P	2	O70579,Q07235
3	GO:0051716	cellular response to stimulus	P	94	Q9D2C7,P60824,P70168,P30681,Q62048,Q9QXV3,Q9D1P2,Q8BT07,E9Q414,P02802,Q9WTX2,Q62351,Q07235,P15532,Q9Z1Q5,P14094,Q9QXX0,Q9Z1W9,Q9DBR4,P11087,P35374,Q04857,Q921J2,Q9EQX4,Q8BGS1,Q01149,Q8VDD5,P06684,P10417,P63328,Q60953,P28798,Q61555,P97313,Q3TBT3,P68254,O09106,Q9D1L9,Q61990,P29268,P62774,P11157,P82198,O08528,P17710,P97857,Q9CXP8,Q9R190,P48615,O70494,P28481,Q61879,Q9Z103,Q01768,Q62384,P47930,Q9QYS1,…
3	GO:0071625	vocalization behavior	P	17	Q9Z2E1,O09106,Q07235,Q924K8,P63089,Q9R190,P28798,P63328,Q6URW6,P10417,P12025,Q8C7R4,P35374,Q9Z103,Q78HU7,P09240,P61922
3	GO:0016458	gene silencing	P	4	Q99MV1,Q8VDF2,Q9JIH2,Q9Z2E1
3	GO:1902579	multi-organism localization	P	4	P62983,P70168,Q9JIH2,Q8BKT7
3	GO:0033002	muscle cell proliferation	P	2	P29268,Q9WTS6
3	GO:0048771	tissue remodeling	P	4	Q9QXX0,P35374,Q9QYS1,P30681
3	GO:0000075	cell cycle checkpoint	P	2	P10417,Q62048
3	GO:0140253	cell-cell fusion	P	4	Q6URW6,Q61879,Q8VDD5,Q61824
3	GO:0007049	cell cycle	P	5	P63280,Q9CPV2,E9Q5C9,Q99MV1,Q9WTR5
3	GO:0044237	cellular metabolic process	P	197	P21981,Q9QXV3,Q5NC05,P33215,P57787,Q9D1P2,Q9WTS6,Q02780,Q62393,E9Q414,P61922,Q6PDQ2,Q9JK53,Q9Z1Q5,P62305,Q6ZPZ3,P14094,Q9Z1W9,P70245,P11087,Q8BHS6,A2A8L1,Q9QYY0,P35374,Q64152,Q921J2,P10639,Q61703,Q8BND5,Q01149,Q99K01,Q9JL62,Q60715,Q9JJI8,Q9Z1M7,P03888,P10417,Q810K9,Q8VDD5,Q71KT5,Q9D819,Q60953,Q00780,Q3TBT3,Q61263,Q91VF6,C0HK80,O09106,Q8R016,Q6NXK2,A2ATU0,Q61990,A6X935,Q9WUA2,P62774,Q8BMI3,P11157,…
3	GO:0007626	locomotory behavior	P	4	Q8C7R4,Q924K8,Q9R190,P61922
3	GO:0007275	multicellular organism development	P	21	P52963,P43136,Q9JMG1,E9Q414,Q61879,P97471,O08999,Q80VP1,Q9QXX0,Q9QZM4,Q9D411,Q64152,Q8BGS1,Q8VDD5,P06684,P26618,Q6URW6,Q9Z2E1,Q02788,Q924A0,Q99MV1
3	GO:0007267	cell-cell signaling	P	18	P82198,Q9EQX4,P10639,O35316,P97857,P10417,P63089,Q9D2N4,Q9Z103,Q9CQV6,P07724,P0DOV2,P62956,P11087,P49446,P29268,Q8BNA6,A8VU90
3	GO:0016043	cellular component organization	P	143	Q9QXV3,P33215,Q9WTS6,Q9D1P2,Q02780,Q62393,E9Q414,Q9JK53,Q6PDQ2,Q8C3B8,Q9DAW9,Q9Z1Q5,P62305,P14094,Q9Z1W9,P11087,Q60605,A2A8L1,Q921J2,Q01149,Q9JL62,Q8VDD5,Q60715,Q9JJI8,Q9CQC5,P10417,Q60953,Q00780,O35929,Q61263,Q91VF6,O09106,Q8R016,Q9Z0J1,Q61990,P62774,Q8BNA6,Q9R0Q6,Q78HU7,P11157,O08528,P17710,Q9CPV2,P42669,P97857,P48615,O70494,Q9QY30,P97471,Q80XU3,D3YXG0,P34884,Q8K305,P46460,Q8BZ21,P11862,Q6URW6,…
3	GO:0032941	secretion by tissue	P	6	P70180,O08528,P17710,P15532,Q01768,P13439
3	GO:0070085	glycosylation	P	4	Q99JX3,Q810K9,Q9Z1M7,Q8K1B9
3	GO:0030029	actin filament-based process	P	43	P60824,P70168,P30681,Q9WTS6,Q9WTX2,Q6PDQ2,Q3UH68,Q9DAW9,P62305,Q9QVP4,Q60605,A2A8L1,Q9EQX4,Q8BGS1,Q61286,Q8VDD5,Q9JJI8,Q3THE2,Q8K2D3,O09106,Q9D1R1,P52963,Q3TMW1,Q52KF3,Q61879,P97471,Q62384,D3YXG0,Q9CQ19,Q8BMI4,P10922,Q8BZ21,P11862,P26618,Q6URW6,A2AAJ9,Q9JJ11,P62983,Q8VDF2,Q6ZPV2,Q3TEA8,G5E8K5,Q0GNC1
3	GO:0002440	production of molecular mediator of immune response	P	1	P26618
3	GO:0001775	cell activation	P	19	Q9EQX4,P30681,Q01149,Q61286,P63328,P10417,P26618,O70494,Q62393,Q61824,P28481,P97313,P97471,O88783,P23950,P50153,Q62433,Q924A0,P11087
3	GO:0007631	feeding behavior	P	1	P09240
3	GO:0071704	organic substance metabolic process	P	168	P21981,Q9QXV3,Q5NC05,P33215,P57787,Q9D1P2,Q9WTS6,Q02780,E9Q414,P61922,Q6PDQ2,Q9JK53,Q9Z1Q5,P62305,Q6ZPZ3,P14094,Q9Z1W9,P70245,P11087,A2A8L1,P35374,Q9QYY0,Q64152,Q921J2,P10639,Q61703,Q01149,Q99K01,Q9JL62,Q60715,Q8VDD5,Q9Z1M7,Q9JJI8,P10417,Q810K9,Q71KT5,P03888,Q9D819,Q60953,Q00780,Q61263,C0HK80,Q91VF6,O09106,Q8R016,A2ATU0,Q61990,A6X935,Q9WUA2,P62774,Q8BMI3,P11157,Q9R013,O08528,P17710,Q9CPV2,P43136,…
3	GO:0009628	response to abiotic stimulus	P	41	P60824,P43136,P63013,Q9R190,Q9D1P2,P28481,P61922,P97471,Q62351,Q80XU3,Q07235,P23950,P14094,P43407,Q8BMI4,Q9Z1W9,P11087,Q9QZM4,Q8R317,Q9EQX4,P10639,Q9CRB5,O70251,P26618,P10417,P63280,Q60953,Q9JKS5,P63089,Q9JHH6,O09106,P0DOV2,Q924K8,P58022,Q6ZPV2,Q3TEA8,Q62433,P29268,P62774,Q9WUB3,P22366
3	GO:0033036	macromolecule localization	P	67	P70168,P30681,P33215,P57787,P43883,Q8BT07,E9Q414,O08999,Q6PDQ2,Q62351,Q8C3B8,P28571,Q9JIH2,P62305,P14094,Q9Z1W9,Q99JX3,Q8BHS6,P11087,A2A8L1,Q64152,O35316,Q9JL62,Q8VDD5,Q9JJI8,P63328,Q9WVA2,Q60953,Q8VD57,O35929,Q61263,P68254,O09106,Q9D1L9,Q8BMI3,P62774,Q149C2,O08528,P17710,Q99JR5,Q8BKT7,Q3U0J8,P48615,Q52KF3,P28481,Q61879,Q9QY30,Q9WTI7,Q62384,P23950,Q925N0,Q9WTR5,O70579,P46460,P41731,P11862,Q6URW6,…
3	GO:0019835	cytolysis	P	2	P06684,P07724
3	GO:0032922	circadian regulation of gene expression	P	4	O09106,Q9R190,Q60953,Q924K8
3	GO:0009058	biosynthetic process	P	168	Q9QXV3,Q5NC05,P57787,P33215,Q9D1P2,Q9WTS6,Q02780,Q62393,E9Q414,P61922,Q9JK53,Q6PDQ2,Q9Z1Q5,P62305,Q6ZPZ3,P14094,P70245,Q9Z1W9,P11087,Q8BHS6,A2A8L1,P35374,Q9QYY0,Q64152,Q921J2,P10639,Q61703,Q8BND5,Q01149,Q99K01,Q9JL62,Q60715,Q71KT5,Q9Z1M7,P03888,P10417,Q810K9,Q9JJI8,Q9D819,Q60953,Q00780,Q3TBT3,Q61263,Q91VF6,O09106,Q8R016,Q6NXK2,A2ATU0,Q61990,Q9WUA2,A6X935,P62774,Q9R0Q6,P11157,O08528,P17710,P43136,…
3	GO:0019098	reproductive behavior	P	3	Q9Z2E1,Q07235,P28798
3	GO:0001503	ossification	P	7	P11087,O70494,P28481,P29268,Q9D1D6,Q9JJI8,Q61127
3	GO:0001763	morphogenesis of a branching structure	P	7	P21981,Q9QYS1,Q9Z1Q5,P10417,P48615,Q60953,P97471
3	GO:0035637	multicellular organismal signaling	P	3	P62774,P62956,G5E8K5
3	GO:0007059	chromosome segregation	P	3	Q8K305,P63280,Q6ZPV2
3	GO:0022402	cell cycle process	P	34	P70168,Q9QXV3,P33215,Q52KF3,Q8BT07,Q62393,Q9QY30,Q6PGB6,Q61879,Q62384,Q6PDQ2,P24288,Q9JIH2,Q9DBR4,A2A8L1,Q921J2,Q8K305,P11862,Q8VDD5,P10417,Q6URW6,P63328,Q60953,P97313,O09106,P62983,P33174,Q9D1L9,P33610,Q6ZPV2,Q924A0,Q61990,G5E8K5,P11157
3	GO:0007622	rhythmic behavior	P	2	Q9R190,Q924K8
3	GO:0009566	fertilization	P	4	Q9Z1Q5,E9Q414,P97471,P21956
3	GO:0044419	interspecies interaction between organisms	P	120	Q9QXV3,Q5NC05,P33215,Q9WTS6,Q9D1P2,Q02780,Q62393,E9Q414,P61922,Q6PDQ2,Q6ZPZ3,P14094,Q8BHS6,P11087,A2A8L1,P35374,Q64152,Q921J2,P10639,Q8BND5,Q9JJI8,P10417,Q60953,Q3TBT3,O09106,Q6NXK2,Q61990,P62774,Q78HU7,Q9R0Q6,P11157,P43136,P42669,Q9JMG1,P48615,O70494,Q9QY30,P97471,P47930,Q80XU3,Q8R317,P34884,Q8K305,P46460,Q8BZ21,Q61127,Q8CFG0,P63280,P13439,P62983,Q9D5D8,P58022,Q924A0,Q8CE64,Q08879,Q9D2C7,Q80X72,…
3	GO:0065009	regulation of molecular function	P	94	P01029,Q62048,Q9WTS6,Q62393,P61922,Q9DAW9,P14094,Q9Z1W9,Q60605,P35374,Q9QYY0,Q921J2,P10639,Q61703,Q9CQC5,P10417,Q60953,O35929,Q3TBT3,Q9CPU9,P29699,O09106,P62956,P83093,Q9Z0J1,Q61990,A6X935,P62774,P43136,P42669,Q9JMG1,P48615,P97471,P70180,Q80XU3,P50153,Q8R317,P34884,P46460,Q61704,Q99KU6,P63280,Q61824,P19324,Q9Z239,P62983,O35174,Q924A0,Q8CE64,Q08879,Q9D2C7,Q80X72,P60824,P30681,Q8BM75,Q9WTX2,Q07235,…
3	GO:0042698	ovulation cycle	P	2	P63089,Q9Z103
3	GO:0031640	killing of cells of other organism	P	1	P07724
3	GO:0009607	response to biotic stimulus	P	15	O09106,P01029,Q07235,Q924K8,P30681,P0DOV2,Q9D1L9,Q9R190,P28798,P10417,P48615,Q9CQW9,Q61824,E9Q414,P22366
3	GO:0019827	stem cell population maintenance	P	3	P63013,P97471,Q9QXX0
3	GO:0006950	response to stress	P	90	Q9D2C7,P01029,P60824,P70168,P30681,Q62048,Q9QXV3,P33215,Q9D1P2,Q8BT07,Q62393,Q9WTX2,P61922,Q62351,Q07235,P14094,P43407,Q9Z1W9,Q9DBR4,P11087,P35374,Q9QYY0,Q9EQX4,Q8BND5,Q8BGS1,Q8VDD5,P06684,P10417,P63328,Q60953,P28798,P97313,P09240,P68254,P29699,O09106,Q61990,P29268,A6X935,P11157,P52963,P82198,O08528,P17710,Q9R190,P48615,Q61879,Q9QY30,Q01768,P97471,Q62384,Q9QYS1,Q80XU3,P23950,Q8BMI4,Q8BLU0,Q8K019,…
3	GO:0001776	leukocyte homeostasis	P	2	P10417,P63328
3	GO:0007163	establishment or maintenance of cell polarity	P	7	Q6URW6,P48615,G5E8K5,Q9Z1Q5,Q61879,Q8BNA6,Q8VDD5
3	GO:0030534	adult behavior	P	3	O09106,Q78HU7,P61922
3	GO:0048589	developmental growth	P	15	Q62417,Q8BGS1,Q9R0G7,Q9Z1Q5,Q91YE8,Q8BM75,P23950,Q9Z1M7,P10417,P63328,Q8BLU0,P35374,P62774,P06837,P97471
3	GO:0035265	organ growth	P	1	P10417
3	GO:0065008	regulation of biological quality	P	217	P01029,Q5NC05,Q9D1P2,Q02780,Q62393,E9Q414,Q6ZPZ3,P14094,Q9Z1W9,P70245,Q8BHS6,A2A8L1,Q9QYY0,Q921J2,Q61703,Q8VDD5,Q9JJI8,Q9CQC5,Q810K9,Q9D819,O35929,Q3TBT3,Q9CPU9,Q61263,P29699,O09106,Q8R016,Q6NXK2,P62956,Q61990,A6X935,Q9R0Q6,Q9CYH2,Q9JMG1,Q80XU3,Q8R317,Q0GNC1,Q61704,Q8BZ21,Q61127,P63280,P19324,Q61824,Q9Z239,Q9CQV6,P62983,P58022,Q8CE64,Q9WUB3,P09411,Q9D2C7,P60824,P30681,P43883,Q8BT07,Q62351,P24288,…
3	GO:0048870	cell motility	P	32	P30681,P63013,Q8BM75,Q9QXV3,P57787,P28481,E9Q414,Q61879,Q9R0G7,Q8BH44,P14094,P43407,Q9DBR4,P11087,Q8BLU0,P12025,Q9WTR5,P34884,Q8BGS1,Q01149,Q9D1D6,Q8VDD5,P26618,Q6URW6,P63328,P70390,Q60953,P09240,P58022,Q924A0,P29268,Q8BNA6
3	GO:0060710	chorio-allantoic fusion	P	1	P23950
3	GO:0045058	T cell selection	P	1	Q9QXX0
3	GO:1903046	meiotic cell cycle process	P	8	P33174,Q8VDD5,Q9QXV3,Q6URW6,Q52KF3,Q8BT07,G5E8K5,Q61879
3	GO:0042221	response to chemical	P	83	Q9D2C7,P01029,Q62048,P30681,Q9D1P2,P43883,E9Q414,P02802,Q9WTX2,Q9JK53,P61922,Q62351,Q07235,P15532,Q9Z1Q5,P43407,Q9QXX0,P11087,P35374,Q04857,Q921J2,Q9EQX4,P42703,Q8BGS1,Q01149,O35316,Q91YR9,P63328,P10417,P70390,Q60953,P28798,Q61555,P97313,Q3TBT3,O09106,Q8R016,Q9D1L9,P83093,P29268,A6X935,P11157,P82198,P97857,Q99JR5,Q9CXP8,Q9R190,P48615,O70494,P28481,Q9QY30,Q9Z103,Q62384,Q9QYS1,Q8BH44,P23950,P50153,…
3	GO:0070988	demethylation	P	1	Q8BM75
3	GO:0050789	regulation of biological process	P	278	P01029,Q5NC05,Q9D1P2,Q02780,Q62393,E9Q414,Q3UHG7,O08999,Q9CV28,Q6ZPZ3,P14094,Q9Z1W9,P70245,Q8BHS6,A2A8L1,Q9QYY0,Q921J2,P02088,Q61703,Q6P5F7,Q71KT5,Q9JJI8,Q8VDD5,P03888,Q9CQC5,Q810K9,Q9WVA2,Q9D819,Q8VD57,O35929,Q3TBT3,Q9CPU9,Q61263,Q91VF6,P29699,O09106,Q8R016,Q6NXK2,P62956,Q61990,A6X935,Q78HU7,Q9R0Q6,Q8BJ73,Q9CPV2,P97857,Q9CYH2,Q9JMG1,Q80XU3,D3YXG0,Q32NZ6,Q8R317,Q0GNC1,Q61704,Q8BZ21,Q61127,P63280,…
3	GO:0035264	multicellular organism growth	P	3	Q8BM75,P23950,Q9Z1Q5
3	GO:0097722	sperm motility	P	2	E9Q414,Q9QXV3
3	GO:0007611	learning or memory	P	6	P63328,Q78HU7,P12025,Q8C7R4,P63089,Q9Z103
3	GO:0035988	chondrocyte proliferation	P	1	P28798
3	GO:0001816	cytokine production	P	3	P26618,Q3TBT3,P48615
3	GO:0006457	protein folding	P	3	P10639,P50153,Q8BND5
3	GO:0042303	molting cycle	P	1	P62305
3	GO:0044706	multi-multicellular organism process	P	3	P10417,Q80VP1,P13439
3	GO:0051235	maintenance of location	P	10	O08528,P17710,P10639,P07724,P43883,Q60953,G5E8K5,Q61555,Q61263,P68254
3	GO:0009791	post-embryonic development	P	4	E9Q414,P10417,Q8BM75,Q9QVP4
3	GO:0090130	tissue migration	P	1	Q8BGS1
3	GO:0060384	innervation	P	2	Q8CFG0,Q07235
3	GO:0050900	leukocyte migration	P	10	P34884,Q01149,P14094,Q8VDD5,P57787,Q6URW6,P11087,P28481,E9Q414,Q61879
3	GO:0051641	cellular localization	P	67	P70168,P30681,P33215,P57787,P43883,Q8BT07,E9Q414,O08999,Q6PDQ2,Q62351,Q8C3B8,P28571,Q9JIH2,P62305,P14094,Q9Z1W9,Q99JX3,Q8BHS6,P11087,A2A8L1,Q64152,O35316,Q9JL62,Q8VDD5,Q9JJI8,P63328,Q9WVA2,Q60953,Q8VD57,O35929,Q61263,P68254,O09106,Q9D1L9,Q8BMI3,P62774,Q149C2,O08528,P17710,Q99JR5,Q8BKT7,Q3U0J8,P48615,Q52KF3,P28481,Q61879,Q9QY30,Q9WTI7,Q62384,P23950,Q925N0,Q9WTR5,O70579,P46460,P41731,P11862,Q6URW6,…
3	GO:0021700	developmental maturation	P	2	Q9Z0J1,Q02780
3	GO:0044406	adhesion of symbiont to host	P	2	Q80X72,Q9JKF6
3	GO:0019953	sexual reproduction	P	1	Q9JKF6
4	GO:0048518	positive regulation of biological process	P	198	P01029,Q5NC05,Q9D1P2,Q02780,Q62393,E9Q414,Q6ZPZ3,P14094,Q9Z1W9,Q8BHS6,A2A8L1,Q9QYY0,Q921J2,Q61703,Q8VDD5,Q9JJI8,Q9CQC5,O35929,Q3TBT3,Q61263,Q91VF6,P29699,O09106,Q6NXK2,P62956,Q61990,A6X935,Q78HU7,Q9R0Q6,Q8BJ73,P97857,Q9JMG1,Q80XU3,Q8R317,Q0GNC1,Q61704,Q8BZ21,Q61127,P63280,Q61824,P19324,Q9Z239,Q9CQV6,P62983,P58022,Q8CE64,Q9D2C7,P60824,P30681,P43883,Q8BT07,Q62351,Q9QXX0,Q99JX3,Q9DBR4,Q9D411,Q9EQX4,…
4	GO:0070727	cellular macromolecule localization	P	67	P70168,P30681,P33215,P57787,P43883,Q8BT07,E9Q414,O08999,Q6PDQ2,Q62351,Q8C3B8,P28571,Q9JIH2,P62305,P14094,Q9Z1W9,Q99JX3,Q8BHS6,P11087,A2A8L1,Q64152,O35316,Q9JL62,Q8VDD5,Q9JJI8,P63328,Q9WVA2,Q60953,Q8VD57,O35929,Q61263,P68254,O09106,Q9D1L9,Q8BMI3,P62774,Q149C2,O08528,P17710,Q99JR5,Q8BKT7,Q3U0J8,P48615,Q52KF3,P28481,Q61879,Q9QY30,Q9WTI7,Q62384,P23950,Q925N0,Q9WTR5,O70579,P46460,P41731,P11862,Q6URW6,…
4	GO:0045061	thymic T cell selection	P	1	Q9QXX0
4	GO:0046649	lymphocyte activation	P	7	P23950,Q924A0,P10417,P63328,Q62393,O70494,P97313
4	GO:0006805	xenobiotic metabolic process	P	1	P24472
4	GO:0043413	macromolecule glycosylation	P	4	Q99JX3,Q810K9,Q9Z1M7,Q8K1B9
4	GO:0007597	blood coagulation, intrinsic pathway	P	2	Q08879,O88783
4	GO:0046677	response to antibiotic	P	8	O09106,P97857,P23950,P50153,P10417,P11087,Q61824,P61922
4	GO:0007584	response to nutrient	P	22	Q9D2C7,P82198,P30681,P97857,P10417,Q9D1P2,P48615,P28481,Q61824,E9Q414,P63089,Q62351,Q9CQV6,O09106,P07724,Q07235,P0DOV2,Q9QYS1,P15532,P50153,P11087,P35374
4	GO:0061299	retina vasculature morphogenesis in camera-type eye	P	1	Q9Z1Q5
4	GO:0002218	activation of innate immune response	P	27	Q9D2C7,P01029,P34884,P30681,P06684,Q9R190,P10417,P48615,Q60953,Q3TBT3,Q9WTX2,P97313,Q9JKF6,Q9WTI7,Q62351,P29699,P62983,P0DOV2,Q924K8,Q07235,P14094,Q9Z1W9,Q61990,Q8R317,Q149C2,Q9R0Q6,P22366
4	GO:1901564	organonitrogen compound metabolic process	P	151	P21981,Q9QXV3,Q5NC05,P33215,P57787,Q9D1P2,Q9WTS6,E9Q414,P61922,Q6PDQ2,Q9JK53,Q9Z1Q5,P62305,Q6ZPZ3,P14094,Q9Z1W9,P70245,P11087,A2A8L1,P35374,Q9QYY0,Q64152,Q921J2,P10639,Q61703,Q01149,Q99K01,Q9JL62,Q60715,Q8VDD5,Q9Z1M7,Q9JJI8,P10417,Q810K9,Q71KT5,Q9D819,Q60953,Q00780,Q61263,C0HK80,Q91VF6,O09106,Q8R016,A2ATU0,Q61990,A6X935,Q9WUA2,P62774,Q8BMI3,P11157,Q9R013,O08528,P17710,Q9CPV2,P43136,P97857,Q9CYH2,…
4	GO:0006790	sulfur compound metabolic process	P	62	Q9D2C7,O08528,P17710,Q9CPV2,P70168,P30681,P24472,Q9R190,Q4KWH5,Q9D1P2,P28481,E9Q414,Q01768,P61922,Q9JK53,P22935,P24288,Q62384,Q9Z1Q5,P15532,P23950,P14094,Q9Z1W9,P43407,Q8BMI4,P11087,P49446,P10922,Q8C7R4,P35374,Q8R317,O70579,Q9D411,Q04857,Q921J2,P34884,Q8C7D2,P10639,P46460,Q01149,Q60715,Q9JJI8,Q810K9,Q8CFG0,P63280,Q60953,Q00780,P97313,Q02788,Q91VF6,Q8K2D3,P62983,Q8R016,Q9D5D8,Q924K8,A2ATU0,Q8VDF2,…
4	GO:1901700	response to oxygen-containing compound	P	48	Q9D2C7,P30681,P97857,Q9CXP8,Q9R190,Q9D1P2,P48615,O70494,P28481,E9Q414,Q9QY30,Q9Z103,P61922,Q62351,Q07235,Q9QYS1,P15532,P23950,P50153,Q9QXX0,P11087,P12025,P35374,Q04857,Q921J2,Q9EQX4,Q01149,P26618,P10417,Q61824,Q61555,P28798,Q02788,P63089,Q9Z2E1,P97313,Q9JHH6,Q3TBT3,Q9CQV6,O09106,P0DOV2,Q924K8,P07724,Q9D1L9,Q924A0,P29268,Q9WUB3,P22366
4	GO:0009615	response to virus	P	9	P0DOV2,Q07235,P30681,Q9D1L9,P10417,Q9CQW9,P28798,E9Q414,P22366
4	GO:0006959	humoral immune response	P	3	P10417,P01029,P06684
4	GO:0043900	regulation of multi-organism process	P	120	Q9QXV3,Q5NC05,P33215,Q9WTS6,Q9D1P2,Q02780,Q62393,E9Q414,P61922,Q6PDQ2,Q6ZPZ3,P14094,Q8BHS6,P11087,A2A8L1,P35374,Q64152,Q921J2,P10639,Q8BND5,Q9JJI8,P10417,Q60953,Q3TBT3,O09106,Q6NXK2,Q61990,P62774,Q78HU7,Q9R0Q6,P11157,P43136,P42669,Q9JMG1,P48615,O70494,Q9QY30,P97471,P47930,Q80XU3,Q8R317,P34884,Q8K305,P46460,Q8BZ21,Q61127,Q8CFG0,P63280,P13439,P62983,Q9D5D8,P58022,Q924A0,Q8CE64,Q08879,Q9D2C7,Q80X72,…
4	GO:0070278	extracellular matrix constituent secretion	P	19	Q61704,P46460,P30681,Q8BND5,Q8VDD5,P41731,Q6URW6,Q9JKS5,Q61879,O08999,P29699,P28571,Q07235,P07724,O88783,G5E8K5,P60469,P29268,A6X935
4	GO:0003179	heart valve morphogenesis	P	1	Q9QXX0
4	GO:0140013	meiotic nuclear division	P	1	Q9QXV3
4	GO:0044092	negative regulation of molecular function	P	63	Q9D2C7,Q80X72,P01029,P60824,P30681,Q62048,Q9WTS6,Q62393,Q9DAW9,Q07235,P14094,Q9Z1W9,Q60605,Q9QYY0,P10639,Q61703,Q8BGS1,Q8BND5,P06684,P63328,Q60953,O35929,P97313,P68254,P29699,O09106,Q9CR86,Q9D1L9,Q9Z0J1,Q61990,P29268,A6X935,Q149C2,P43136,P42669,O35295,P48615,Q9Z103,P97471,Q9R0G7,Q8BH44,P23950,P50153,Q8BLU0,Q8K019,Q6P6L0,Q8R317,P34884,Q61704,P26618,Q9JKS5,P19324,Q61824,P63089,Q9JHH6,P62983,P0DOV2,…
4	GO:0032835	glomerulus development	P	1	P10417
4	GO:0031668	cellular response to extracellular stimulus	P	26	Q9D2C7,P82198,P30681,P97857,Q9D1P2,P48615,P28481,E9Q414,Q9Z103,Q62351,Q07235,Q9QYS1,P15532,P23950,P50153,P11087,P35374,Q9EQX4,P10417,Q61824,Q9Z2E1,P63089,Q9CQV6,O09106,P07724,P0DOV2
4	GO:0006970	response to osmotic stress	P	2	P23950,Q9Z1W9
4	GO:0061205	paramesonephric duct development	P	2	P48615,Q9QYS1
4	GO:0008366	axon ensheathment	P	1	Q61127
4	GO:0048729	tissue morphogenesis	P	13	P21981,Q8BGS1,Q9QYS1,Q9Z1Q5,Q9QXX0,Q9QVP4,Q924A0,P10417,P48615,P70390,Q60953,Q149C2,P97471
4	GO:0021794	thalamus development	P	2	P63089,Q78HU7
4	GO:0009593	detection of chemical stimulus	P	3	P63013,P01029,P83093
4	GO:0006956	complement activation	P	2	P01029,P06684
4	GO:0042755	eating behavior	P	1	P09240
4	GO:0042752	regulation of circadian rhythm	P	6	P43136,P07724,Q924K8,Q9R190,Q60953,P97313
4	GO:0060746	parental behavior	P	1	Q9Z2E1
4	GO:0051668	localization within membrane	P	2	Q9WTR5,P14094
4	GO:0007596	blood coagulation	P	2	Q80X72,O09106
4	GO:0072593	reactive oxygen species metabolic process	P	1	P29268
4	GO:0002263	cell activation involved in immune response	P	2	Q9EQX4,P30681
4	GO:0090559	regulation of membrane permeability	P	8	P10417,P63328,O08528,P17710,G5E8K5,P63089,P68254,Q9WTI7
4	GO:0061245	establishment or maintenance of bipolar cell polarity	P	3	P48615,G5E8K5,Q9Z1Q5
4	GO:0031341	regulation of cell killing	P	11	Q62351,Q9D2C7,P0DOV2,P30681,P97313,P63328,Q61990,P48615,Q9WTX2,Q149C2,Q9JKF6
4	GO:0006725	cellular aromatic compound metabolic process	P	168	P21981,Q9QXV3,Q5NC05,P33215,P57787,Q9D1P2,Q9WTS6,Q02780,E9Q414,P61922,Q6PDQ2,Q9JK53,Q9Z1Q5,P62305,Q6ZPZ3,P14094,Q9Z1W9,P70245,P11087,A2A8L1,P35374,Q9QYY0,Q64152,Q921J2,P10639,Q61703,Q01149,Q99K01,Q9JL62,Q60715,Q8VDD5,Q9Z1M7,Q9JJI8,P10417,Q810K9,Q71KT5,P03888,Q9D819,Q60953,Q00780,Q61263,C0HK80,Q91VF6,O09106,Q8R016,A2ATU0,Q61990,A6X935,Q9WUA2,P62774,Q8BMI3,P11157,Q9R013,O08528,P17710,Q9CPV2,P43136,…
4	GO:0002562	somatic diversification of immune receptors via germline recombination within a single locus	P	168	P21981,Q9QXV3,Q5NC05,P33215,P57787,Q9D1P2,Q9WTS6,Q02780,E9Q414,P61922,Q6PDQ2,Q9JK53,Q9Z1Q5,P62305,Q6ZPZ3,P14094,Q9Z1W9,P70245,P11087,A2A8L1,P35374,Q9QYY0,Q64152,Q921J2,P10639,Q61703,Q01149,Q99K01,Q9JL62,Q60715,Q8VDD5,Q9Z1M7,Q9JJI8,P10417,Q810K9,Q71KT5,P03888,Q9D819,Q60953,Q00780,Q61263,C0HK80,Q91VF6,O09106,Q8R016,A2ATU0,Q61990,A6X935,Q9WUA2,P62774,Q8BMI3,P11157,Q9R013,O08528,P17710,Q9CPV2,P43136,…
4	GO:0017145	stem cell division	P	1	Q9QXV3
4	GO:0003170	heart valve development	P	1	P70390
4	GO:0006325	chromatin organization	P	38	Q9CPV2,P30681,Q8BM75,Q9QXV3,Q9R190,P33215,Q9D1P2,O70494,Q6PGB6,Q6PDQ2,Q3UH68,Q80XU3,Q9JIH2,Q8BMI4,Q8VHR5,Q9DBR4,P10922,Q3UQU0,A2A8L1,Q8C7D2,Q8BZ21,Q91WC0,Q61286,P10417,P63280,Q60953,Q9Z2E1,O09106,P62983,Q8R016,Q8VDF2,Q924K8,P58022,Q6ZPV2,Q3TEA8,Q924A0,Q8CE64,Q99MV1
4	GO:0015980	energy derivation by oxidation of organic compounds	P	38	O08528,P17710,P43136,Q8C7E9,Q9QXV3,Q5NC05,Q8BKT7,Q9D1P2,Q02780,O70494,P22366,E9Q414,Q9JK53,Q62384,P62305,Q6ZPZ3,P43407,O70579,Q64152,P46460,Q8BZ21,Q61286,O70251,P03888,Q810K9,Q9CQK7,Q9D819,Q9CQL7,P62983,Q4FZG9,Q8VDF2,A2ATU0,P33610,Q6ZPV2,P29268,Q9WUB3,P11157,P09411
4	GO:0060669	embryonic placenta morphogenesis	P	1	Q9QYS1
4	GO:0021695	cerebellar cortex development	P	1	P35374
4	GO:0006091	generation of precursor metabolites and energy	P	38	O08528,P17710,P43136,Q8C7E9,Q9QXV3,Q5NC05,Q8BKT7,Q9D1P2,Q02780,O70494,P22366,E9Q414,Q9JK53,Q62384,P62305,Q6ZPZ3,P43407,O70579,Q64152,P46460,Q8BZ21,Q61286,O70251,P03888,Q810K9,Q9CQK7,Q9D819,Q9CQL7,P62983,Q4FZG9,Q8VDF2,A2ATU0,P33610,Q6ZPV2,P29268,Q9WUB3,P11157,P09411
4	GO:0060411	cardiac septum morphogenesis	P	3	P48615,Q9QXX0,P97471
4	GO:1902659	regulation of glucose mediated signaling pathway	P	1	Q6ZPV2
4	GO:0072049	comma-shaped body morphogenesis	P	1	P26618
4	GO:0030168	platelet activation	P	5	Q01149,P11087,P50153,O88783,P28481
4	GO:0022411	cellular component disassembly	P	5	P46460,Q9JIH2,Q61555,P97857,Q6ZPV2
4	GO:0007281	germ cell development	P	4	P10417,Q99MV1,Q52KF3,Q9QXV3
4	GO:0050793	regulation of developmental process	P	100	P01029,Q9QXV3,Q9WTS6,Q9D1P2,Q02780,E9Q414,P61922,Q9Z1Q5,P14094,Q9Z1W9,P11087,Q80V70,P35374,Q921J2,Q8VDD5,Q9CQC5,P10417,Q60953,Q3TBT3,P29699,O09106,Q61990,P62774,Q9R0Q6,Q8BJ73,P43136,P42669,P97857,Q9CYH2,P48615,Q9QY30,P97471,Q8R317,P34884,P11862,P41731,Q61127,Q6URW6,Q8CFG0,Q61824,P62983,P58022,Q924A0,P60469,Q08879,Q9D2C7,P30681,P63013,Q9WTX2,Q91YE8,P22935,Q62351,Q07235,P15532,P43407,Q9QXX0,Q99JX3,…
4	GO:0045165	cell fate commitment	P	9	Q9QYS1,Q9QXX0,P10417,Q924A0,P48615,Q60953,P97313,P06837,P97471
4	GO:0035556	intracellular signal transduction	P	36	P70168,Q9QXV3,Q4KWH5,Q9WTS6,Q9D1P2,P70180,Q8BH44,P23950,P14094,P50153,Q9Z1W9,Q9DBR4,P49446,P35374,Q9QZM4,Q9WTR5,Q9D411,Q921J2,Q9EQX4,Q01149,Q9CQC5,P63328,P10417,Q60953,Q61824,O35929,P97313,P68254,Q9CR86,P62983,P0DOV2,Q62433,Q61990,G5E8K5,P62774,A8VU90
4	GO:0002905	regulation of mature B cell apoptotic process	P	1	P34884
4	GO:0018904	ether metabolic process	P	1	P10639
4	GO:0023019	signal transduction involved in regulation of gene expression	P	1	P26618
4	GO:0061138	morphogenesis of a branching epithelium	P	7	P21981,Q9QYS1,Q9Z1Q5,P10417,P48615,Q60953,P97471
4	GO:0008104	protein localization	P	67	P70168,P30681,P33215,P57787,P43883,Q8BT07,E9Q414,O08999,Q6PDQ2,Q62351,Q8C3B8,P28571,Q9JIH2,P62305,P14094,Q9Z1W9,Q99JX3,Q8BHS6,P11087,A2A8L1,Q64152,O35316,Q9JL62,Q8VDD5,Q9JJI8,P63328,Q9WVA2,Q60953,Q8VD57,O35929,Q61263,P68254,O09106,Q9D1L9,Q8BMI3,P62774,Q149C2,O08528,P17710,Q99JR5,Q8BKT7,Q3U0J8,P48615,Q52KF3,P28481,Q61879,Q9QY30,Q9WTI7,Q62384,P23950,Q925N0,Q9WTR5,O70579,P46460,P41731,P11862,Q6URW6,…
4	GO:0072378	blood coagulation, fibrin clot formation	P	1	Q08879
4	GO:0060560	developmental growth involved in morphogenesis	P	7	P63328,Q62417,Q8BLU0,P35374,Q9R0G7,Q91YE8,Q8BGS1
4	GO:0046849	bone remodeling	P	4	Q9QXX0,P35374,Q9QYS1,P30681
4	GO:0046483	heterocycle metabolic process	P	168	P21981,Q9QXV3,Q5NC05,P33215,P57787,Q9D1P2,Q9WTS6,Q02780,E9Q414,P61922,Q6PDQ2,Q9JK53,Q9Z1Q5,P62305,Q6ZPZ3,P14094,Q9Z1W9,P70245,P11087,A2A8L1,P35374,Q9QYY0,Q64152,Q921J2,P10639,Q61703,Q01149,Q99K01,Q9JL62,Q60715,Q8VDD5,Q9Z1M7,Q9JJI8,P10417,Q810K9,Q71KT5,P03888,Q9D819,Q60953,Q00780,Q61263,C0HK80,Q91VF6,O09106,Q8R016,A2ATU0,Q61990,A6X935,Q9WUA2,P62774,Q8BMI3,P11157,Q9R013,O08528,P17710,Q9CPV2,P43136,…
4	GO:0104004	cellular response to environmental stimulus	P	11	Q80XU3,P0DOV2,P63089,O70251,P23950,Q6ZPV2,Q9Z1W9,P11087,Q9JKS5,P62774,P22366
4	GO:0070887	cellular response to chemical stimulus	P	56	Q9D2C7,P30681,Q9D1P2,E9Q414,P02802,Q9WTX2,Q62351,Q07235,P15532,Q9Z1Q5,Q9QXX0,P11087,P35374,Q04857,Q921J2,Q9EQX4,Q8BGS1,Q01149,P10417,P63328,Q60953,P28798,Q61555,P97313,Q3TBT3,O09106,Q9D1L9,P29268,P82198,P97857,Q9CXP8,P48615,O70494,P28481,Q62384,Q9QYS1,Q8BH44,P23950,P50153,P12025,Q8R317,Q9CRB5,P46460,P26618,Q61824,Q9Z2E1,P63089,P13439,Q9JHH6,Q9CQV6,P0DOV2,P07724,Q3TEA8,Q924A0,Q62433,G5E8K5
4	GO:0009306	protein secretion	P	2	O08999,P30681
4	GO:0000226	microtubule cytoskeleton organization	P	12	O09106,P70168,P11862,Q8VDD5,Q6ZPV2,Q6PDQ2,Q6URW6,Q52KF3,A2A8L1,Q9JJ11,Q61879,Q62384
4	GO:0048519	negative regulation of biological process	P	190	P01029,Q5NC05,Q9D1P2,Q02780,Q62393,E9Q414,Q6ZPZ3,P14094,Q9Z1W9,Q8BHS6,A2A8L1,Q9QYY0,Q921J2,Q61703,Q8VDD5,Q9JJI8,Q9CQC5,O35929,Q3TBT3,Q9CPU9,Q61263,P29699,O09106,Q6NXK2,Q61990,A6X935,Q78HU7,Q9R0Q6,P97857,Q9JMG1,Q80XU3,Q8R317,Q61704,Q8BZ21,Q61127,P63280,P19324,Q61824,Q9Z239,P62983,P58022,Q8CE64,Q9D2C7,P60824,P30681,P43883,Q8BT07,Q62351,Q9QXX0,Q9QVP4,Q99JX3,Q9DBR4,Q9D411,Q8C7D2,Q9EQX4,P42703,Q61286,…
4	GO:0035176	social behavior	P	2	P63328,Q78HU7
4	GO:0035813	regulation of renal sodium excretion	P	1	P35374
4	GO:0051701	interaction with host	P	6	Q62351,P70168,P07724,Q8BKT7,P10417,Q9JKF6
4	GO:0030317	flagellated sperm motility	P	2	E9Q414,Q9QXV3
4	GO:1901360	organic cyclic compound metabolic process	P	168	P21981,Q9QXV3,Q5NC05,P33215,P57787,Q9D1P2,Q9WTS6,Q02780,E9Q414,P61922,Q6PDQ2,Q9JK53,Q9Z1Q5,P62305,Q6ZPZ3,P14094,Q9Z1W9,P70245,P11087,A2A8L1,P35374,Q9QYY0,Q64152,Q921J2,P10639,Q61703,Q01149,Q99K01,Q9JL62,Q60715,Q8VDD5,Q9Z1M7,Q9JJI8,P10417,Q810K9,Q71KT5,P03888,Q9D819,Q60953,Q00780,Q61263,C0HK80,Q91VF6,O09106,Q8R016,A2ATU0,Q61990,A6X935,Q9WUA2,P62774,Q8BMI3,P11157,Q9R013,O08528,P17710,Q9CPV2,P43136,…
4	GO:0032507	maintenance of protein location in cell	P	10	O08528,P17710,P10639,P07724,P43883,Q60953,G5E8K5,Q61555,Q61263,P68254
4	GO:0009266	response to temperature stimulus	P	6	O09106,P60824,P43136,Q07235,P63013,Q9JHH6
4	GO:0002250	adaptive immune response	P	2	P22366,Q9QXX0
4	GO:0044248	cellular catabolic process	P	62	Q9D2C7,O08528,P17710,Q9CPV2,P70168,P30681,P24472,Q9R190,Q4KWH5,Q9D1P2,P28481,E9Q414,Q01768,P61922,Q9JK53,P22935,P24288,Q62384,Q9Z1Q5,P15532,P23950,P14094,Q9Z1W9,P43407,Q8BMI4,P11087,P49446,P10922,Q8C7R4,P35374,Q8R317,O70579,Q9D411,Q04857,Q921J2,P34884,Q8C7D2,P10639,P46460,Q01149,Q60715,Q9JJI8,Q810K9,Q8CFG0,P63280,Q60953,Q00780,P97313,Q02788,Q91VF6,Q8K2D3,P62983,Q8R016,Q9D5D8,Q924K8,A2ATU0,Q8VDF2,…
4	GO:0051255	spindle midzone assembly	P	1	P33174
4	GO:0051656	establishment of organelle localization	P	42	P70168,Q99JR5,Q8BKT7,Q3U0J8,Q52KF3,Q8BT07,Q61879,O08999,Q9WTI7,Q62384,Q6PDQ2,P28571,Q9JIH2,P62305,P14094,Q9Z1W9,A2A8L1,P46460,Q9JL62,P41731,Q8VDD5,P11862,Q9JJI8,P63328,Q6URW6,Q9WVA2,Q60953,P28798,Q9JJ11,O35929,Q8BMI3,P68254,O09106,P62983,P33174,Q6DID7,P07724,Q6ZPV2,P60469,G5E8K5,P62774,Q149C2
4	GO:0060325	face morphogenesis	P	3	P26618,P11087,Q8BM75
4	GO:0050795	regulation of behavior	P	2	P12025,P07724
4	GO:0045475	locomotor rhythm	P	2	Q9R190,Q924K8
4	GO:0043487	regulation of RNA stability	P	13	P60824,Q8BND5,P42669,O35295,Q60953,P68254,P62983,Q9CR86,P23950,Q61990,Q8K019,Q8R317,P22366
4	GO:0048070	regulation of developmental pigmentation	P	2	P10417,Q9R0G7
4	GO:0050906	detection of stimulus involved in sensory perception	P	2	P43136,Q07235
4	GO:0045087	innate immune response	P	6	P34884,P01029,Q61990,Q61824,P06684,P22366
4	GO:0035107	appendage morphogenesis	P	7	P63013,P11087,P70390,Q9Z0J1,O70494,Q61555,P22935
4	GO:0071774	response to fibroblast growth factor	P	3	P11087,P23950,Q9QXX0
4	GO:0031047	gene silencing by RNA	P	2	Q99MV1,Q9JIH2
4	GO:0007338	single fertilization	P	2	P97471,P21956
4	GO:0072050	S-shaped body morphogenesis	P	1	P26618
4	GO:0006887	exocytosis	P	13	Q61704,Q8BND5,Q8VDD5,P41731,Q6URW6,Q9JKS5,Q61879,P29699,Q07235,P07724,O88783,G5E8K5,A6X935
4	GO:0006099	tricarboxylic acid cycle	P	1	A2ATU0
4	GO:0006810	transport	P	92	P21981,P57787,Q62393,E9Q414,O08999,Q6PDQ2,Q8C3B8,Q9Z1Q5,P62305,P14094,Q9Z1W9,P70245,P11087,A2A8L1,Q64152,P02088,Q8BND5,Q6P5F7,Q9JL62,Q8VDD5,Q9JJI8,P03888,Q9WVA2,Q60953,Q8VD57,O35929,Q61263,P29699,O09106,P62956,A6X935,Q8BMI3,P62774,O08528,P17710,P97857,Q9QY30,P70180,Q32NZ6,Q925N0,P46460,Q61704,P11862,P41731,Q6URW6,Q9Z239,P13439,P62983,Q4FZG9,P33174,P58022,P60469,P70168,P30681,P43883,Q8BT07,P22935,…
4	GO:0001505	regulation of neurotransmitter levels	P	84	P57787,Q9D1P2,E9Q414,P61922,Q9JK53,Q9Z1Q5,P14094,Q9Z1W9,P70245,P11087,P35374,Q921J2,P10639,Q61703,Q01149,Q99K01,Q60715,Q71KT5,Q9JJI8,P03888,Q810K9,Q9D819,Q60953,Q00780,Q61263,Q91VF6,Q8R016,A2ATU0,Q61990,A6X935,Q9WUA2,P11157,O08528,P17710,Q9CPV2,Q9CYH2,Q9QY30,P70180,Q8R317,P34884,Q61704,P46460,O88736,Q8CFG0,P63280,Q9CQL7,P13439,P62983,Q9D5D8,Q4FZG9,P60469,P09411,P70168,P30681,Q4KWH5,P22935,P24288,…
4	GO:0007612	learning	P	6	P63328,Q78HU7,P12025,Q8C7R4,P63089,Q9Z103
4	GO:0014047	glutamate secretion	P	1	P60469
4	GO:0007050	cell cycle arrest	P	6	Q921J2,Q9D1L9,Q9QXV3,P11862,Q924A0,Q9DBR4
4	GO:0048588	developmental cell growth	P	7	P63328,Q62417,Q8BLU0,P35374,Q9R0G7,Q91YE8,Q8BGS1
4	GO:0042594	response to starvation	P	5	P10417,Q9CQV6,P0DOV2,P07724,P23950
4	GO:0007093	mitotic cell cycle checkpoint	P	1	P10417
4	GO:0001568	blood vessel development	P	7	Q6URW6,P11087,P43136,P28481,Q01149,Q61879,Q8VDD5
4	GO:0006952	defense response	P	18	P34884,P01029,P30681,P06684,P10417,Q61824,P28798,P09240,P29699,Q62351,Q07235,P0DOV2,Q61990,P12025,Q9CQW9,P35374,A6X935,P22366
4	GO:0003407	neural retina development	P	1	Q6ZPV2
4	GO:0048149	behavioral response to ethanol	P	1	O09106
4	GO:0006413	translational initiation	P	2	P62983,Q9JJI8
4	GO:0033327	Leydig cell differentiation	P	1	P26618
4	GO:0050808	synapse organization	P	3	P48615,Q02780,G5E8K5
4	GO:0002682	regulation of immune system process	P	67	Q9D2C7,P01029,P30681,Q9WTS6,Q9D1P2,Q02780,Q9WTX2,P61922,Q62351,Q07235,P15532,P14094,Q9QXX0,Q9Z1W9,Q99JX3,P11087,P49446,P35374,Q9R1Q6,Q921J2,Q9EQX4,Q01149,P06684,P10417,P63328,Q60953,Q61555,Q3TBT3,P97313,P09240,P29699,O09106,Q61990,P29268,Q149C2,Q9R0Q6,P43136,P42669,Q9CYH2,Q9R190,O35295,P48615,P28481,Q9QY30,P97471,Q9WTI7,Q9QYS1,Q8BH44,P23950,Q9CQW9,Q8R317,Q9WTR5,P34884,P41731,P26618,Q8CFG0,Q61824,…
4	GO:0043933	protein-containing complex subunit organization	P	119	Q9QXV3,P33215,Q9WTS6,Q9D1P2,Q02780,E9Q414,Q9JK53,Q6PDQ2,Q8C3B8,Q9DAW9,Q9Z1Q5,P62305,P14094,Q9Z1W9,P11087,Q60605,A2A8L1,Q01149,Q8VDD5,Q60715,Q9JJI8,Q9CQC5,P10417,Q60953,Q00780,O35929,Q61263,Q91VF6,O09106,Q9Z0J1,P62774,Q8BNA6,Q9R0Q6,Q78HU7,P11157,O08528,P17710,P42669,P97857,P48615,Q9QY30,P97471,D3YXG0,P34884,Q8K305,P46460,Q8BZ21,P11862,Q6URW6,Q8CFG0,P63280,P19324,Q9CQV6,P62983,P58022,P33610,O35174,…
4	GO:0010927	cellular component assembly involved in morphogenesis	P	43	P60824,P70168,P30681,Q9WTS6,Q9WTX2,Q6PDQ2,Q3UH68,Q9DAW9,P62305,Q9QVP4,Q60605,A2A8L1,Q9EQX4,Q8BGS1,Q61286,Q8VDD5,Q9JJI8,Q3THE2,Q8K2D3,O09106,Q9D1R1,P52963,Q3TMW1,Q52KF3,Q61879,P97471,Q62384,D3YXG0,Q9CQ19,Q8BMI4,P10922,Q8BZ21,P11862,P26618,Q6URW6,A2AAJ9,Q9JJ11,P62983,Q8VDF2,Q6ZPV2,Q3TEA8,G5E8K5,Q0GNC1
4	GO:0002026	regulation of the force of heart contraction	P	2	Q60605,Q9QVP4
4	GO:0009409	response to cold	P	1	P60824
4	GO:0060174	limb bud formation	P	1	P28481
4	GO:0044260	cellular macromolecule metabolic process	P	168	P21981,Q9QXV3,Q5NC05,P33215,P57787,Q9D1P2,Q9WTS6,Q02780,E9Q414,P61922,Q6PDQ2,Q9JK53,Q9Z1Q5,P62305,Q6ZPZ3,P14094,Q9Z1W9,P70245,P11087,A2A8L1,P35374,Q9QYY0,Q64152,Q921J2,P10639,Q61703,Q01149,Q99K01,Q9JL62,Q60715,Q8VDD5,Q9Z1M7,Q9JJI8,P10417,Q810K9,Q71KT5,P03888,Q9D819,Q60953,Q00780,Q61263,C0HK80,Q91VF6,O09106,Q8R016,A2ATU0,Q61990,A6X935,Q9WUA2,P62774,Q8BMI3,P11157,Q9R013,O08528,P17710,Q9CPV2,P43136,…
4	GO:0030011	maintenance of cell polarity	P	3	P48615,G5E8K5,Q9Z1Q5
4	GO:0035821	modification of morphology or physiology of other organism	P	120	Q9QXV3,Q5NC05,P33215,Q9WTS6,Q9D1P2,Q02780,Q62393,E9Q414,P61922,Q6PDQ2,Q6ZPZ3,P14094,Q8BHS6,P11087,A2A8L1,P35374,Q64152,Q921J2,P10639,Q8BND5,Q9JJI8,P10417,Q60953,Q3TBT3,O09106,Q6NXK2,Q61990,P62774,Q78HU7,Q9R0Q6,P11157,P43136,P42669,Q9JMG1,P48615,O70494,Q9QY30,P97471,P47930,Q80XU3,Q8R317,P34884,Q8K305,P46460,Q8BZ21,Q61127,Q8CFG0,P63280,P13439,P62983,Q9D5D8,P58022,Q924A0,Q8CE64,Q08879,Q9D2C7,Q80X72,…
4	GO:0035966	response to topologically incorrect protein	P	3	Q9D2C7,P46460,P19324
4	GO:0035262	gonad morphogenesis	P	43	Q9D2C7,P43136,P30681,P97857,Q8BM75,Q9QXV3,Q52KF3,P48615,O70494,E9Q414,Q61879,Q9Z103,P97471,P61922,Q6PDQ2,Q80VP1,Q07235,Q9QYS1,Q9Z1Q5,P23950,Q9QXX0,A2A8L1,Q9QYY0,Q9D411,Q8VDD5,P10417,P26618,Q6URW6,P63280,P28798,Q9Z2E1,P97313,P63089,Q9JKF6,P13439,Q9D5D8,Q91VX2,Q924A0,Q62433,Q9Z0J1,Q99MV1,Q08879,P21956
4	GO:0002931	response to ischemia	P	3	P10417,O08528,P17710
4	GO:0060021	roof of mouth development	P	6	P63013,Q8BM75,P26618,P48615,P28481,P97471
4	GO:0055093	response to hyperoxia	P	2	P11087,O09106
4	GO:0006582	melanin metabolic process	P	1	P10417
4	GO:0097190	apoptotic signaling pathway	P	6	P10417,Q9QZM4,P0DOV2,Q60953,P97313,Q9Z1W9
4	GO:0030900	forebrain development	P	2	A2ATU0,P48615
4	GO:0035295	tube development	P	11	Q07235,Q9QYS1,P23950,Q9QXV3,Q9QXX0,P48615,Q02780,P28481,Q149C2,P97471,Q9JM58
4	GO:0043170	macromolecule metabolic process	P	168	P21981,Q9QXV3,Q5NC05,P33215,P57787,Q9D1P2,Q9WTS6,Q02780,E9Q414,Q9JK53,Q6PDQ2,P61922,Q9Z1Q5,P62305,Q6ZPZ3,P14094,Q9Z1W9,P70245,P11087,A2A8L1,Q9QYY0,P35374,Q64152,Q921J2,P10639,Q61703,Q01149,Q99K01,Q9JL62,Q60715,Q9JJI8,Q9Z1M7,Q8VDD5,P10417,Q810K9,Q71KT5,P03888,Q9D819,Q60953,Q00780,Q61263,C0HK80,Q91VF6,O09106,Q8R016,A2ATU0,Q61990,A6X935,Q8BMI3,Q9WUA2,P62774,P11157,Q9R013,O08528,P17710,Q9CPV2,P43136,…
4	GO:0098598	learned vocalization behavior or vocal learning	P	1	Q78HU7
4	GO:0019915	lipid storage	P	2	P43883,Q61263
4	GO:0097502	mannosylation	P	1	Q9Z1M7
4	GO:0030157	pancreatic juice secretion	P	6	P70180,O08528,P17710,P15532,Q01768,P13439
4	GO:0007289	spermatid nucleus differentiation	P	1	P30681
4	GO:0070482	response to oxygen levels	P	18	Q9CRB5,P10417,Q60953,P63089,P61922,P97471,Q62351,O09106,P58022,P23950,P14094,Q3TEA8,P43407,Q62433,P11087,Q8R317,P29268,Q9WUB3
4	GO:0001101	response to acid chemical	P	26	Q9D2C7,P97857,Q9CXP8,P48615,O70494,P28481,E9Q414,Q62351,Q9QYS1,P15532,P23950,P50153,P11087,P35374,Q04857,Q921J2,Q9EQX4,Q01149,P26618,Q61555,P97313,P63089,Q3TBT3,O09106,Q9D1L9,P29268
4	GO:0051640	organelle localization	P	42	P70168,Q99JR5,Q8BKT7,Q3U0J8,Q52KF3,Q8BT07,Q61879,O08999,Q9WTI7,Q62384,Q6PDQ2,P28571,Q9JIH2,P62305,P14094,Q9Z1W9,A2A8L1,P46460,Q9JL62,P41731,Q8VDD5,P11862,Q9JJI8,P63328,Q6URW6,Q9WVA2,Q60953,P28798,Q9JJ11,O35929,Q8BMI3,P68254,O09106,P62983,P33174,Q6DID7,P07724,Q6ZPV2,P60469,G5E8K5,P62774,Q149C2
4	GO:0042446	hormone biosynthetic process	P	168	Q9QXV3,Q5NC05,P57787,P33215,Q9D1P2,Q9WTS6,Q02780,Q62393,E9Q414,P61922,Q9JK53,Q6PDQ2,Q9Z1Q5,P62305,Q6ZPZ3,P14094,P70245,Q9Z1W9,P11087,Q8BHS6,A2A8L1,P35374,Q9QYY0,Q64152,Q921J2,P10639,Q61703,Q8BND5,Q01149,Q99K01,Q9JL62,Q60715,Q71KT5,Q9Z1M7,P03888,P10417,Q810K9,Q9JJI8,Q9D819,Q60953,Q00780,Q3TBT3,Q61263,Q91VF6,O09106,Q8R016,Q6NXK2,A2ATU0,Q61990,Q9WUA2,A6X935,P62774,Q9R0Q6,P11157,O08528,P17710,P43136,…
4	GO:0007276	gamete generation	P	10	Q9D2C7,Q9D5D8,Q9QXX0,P26618,Q62433,P63280,E9Q414,Q99MV1,Q9D411,P97471
4	GO:0001709	cell fate determination	P	2	P63013,Q9QXX0
4	GO:0030220	platelet formation	P	3	Q6URW6,Q61879,Q8VDD5
4	GO:0060343	trabecula formation	P	3	Q61555,P11087,P97857
4	GO:0003279	cardiac septum development	P	5	Q6URW6,G5E8K5,Q61879,P62774,Q8VDD5
4	GO:0032836	glomerular basement membrane development	P	1	Q8CFG0
4	GO:0061110	dense core granule biogenesis	P	2	O70579,Q07235
4	GO:0014855	striated muscle cell proliferation	P	1	Q9WTS6
4	GO:0009798	axis specification	P	9	P43136,Q9QYS1,Q6DID7,Q8BGS1,Q9R0G7,Q9QXX0,P48615,P97313,P97471
4	GO:0000768	syncytium formation by plasma membrane fusion	P	4	Q6URW6,Q61879,Q8VDD5,Q61824
4	GO:0009611	response to wounding	P	13	P52963,Q9EQX4,Q8BGS1,P23950,P43407,P10417,Q99KU6,Q8CFG0,P48615,Q8BLU0,P12025,P29268,P63089
4	GO:0051883	killing of cells in other organism involved in symbiotic interaction	P	1	P07724
4	GO:0031223	auditory behavior	P	1	Q78HU7
4	GO:0032989	cellular component morphogenesis	P	11	P52963,P42703,Q3TMW1,Q9Z1Q5,Q9R0G7,Q8BGS1,P10417,Q6URW6,Q02780,P09240,Q9JK53
4	GO:0051702	interaction with symbiont	P	120	Q9QXV3,Q5NC05,P33215,Q9WTS6,Q9D1P2,Q02780,Q62393,E9Q414,P61922,Q6PDQ2,Q6ZPZ3,P14094,Q8BHS6,P11087,A2A8L1,P35374,Q64152,Q921J2,P10639,Q8BND5,Q9JJI8,P10417,Q60953,Q3TBT3,O09106,Q6NXK2,Q61990,P62774,Q78HU7,Q9R0Q6,P11157,P43136,P42669,Q9JMG1,P48615,O70494,Q9QY30,P97471,P47930,Q80XU3,Q8R317,P34884,Q8K305,P46460,Q8BZ21,Q61127,Q8CFG0,P63280,P13439,P62983,Q9D5D8,P58022,Q924A0,Q8CE64,Q08879,Q9D2C7,Q80X72,…
4	GO:0002260	lymphocyte homeostasis	P	2	P10417,P63328
4	GO:0055086	nucleobase-containing small molecule metabolic process	P	20	O08528,P17710,P10639,Q9JJI8,Q4KWH5,P26618,Q9D819,Q01768,P13439,Q62384,P70180,Q8K2D3,P62983,P15532,A2ATU0,P23950,P14094,Q9QYY0,P11157,P09411
4	GO:0042118	endothelial cell activation	P	1	P97471
4	GO:0042592	homeostatic process	P	41	Q9D2C7,O08528,P17710,P21981,P30681,P28481,E9Q414,Q9Z103,P97471,Q62351,Q9QYS1,Q80XU3,P15532,Q9Z1Q5,P23950,P14094,P50153,Q9Z1W9,Q3TWN3,Q925N0,P35374,P10639,Q8BND5,Q9Z1M7,P26618,P10417,P63328,Q60953,P97313,Q9CPU9,P09240,Q9JHH6,Q61263,Q91VX2,P07724,P33610,Q924A0,P83093,G5E8K5,P29268,Q9WUB3
4	GO:0034754	cellular hormone metabolic process	P	168	Q9QXV3,Q5NC05,P57787,P33215,Q9D1P2,Q9WTS6,Q02780,Q62393,E9Q414,P61922,Q9JK53,Q6PDQ2,Q9Z1Q5,P62305,Q6ZPZ3,P14094,P70245,Q9Z1W9,P11087,Q8BHS6,A2A8L1,P35374,Q9QYY0,Q64152,Q921J2,P10639,Q61703,Q8BND5,Q01149,Q99K01,Q9JL62,Q60715,Q71KT5,Q9Z1M7,P03888,P10417,Q810K9,Q9JJI8,Q9D819,Q60953,Q00780,Q3TBT3,Q61263,Q91VF6,O09106,Q8R016,Q6NXK2,A2ATU0,Q61990,Q9WUA2,A6X935,P62774,Q9R0Q6,P11157,O08528,P17710,P43136,…
4	GO:0044403	symbiont process	P	15	P70168,Q9JJI8,Q8BKT7,P10417,P26618,P63280,Q02780,Q9JKF6,P68254,Q62351,P62983,Q9JIH2,Q80XU3,Q9D1L9,Q61990
4	GO:0002274	myeloid leukocyte activation	P	4	Q62433,Q9EQX4,P30681,Q61824
4	GO:0031650	regulation of heat generation	P	1	P61922
4	GO:0071216	cellular response to biotic stimulus	P	4	Q61824,P48615,Q07235,P30681
4	GO:0002270	plasmacytoid dendritic cell activation	P	1	P30681
4	GO:0036119	response to platelet-derived growth factor	P	1	P63089
4	GO:0031069	hair follicle morphogenesis	P	1	P10417
4	GO:0048513	animal organ development	P	112	P21981,Q9QXV3,Q02780,E9Q414,O08999,Q9JK53,P70245,P11087,Q60605,Q80V70,Q9QYY0,P35374,Q64152,Q01149,Q8VDD5,Q9JJI8,Q9Z1M7,P10417,Q9WVA2,Q00780,Q91VF6,P29699,O09106,A2ATU0,P83093,Q8BNA6,P62774,Q78HU7,P11157,Q9R013,Q8BJ73,P43136,P42669,P97857,Q9JMG1,P48615,O70494,P97471,P70180,P47930,D3YXG0,P06837,Q6URW6,Q8CFG0,P19324,Q61824,Q9D2N4,Q7TQE6,Q924A0,Q9D2C7,P30681,P63013,Q8BM75,P22935,Q9JM58,Q07235,P15532,…
4	GO:0002568	somatic diversification of T cell receptor genes	P	168	P21981,Q9QXV3,Q5NC05,P33215,P57787,Q9D1P2,Q9WTS6,Q02780,E9Q414,P61922,Q6PDQ2,Q9JK53,Q9Z1Q5,P62305,Q6ZPZ3,P14094,Q9Z1W9,P70245,P11087,A2A8L1,P35374,Q9QYY0,Q64152,Q921J2,P10639,Q61703,Q01149,Q99K01,Q9JL62,Q60715,Q8VDD5,Q9Z1M7,Q9JJI8,P10417,Q810K9,Q71KT5,P03888,Q9D819,Q60953,Q00780,Q61263,C0HK80,Q91VF6,O09106,Q8R016,A2ATU0,Q61990,A6X935,Q9WUA2,P62774,Q8BMI3,P11157,Q9R013,O08528,P17710,Q9CPV2,P43136,…
4	GO:0021846	cell proliferation in forebrain	P	1	Q9R0G7
4	GO:0000278	mitotic cell cycle	P	1	Q9WTR5
4	GO:0046907	intracellular transport	P	34	P70168,Q99JR5,Q8BKT7,Q3U0J8,Q52KF3,Q61879,O08999,Q62384,Q6PDQ2,Q9JIH2,P62305,P14094,A2A8L1,P46460,Q9JL62,P41731,Q8VDD5,P11862,Q9JJI8,P63328,Q6URW6,Q9WVA2,Q60953,Q9JJ11,Q8BMI3,P68254,O09106,P62983,P33174,Q6DID7,Q6ZPV2,G5E8K5,P62774,Q149C2
4	GO:0006081	cellular aldehyde metabolic process	P	1	A2ATU0
4	GO:0045646	regulation of erythrocyte differentiation	P	2	P23950,P30681
4	GO:0048839	inner ear development	P	2	P11087,P28481
4	GO:0021764	amygdala development	P	1	Q8C7R4
4	GO:0098609	cell-cell adhesion	P	36	Q80X72,Q99JR5,Q9WTS6,P28481,Q61879,Q01768,Q9DAW9,Q9Z1Q5,Q9CQ19,P23950,P14094,Q8BLU0,P49446,O70258,Q80V70,Q9WTR5,Q04857,Q8BGS1,O70251,Q78HU7,Q8VDD5,P41731,P26618,Q6URW6,Q8CFG0,Q61824,Q02788,Q9WVA4,Q3THE2,Q9JKF6,P58022,Q62433,P60469,P29268,Q8BNA6,P21956
4	GO:0002764	immune response-regulating signaling pathway	P	7	P63328,P10417,P62983,P0DOV2,Q9R0Q6,P22366,Q9WTI7
4	GO:0003002	regionalization	P	6	P48615,P43136,Q9QYS1,Q9R0G7,P97313,Q9QXX0
4	GO:0003012	muscle system process	P	15	Q8VDD5,Q6URW6,Q8CFG0,A2AAJ9,Q61879,Q9D2N4,Q3THE2,Q9Z239,Q62417,O09106,D3YXG0,P14094,Q9QVP4,Q60605,O70258
4	GO:0001662	behavioral fear response	P	3	P10417,P09240,P12025
4	GO:0021670	lateral ventricle development	P	3	Q6URW6,Q61879,Q8VDD5
4	GO:0071214	cellular response to abiotic stimulus	P	11	Q80XU3,P0DOV2,P63089,O70251,P23950,Q6ZPV2,Q9Z1W9,P11087,Q9JKS5,P62774,P22366
4	GO:0008217	regulation of blood pressure	P	7	Q9QXX0,P70180,P35374,Q01149,P61922,Q9Z1W9,O88783
4	GO:0042596	fear response	P	3	P10417,P09240,P12025
4	GO:0048859	formation of anatomical boundary	P	1	P97471
4	GO:0061198	fungiform papilla formation	P	1	O09106
4	GO:0048659	smooth muscle cell proliferation	P	2	P29268,Q9WTS6
4	GO:0021681	cerebellar granular layer development	P	1	P12025
4	GO:0005975	carbohydrate metabolic process	P	38	O08528,P17710,P43136,Q8C7E9,Q9QXV3,Q5NC05,Q8BKT7,Q9D1P2,Q02780,O70494,P22366,E9Q414,Q9JK53,Q62384,P62305,Q6ZPZ3,P43407,O70579,Q64152,P46460,Q8BZ21,Q61286,O70251,P03888,Q810K9,Q9CQK7,Q9D819,Q9CQL7,P62983,Q4FZG9,Q8VDF2,A2ATU0,P33610,Q6ZPV2,P29268,Q9WUB3,P11157,P09411
4	GO:0044691	tooth eruption	P	2	P11087,P97857
4	GO:0098813	nuclear chromosome segregation	P	2	Q8K305,Q6ZPV2
4	GO:0050790	regulation of catalytic activity	P	75	Q9D2C7,Q80X72,P01029,P60824,P30681,Q62048,Q9WTS6,Q62393,Q9WTX2,Q9DAW9,Q07235,P14094,Q9Z1W9,Q60605,P49446,P35374,Q9QYY0,P10639,Q61703,Q8BGS1,P06684,Q9CQC5,P10417,P63328,Q60953,O35929,P97313,P09240,P68254,P29699,O09106,Q9CR86,Q9D1L9,Q9Z0J1,Q61990,P29268,A6X935,Q149C2,P43136,P42669,Q3U0J8,O35295,P48615,Q9Z103,P97471,P70180,Q9R0G7,Q8BH44,P23950,P50153,Q8BLU0,Q8K019,Q9QZM4,Q6P6L0,Q8R317,P34884,P46460,…
4	GO:0023014	signal transduction by protein phosphorylation	P	5	P68254,P62983,P49446,P23950,Q9Z1W9
4	GO:0042769	DNA damage response, detection of DNA damage	P	1	P62983
4	GO:0021516	dorsal spinal cord development	P	1	P63013
4	GO:0051305	chromosome movement towards spindle pole	P	1	P70168
4	GO:0031647	regulation of protein stability	P	9	Q9DCC7,O09106,P14094,P10417,P63280,G5E8K5,Q60953,P97313,P62774
4	GO:0009595	detection of biotic stimulus	P	1	P01029
4	GO:0010522	regulation of calcium ion transport into cytosol	P	83	Q9D2C7,Q80X72,P01029,P30681,Q62048,Q9WTS6,Q9D1P2,E9Q414,Q9WTX2,P61922,Q62351,Q9JIH2,Q9Z1Q5,Q07235,Q08879,P14094,Q9Z1W9,P43407,Q9QXX0,P11087,P35374,Q9QYY0,Q8C7D2,Q9EQX4,P10639,Q8BGS1,P06684,P10417,P63328,Q60953,O35929,Q9CPU9,P09240,P68254,P29699,O09106,P62956,P83093,Q9Z0J1,Q61990,P29268,P62774,Q149C2,P52963,O08528,P17710,P43136,Q9R190,Q3U0J8,P48615,P28481,Q9QY30,P97471,Q62384,Q9WTI7,Q62417,Q8BH44,…
4	GO:0048148	behavioral response to cocaine	P	1	P61922
4	GO:0009582	detection of abiotic stimulus	P	6	O09106,P60824,P43136,Q07235,P63013,Q9JHH6
4	GO:0006914	autophagy	P	6	Q9D2C7,Q921J2,P62983,Q9D1L9,P14094,Q8R317
4	GO:1900046	regulation of hemostasis	P	6	Q07235,P61922,P0DOV2,P26618,G5E8K5,Q9JHH6
4	GO:0008218	bioluminescence	P	1	P43407
4	GO:0097164	ammonium ion metabolic process	P	10	O08528,P17710,O88736,Q71KT5,P70245,P10417,P35374,Q9QY30,P62774,Q61263
4	GO:0030030	cell projection organization	P	17	Q9EQX4,P42703,Q3TMW1,P30681,Q9D1D6,Q8VDD5,P10417,Q6URW6,Q02780,Q61879,P09240,Q9JK53,Q62384,Q9R0G7,Q6ZQ06,Q9WTR5,Q149C2
4	GO:0007617	mating behavior	P	3	Q9Z2E1,Q07235,P28798
4	GO:0009649	entrainment of circadian clock	P	10	P60824,P43136,Q924K8,Q6ZPV2,Q9R190,Q8BMI4,P10417,P63280,Q60953,P63089
4	GO:0042078	germ-line stem cell division	P	1	Q9QXV3
4	GO:0045185	maintenance of protein location	P	10	O08528,P17710,P10639,P07724,P43883,Q60953,G5E8K5,Q61555,Q61263,P68254
4	GO:0006910	phagocytosis, recognition	P	1	P21956
4	GO:0006482	protein demethylation	P	1	Q8BM75
4	GO:0007140	male meiotic nuclear division	P	1	Q9QXV3
4	GO:0007565	female pregnancy	P	3	P10417,Q80VP1,P13439
4	GO:0044770	cell cycle phase transition	P	7	P63328,P24288,P62983,Q62393,Q9QY30,P33610,P33215
4	GO:0006766	vitamin metabolic process	P	3	E9Q414,P43407,P22935
4	GO:1901576	organic substance biosynthetic process	P	168	Q9QXV3,Q5NC05,P57787,P33215,Q9D1P2,Q9WTS6,Q02780,Q62393,E9Q414,P61922,Q9JK53,Q6PDQ2,Q9Z1Q5,P62305,Q6ZPZ3,P14094,P70245,Q9Z1W9,P11087,Q8BHS6,A2A8L1,P35374,Q9QYY0,Q64152,Q921J2,P10639,Q61703,Q8BND5,Q01149,Q99K01,Q9JL62,Q60715,Q71KT5,Q9Z1M7,P03888,P10417,Q810K9,Q9JJI8,Q9D819,Q60953,Q00780,Q3TBT3,Q61263,Q91VF6,O09106,Q8R016,Q6NXK2,A2ATU0,Q61990,Q9WUA2,A6X935,P62774,Q9R0Q6,P11157,O08528,P17710,P43136,…
4	GO:0010033	response to organic substance	P	68	Q9D2C7,P01029,P30681,Q62048,Q9D1P2,P43883,E9Q414,P02802,P61922,Q62351,Q07235,P15532,P43407,Q9QXX0,P11087,P35374,Q04857,Q921J2,Q9EQX4,P42703,Q8BGS1,Q01149,P10417,P63328,Q60953,P28798,Q61555,Q3TBT3,P97313,O09106,Q9D1L9,P29268,A6X935,P11157,P82198,P97857,Q99JR5,Q9CXP8,Q9R190,P48615,O70494,P28481,Q9QY30,Q9Z103,Q62384,Q9QYS1,Q8BH44,P23950,P50153,P12025,Q9CQW9,Q9QZM4,P46460,P26618,Q61824,P19324,Q9Z2E1,…
4	GO:0032879	regulation of localization	P	83	Q9D2C7,Q80X72,P01029,P30681,Q62048,Q9WTS6,Q9D1P2,E9Q414,Q9WTX2,P61922,Q62351,Q9JIH2,Q9Z1Q5,Q07235,Q08879,P14094,Q9Z1W9,P43407,Q9QXX0,P11087,P35374,Q9QYY0,Q8C7D2,Q9EQX4,P10639,Q8BGS1,P06684,P10417,P63328,Q60953,O35929,Q9CPU9,P09240,P68254,P29699,O09106,P62956,P83093,Q9Z0J1,Q61990,P29268,P62774,Q149C2,P52963,O08528,P17710,P43136,Q9R190,Q3U0J8,P48615,P28481,Q9QY30,P97471,Q62384,Q9WTI7,Q62417,Q8BH44,…
4	GO:0035878	nail development	P	1	Q8BJ73
4	GO:0048583	regulation of response to stimulus	P	194	P01029,Q5NC05,Q9D1P2,Q02780,Q62393,E9Q414,Q6ZPZ3,P14094,Q9Z1W9,Q8BHS6,A2A8L1,Q9QYY0,Q921J2,Q61703,Q8VDD5,Q9JJI8,Q9CQC5,O35929,Q3TBT3,Q61263,P29699,O09106,Q6NXK2,P62956,Q61990,A6X935,Q78HU7,Q9R0Q6,Q8BJ73,Q9JMG1,Q80XU3,Q8R317,Q61704,Q8BZ21,Q61127,P63280,Q61824,P19324,Q9CQV6,P62983,P58022,Q8CE64,Q9D2C7,P60824,P30681,P43883,Q8BT07,Q62351,Q9QXX0,Q9QVP4,Q99JX3,Q9DBR4,Q9D411,Q9EQX4,P42703,Q8C7D2,Q61286,…
4	GO:0009612	response to mechanical stimulus	P	6	P11087,Q9JKS5,P28481,Q07235,P62774,P22366
4	GO:0010035	response to inorganic substance	P	18	P63328,P10417,P48615,Q61824,P28481,P02802,E9Q414,Q9Z103,P61922,Q62351,O09106,P07724,Q9Z1Q5,P58022,Q62433,P11087,P83093,G5E8K5
4	GO:0051186	cofactor metabolic process	P	9	O08528,P17710,P46460,Q4FZG9,Q9Z1Q5,A2ATU0,P24472,P03888,P09411
4	GO:0021549	cerebellum development	P	2	P63089,P61922
4	GO:0036075	replacement ossification	P	3	P28481,P11087,Q61127
4	GO:0007509	mesoderm migration involved in gastrulation	P	1	Q8BGS1
4	GO:0001525	angiogenesis	P	12	P82198,Q9Z1Q5,P58022,Q8VDD5,Q924A0,Q6URW6,P26618,Q00780,P29268,Q61879,Q9WTR5,P21956
4	GO:0009410	response to xenobiotic stimulus	P	7	P63328,O09106,Q9EQX4,Q62048,P35374,Q9Z2E1,P43407
4	GO:1990089	response to nerve growth factor	P	1	P63089
4	GO:0030522	intracellular receptor signaling pathway	P	4	Q8K019,P62983,P43136,Q60953
4	GO:0006139	nucleobase-containing compound metabolic process	P	168	P21981,Q9QXV3,Q5NC05,P33215,P57787,Q9D1P2,Q9WTS6,Q02780,E9Q414,P61922,Q6PDQ2,Q9JK53,Q9Z1Q5,P62305,Q6ZPZ3,P14094,Q9Z1W9,P70245,P11087,A2A8L1,P35374,Q9QYY0,Q64152,Q921J2,P10639,Q61703,Q01149,Q99K01,Q9JL62,Q60715,Q8VDD5,Q9Z1M7,Q9JJI8,P10417,Q810K9,Q71KT5,P03888,Q9D819,Q60953,Q00780,Q61263,C0HK80,Q91VF6,O09106,Q8R016,A2ATU0,Q61990,A6X935,Q9WUA2,P62774,Q8BMI3,P11157,Q9R013,O08528,P17710,Q9CPV2,P43136,…
4	GO:0097485	neuron projection guidance	P	13	P63013,Q8VDD5,Q9DBR4,Q8BLU0,P48615,P49446,Q9WTS6,G5E8K5,Q6URW6,Q02780,Q61879,Q9JKF6,P97471
4	GO:0071495	cellular response to endogenous stimulus	P	32	P30681,P97857,Q9CXP8,Q9D1P2,P48615,O70494,P28481,E9Q414,Q62384,Q62351,Q9QYS1,P15532,P23950,P50153,Q9QXX0,P11087,P12025,P35374,Q04857,Q921J2,Q9EQX4,Q8BGS1,Q01149,P26618,P10417,Q61555,P97313,P63089,O09106,Q9D1L9,Q924A0,P29268
4	GO:0002158	osteoclast proliferation	P	2	P63328,P70180
4	GO:0061061	muscle structure development	P	8	P43136,Q61286,Q9Z1M7,Q9CXM0,O70258,Q80V70,Q78HU7,Q9D2N4
4	GO:0040012	regulation of locomotion	P	37	P52963,Q80X72,P43136,P30681,Q9R190,P48615,P28481,Q9WTI7,Q07235,Q9Z1Q5,Q8BH44,Q9QXX0,Q8BLU0,P11087,Q9CQW9,P35374,Q9QYY0,Q9WTR5,P34884,Q9EQX4,Q8BGS1,P41731,P06684,P10417,P26618,Q8CFG0,Q60953,Q61824,Q00780,P63089,Q9JHH6,Q91VF6,Q924A0,Q9Z0J1,P29268,Q08879,P22366
4	GO:0010260	animal organ senescence	P	1	P29268
4	GO:0012501	programmed cell death	P	8	Q9CV28,Q3TBT3,Q9Z1Q5,P11862,Q924A0,Q61824,P97313,Q62384
4	GO:0051602	response to electrical stimulus	P	1	Q9EQX4
4	GO:0002757	immune response-activating signal transduction	P	7	P63328,P10417,P62983,P0DOV2,Q9R0Q6,P22366,Q9WTI7
4	GO:0031589	cell-substrate adhesion	P	5	P29268,P41731,O70258,P60469,Q8BGS1
4	GO:0032204	regulation of telomere maintenance	P	21	P60824,Q8C7D2,P42669,O70251,Q9JJI8,Q8BKT7,Q9CQC5,O35295,Q9WTS6,Q52KF3,O70494,Q60953,Q6PDQ2,Q80XU3,Q8BH44,P23950,Q6ZPV2,Q924A0,G5E8K5,P62774,Q9R0Q6
4	GO:0034383	low-density lipoprotein particle clearance	P	1	E9Q414
4	GO:0007062	sister chromatid cohesion	P	34	P70168,Q9QXV3,P33215,Q52KF3,Q8BT07,Q62393,Q9QY30,Q6PGB6,Q61879,Q62384,Q6PDQ2,P24288,Q9JIH2,Q9DBR4,A2A8L1,Q921J2,Q8K305,P11862,Q8VDD5,P10417,Q6URW6,P63328,Q60953,P97313,O09106,P62983,P33174,Q9D1L9,P33610,Q6ZPV2,Q924A0,Q61990,G5E8K5,P11157
4	GO:0044255	cellular lipid metabolic process	P	16	O09106,P34884,Q9D5D8,Q9JL62,Q9CYH2,Q9Z1M7,P22935,P26618,Q4KWH5,Q91YR9,Q8CFG0,P43407,Q9QYY0,E9Q414,O70579,Q61263
4	GO:0043046	DNA methylation involved in gamete generation	P	4	Q9R190,Q8VHR5,Q8CHY6,Q99MV1
4	GO:0071109	superior temporal gyrus development	P	1	Q78HU7
4	GO:0006935	chemotaxis	P	6	P34884,P30681,P26618,Q924A0,Q8BLU0,P29268
4	GO:0044650	adhesion of symbiont to host cell	P	2	Q80X72,Q9JKF6
4	GO:0007548	sex differentiation	P	1	P48615
4	GO:0010817	regulation of hormone levels	P	168	Q9QXV3,Q5NC05,P57787,P33215,Q9D1P2,Q9WTS6,Q02780,Q62393,E9Q414,P61922,Q9JK53,Q6PDQ2,Q9Z1Q5,P62305,Q6ZPZ3,P14094,P70245,Q9Z1W9,P11087,Q8BHS6,A2A8L1,P35374,Q9QYY0,Q64152,Q921J2,P10639,Q61703,Q8BND5,Q01149,Q99K01,Q9JL62,Q60715,Q71KT5,Q9Z1M7,P03888,P10417,Q810K9,Q9JJI8,Q9D819,Q60953,Q00780,Q3TBT3,Q61263,Q91VF6,O09106,Q8R016,Q6NXK2,A2ATU0,Q61990,Q9WUA2,A6X935,P62774,Q9R0Q6,P11157,O08528,P17710,P43136,…
4	GO:0009790	embryo development	P	15	P52963,P43136,Q8BGS1,Q8VDD5,P06684,P26618,Q6URW6,Q9Z2E1,E9Q414,Q61879,P97471,Q80VP1,Q9QXX0,Q924A0,Q64152
4	GO:0086019	cell-cell signaling involved in cardiac conduction	P	2	P14094,A8VU90
4	GO:0090270	regulation of fibroblast growth factor production	P	3	P26618,Q3TBT3,P48615
4	GO:0001946	lymphangiogenesis	P	1	P63328
4	GO:0040038	polar body extrusion after meiotic divisions	P	8	P33174,Q8VDD5,Q9QXV3,Q6URW6,Q52KF3,Q8BT07,G5E8K5,Q61879
4	GO:0002443	leukocyte mediated immunity	P	11	P01029,P0DOV2,P30681,P06684,Q9QXX0,P26618,P10417,Q9CQW9,Q9R0Q6,P22366,Q9WTI7
4	GO:0017144	drug metabolic process	P	21	O08528,P17710,P34884,Q9JJI8,Q4KWH5,Q9D819,Q01768,P13439,Q62384,P70180,Q8K2D3,P62983,P15532,A2ATU0,P23950,P14094,P49446,P35374,Q9WUA2,P11157,P09411
4	GO:0002437	inflammatory response to antigenic stimulus	P	1	P30681
4	GO:0071695	anatomical structure maturation	P	2	Q9Z0J1,Q02780
4	GO:0034369	plasma lipoprotein particle remodeling	P	2	E9Q414,Q61263
4	GO:0008038	neuron recognition	P	1	P06837
4	GO:0036302	atrioventricular canal development	P	1	P97471
4	GO:0042246	tissue regeneration	P	7	P10417,Q8CFG0,P42703,Q9JHH6,P62774,P06837,Q9Z1M7
4	GO:0030574	collagen catabolic process	P	8	Q91VF6,Q01149,P28481,P11087,P19324,Q00780,Q02788,Q04857
4	GO:0032943	mononuclear cell proliferation	P	1	P63328
4	GO:0021537	telencephalon development	P	1	P70390
4	GO:0030901	midbrain development	P	1	Q6DID7
4	GO:0002433	immune response-regulating cell surface receptor signaling pathway involved in phagocytosis	P	4	P63328,P62983,Q9R0Q6,Q9WTI7
4	GO:0032535	regulation of cellular component size	P	16	Q62417,Q9D1L9,Q8BH44,Q91YE8,Q3TEA8,P11862,Q9CQC5,Q9WTS6,Q52KF3,P48615,P60469,P35374,P29268,P62774,Q9R0Q6,P97471
4	GO:0048608	reproductive structure development	P	14	P43136,Q07235,P30681,Q9QYS1,P23950,Q9QXV3,Q8BM75,Q9QXX0,Q924A0,P10417,P26618,P48615,Q9QYY0,P97471
4	GO:0021542	dentate gyrus development	P	1	P12025
4	GO:0033554	cellular response to stress	P	54	Q9D2C7,O08528,P17710,P60824,P70168,P30681,Q62048,Q9QXV3,Q9R190,Q9D1P2,Q8BT07,Q9WTX2,Q61879,Q01768,Q62384,Q9QYS1,Q80XU3,P23950,P14094,Q8BMI4,Q9Z1W9,Q9DBR4,Q8K019,Q8C7R4,Q9QZM4,Q8R317,Q8K305,Q9EQX4,P46460,Q9CRB5,Q8BZ21,Q8VDD5,P06684,P26618,P10417,P63328,P63280,Q60953,A2AAJ9,P97313,P63089,P68254,Q9CQV6,O09106,P62983,P0DOV2,Q924K8,Q8VDF2,P07724,Q6ZPV2,Q3TEA8,Q62433,Q61990,P11157
4	GO:0006575	cellular modified amino acid metabolic process	P	3	P24472,Q60715,Q9Z1Q5
4	GO:0044283	small molecule biosynthetic process	P	84	P57787,Q9D1P2,E9Q414,P61922,Q9JK53,Q9Z1Q5,P14094,Q9Z1W9,P70245,P11087,P35374,Q921J2,P10639,Q61703,Q01149,Q99K01,Q60715,Q71KT5,Q9JJI8,P03888,Q810K9,Q9D819,Q60953,Q00780,Q61263,Q91VF6,Q8R016,A2ATU0,Q61990,A6X935,Q9WUA2,P11157,O08528,P17710,Q9CPV2,Q9CYH2,Q9QY30,P70180,Q8R317,P34884,Q61704,P46460,O88736,Q8CFG0,P63280,Q9CQL7,P13439,P62983,Q9D5D8,Q4FZG9,P60469,P09411,P70168,P30681,Q4KWH5,P22935,P24288,…
4	GO:0071772	response to BMP	P	1	P28481
4	GO:0042391	regulation of membrane potential	P	13	P63089,Q9Z1Q5,P09240,P14094,P62956,P10417,Q6URW6,P63328,G5E8K5,P62774,Q9Z239,A8VU90,P61922
4	GO:0003151	outflow tract morphogenesis	P	1	P48615
4	GO:0006996	organelle organization	P	83	P60824,P70168,P30681,Q9QXV3,P33215,Q9WTS6,Q8BT07,Q62393,Q9WTX2,Q6PGB6,Q6PDQ2,Q3UH68,P24288,Q9DAW9,Q07235,Q9JIH2,P62305,Q9Z1W9,Q9QVP4,Q99JX3,Q6ZQ06,Q9DBR4,Q60605,A2A8L1,Q921J2,Q9EQX4,Q8BGS1,Q61286,Q8VDD5,Q9JJI8,P10417,P63328,Q60953,O35929,P97313,P09240,Q3THE2,P68254,O09106,Q8K2D3,O88783,Q9D1L9,Q61990,Q9D1R1,Q149C2,P11157,P52963,O08528,P17710,Q3TMW1,P42669,Q9R190,O35295,Q52KF3,Q61879,Q9QY30,P97471,…
4	GO:0051653	spindle localization	P	5	P70168,Q8VDD5,Q6URW6,Q52KF3,Q61879
4	GO:0016445	somatic diversification of immunoglobulins	P	1	P97313
4	GO:0008356	asymmetric cell division	P	1	Q9QXV3
4	GO:0061900	glial cell activation	P	1	Q9EQX4
4	GO:0001542	ovulation from ovarian follicle	P	2	P26618,P97857
4	GO:0044282	small molecule catabolic process	P	62	Q9D2C7,O08528,P17710,Q9CPV2,P70168,P30681,P24472,Q9R190,Q4KWH5,Q9D1P2,P28481,E9Q414,Q01768,P61922,Q9JK53,P22935,P24288,Q62384,Q9Z1Q5,P15532,P23950,P14094,Q9Z1W9,P43407,Q8BMI4,P11087,P49446,P10922,Q8C7R4,P35374,Q8R317,O70579,Q9D411,Q04857,Q921J2,P34884,Q8C7D2,P10639,P46460,Q01149,Q60715,Q9JJI8,Q810K9,Q8CFG0,P63280,Q60953,Q00780,P97313,Q02788,Q91VF6,Q8K2D3,P62983,Q8R016,Q9D5D8,Q924K8,A2ATU0,Q8VDF2,…
4	GO:1901135	carbohydrate derivative metabolic process	P	27	O08528,P17710,Q4KWH5,P28481,Q01768,Q9JK53,Q62384,P70180,P15532,P23950,P14094,P43407,Q61704,Q61703,Q9JL62,Q9JJI8,Q9Z1M7,Q810K9,Q8CFG0,Q9D819,P13439,Q8K2D3,P62983,A2ATU0,A6X935,P11157,P09411
4	GO:0006629	lipid metabolic process	P	58	Q9QXV3,Q5NC05,Q4KWH5,Q9D1P2,Q02780,E9Q414,P61922,Q9JK53,P22935,P24288,P15532,P62305,Q6ZPZ3,P70245,P43407,Q9QYY0,P35374,Q64152,Q61286,Q9JL62,Q71KT5,Q91YR9,Q9Z1M7,P63328,Q810K9,Q61263,O09106,A2ATU0,P29268,Q9WUA2,P11157,O08528,P17710,P43136,Q8C7E9,Q9CYH2,Q8BKT7,P48615,O70494,Q9QY30,Q01768,P97471,Q62384,Q9QYS1,O70579,P34884,P46460,Q9CRB5,O88736,Q8BZ21,P26618,Q8CFG0,Q9CQK7,P13439,P62983,Q9D5D8,P33610,…
4	GO:1905255	regulation of RNA binding transcription factor activity	P	1	Q80XU3
4	GO:0033627	cell adhesion mediated by integrin	P	2	P29268,Q61824
4	GO:0002504	antigen processing and presentation of peptide or polysaccharide antigen via MHC class II	P	2	Q9R013,P33174
4	GO:0007530	sex determination	P	2	P48615,Q9QYS1
4	GO:0035148	tube formation	P	31	P82198,P21981,P97857,Q8VDD5,P26618,Q6URW6,Q9WTS6,P48615,P63328,Q00780,Q61555,P28481,Q61879,Q61824,P97313,P97471,O09106,Q9JIH2,Q6DID7,Q9R0G7,D3YXG0,Q9Z1Q5,P58022,Q9QYS1,Q9QVP4,Q924A0,P11087,G5E8K5,P29268,Q9WTR5,P21956
4	GO:0019226	transmission of nerve impulse	P	3	P62774,P62956,G5E8K5
4	GO:0019222	regulation of metabolic process	P	180	P01029,Q5NC05,Q9D1P2,Q02780,Q62393,E9Q414,Q6ZPZ3,P14094,Q9Z1W9,Q8BHS6,A2A8L1,Q9QYY0,Q921J2,Q61703,Q8VDD5,Q9JJI8,Q9CQC5,O35929,Q3TBT3,Q61263,P29699,O09106,Q6NXK2,Q61990,A6X935,Q78HU7,Q9R0Q6,Q8BJ73,Q9JMG1,Q80XU3,Q8R317,Q61704,Q8BZ21,Q61127,P63280,P19324,Q61824,Q9CQV6,P62983,P58022,Q8CE64,Q9D2C7,P60824,P30681,P43883,Q8BT07,Q62351,Q9QXX0,Q99JX3,Q9DBR4,Q9D411,Q8C7D2,Q9EQX4,Q61286,P06684,Q61555,P97313,…
4	GO:0009888	tissue development	P	35	P52963,Q8BJ73,P21981,Q99JR5,Q8BM75,P48615,P28481,P22935,P97471,Q9JM58,Q9QYS1,Q07235,P23950,Q3TWN3,Q9QXX0,P43407,P11087,Q60605,Q9CQW9,Q9QYY0,P06837,Q8BGS1,Q9JJI8,Q9Z1M7,P26618,Q6URW6,Q9Z2E1,Q02788,P63089,Q9JKF6,Q924A0,P83093,P29268,P62774,Q149C2
4	GO:0051090	regulation of DNA-binding transcription factor activity	P	11	Q921J2,O09106,P62983,Q8BM75,Q6ZPV2,P63328,Q924A0,P48615,P62774,Q9D411,P22366
4	GO:0007164	establishment of tissue polarity	P	1	Q9D1D6
4	GO:0032606	type I interferon production	P	1	Q3TBT3
4	GO:0044849	estrous cycle	P	2	P63089,Q9Z103
4	GO:0048512	circadian behavior	P	2	Q9R190,Q924K8
4	GO:0048167	regulation of synaptic plasticity	P	4	P63328,P60469,Q07235,P63089
4	GO:0043207	response to external biotic stimulus	P	15	O09106,P01029,Q07235,Q924K8,P30681,P0DOV2,Q9D1L9,Q9R190,P28798,P10417,P48615,Q9CQW9,Q61824,E9Q414,P22366
4	GO:0043616	keratinocyte proliferation	P	2	Q9WTR5,Q9QYS1
4	GO:0051649	establishment of localization in cell	P	42	P70168,Q99JR5,Q8BKT7,Q3U0J8,Q52KF3,Q8BT07,Q61879,O08999,Q9WTI7,Q62384,Q6PDQ2,P28571,Q9JIH2,P62305,P14094,Q9Z1W9,A2A8L1,P46460,Q9JL62,P41731,Q8VDD5,P11862,Q9JJI8,P63328,Q6URW6,Q9WVA2,Q60953,P28798,Q9JJ11,O35929,Q8BMI3,P68254,O09106,P62983,P33174,Q6DID7,P07724,Q6ZPV2,P60469,G5E8K5,P62774,Q149C2
4	GO:0044087	regulation of cellular component biogenesis	P	66	Q9D2C7,P30681,P63013,Q8BM75,Q9QXV3,Q9WTS6,Q9D1P2,Q02780,Q8CHY6,Q91YE8,Q6PDQ2,Q6ZPZ3,P43407,A2A8L1,Q8C7D2,P10639,Q8BGS1,Q9CQC5,P70390,Q60953,P97313,P09240,P68254,O09106,P29268,P62774,Q149C2,Q9R0Q6,P43136,P42669,Q9R190,Q3U0J8,O35295,P48615,Q52KF3,O70494,Q9Z103,P97471,Q9WTI7,Q62417,Q9QYS1,Q9R0G7,Q8BH44,P23950,Q8BMI4,Q8VHR5,Q8BLU0,Q8K019,Q8R317,P06837,Q8BZ21,Q61127,P63280,Q9Z2E1,Q9WVA4,Q9JKF6,P62983,…
4	GO:0042180	cellular ketone metabolic process	P	2	Q4FZG9,P03888
4	GO:0021987	cerebral cortex development	P	2	Q9JJ11,P12025
4	GO:0044766	multi-organism transport	P	4	P62983,P70168,Q9JIH2,Q8BKT7
4	GO:0033206	meiotic cytokinesis	P	8	P33174,Q8VDD5,Q9QXV3,Q6URW6,Q52KF3,Q8BT07,G5E8K5,Q61879
4	GO:0097150	neuronal stem cell population maintenance	P	3	P63013,P97471,Q9QXX0
4	GO:0034330	cell junction organization	P	7	P10417,Q62417,P48615,Q78HU7,G5E8K5,Q9WTR5,Q9JKF6
4	GO:0002366	leukocyte activation involved in immune response	P	2	Q9EQX4,P30681
4	GO:0061029	eyelid development in camera-type eye	P	1	O09106
4	GO:0097035	regulation of membrane lipid distribution	P	2	Q8C3B8,Q9QY30
4	GO:0071496	cellular response to external stimulus	P	21	Q9D2C7,P82198,Q9EQX4,P30681,P97857,P10417,P48615,Q9JKS5,P28481,Q61824,P63089,Q9Z103,Q9CQV6,P07724,P0DOV2,Q07235,P50153,P11087,P35374,P62774,P22366
4	GO:0030010	establishment of cell polarity	P	3	Q6URW6,Q61879,Q8VDD5
4	GO:0002089	lens morphogenesis in camera-type eye	P	1	Q9JKF6
4	GO:0022607	cellular component assembly	P	121	Q9QXV3,P33215,Q9WTS6,Q9D1P2,Q02780,E9Q414,Q9JK53,Q6PDQ2,Q8C3B8,Q9DAW9,Q9Z1Q5,P62305,P14094,Q9Z1W9,Q60605,P11087,A2A8L1,Q01149,Q8VDD5,Q9JJI8,Q60715,Q9CQC5,P10417,Q60953,Q00780,O35929,Q61263,Q91VF6,O09106,Q9Z0J1,P62774,Q78HU7,Q9R0Q6,Q8BNA6,P11157,O08528,P17710,P42669,P97857,P48615,Q9QY30,P97471,D3YXG0,P34884,Q8K305,P46460,Q8BZ21,P11862,Q6URW6,Q8CFG0,P63280,P19324,Q9CQV6,P62983,P33174,P58022,P33610,…
4	GO:0036342	post-anal tail morphogenesis	P	2	Q149C2,O70494
4	GO:0022613	ribonucleoprotein complex biogenesis	P	1	O70579
4	GO:0061982	meiosis I cell cycle process	P	1	Q9QXV3
4	GO:0007186	G protein-coupled receptor signaling pathway	P	8	P26618,P70180,P50153,P21981,P35374,P06837,P09240,P06684
4	GO:1903047	mitotic cell cycle process	P	33	P60824,P70168,P30681,Q9QXV3,P33215,Q9D1P2,Q8BT07,Q62393,Q9QY30,Q6PGB6,Q61879,Q62384,P24288,Q9JIH2,P23950,Q8BMI4,Q8K305,Q9EQX4,P34884,Q8VDD5,P10417,P63328,Q6URW6,Q60953,P97313,P62983,P33174,P33610,Q6ZPV2,Q62433,Q61990,G5E8K5,P11157
4	GO:0009755	hormone-mediated signaling pathway	P	2	P43136,Q8K019
4	GO:0003360	brainstem development	P	1	P97471
4	GO:0086065	cell communication involved in cardiac conduction	P	2	P14094,A8VU90
4	GO:0006808	regulation of nitrogen utilization	P	1	P10417
4	GO:0007242	intracellular signal transduction	P	36	P70168,Q9QXV3,Q4KWH5,Q9WTS6,Q9D1P2,Q62384,P70180,P23950,P14094,P50153,Q9Z1W9,P49446,Q9QZM4,P35374,Q9WTR5,Q921J2,Q8K305,Q9EQX4,Q01149,Q9CQC5,P63328,P10417,Q60953,Q61824,O35929,P97313,P68254,P62983,P0DOV2,Q6ZPV2,Q62433,Q61990,G5E8K5,P62774,A8VU90,P11157
4	GO:0016477	cell migration	P	30	P34884,Q9WTR5,P30681,P63013,Q01149,Q9D1D6,Q8BM75,Q8VDD5,Q8BGS1,P57787,P26618,Q6URW6,P70390,Q60953,P28481,E9Q414,Q61879,P09240,Q9R0G7,P58022,Q8BH44,P14094,P43407,Q924A0,Q9DBR4,P11087,Q8BLU0,P12025,P29268,Q8BNA6
4	GO:0009636	response to toxic substance	P	10	O09106,Q8R016,P97857,P50153,Q91YR9,P10417,P63328,P11087,Q61824,P61922
4	GO:0045124	regulation of bone resorption	P	1	Q62351
4	GO:0009887	animal organ morphogenesis	P	40	P43136,P30681,P63013,Q8BM75,Q9QXV3,Q9WTS6,Q52KF3,P48615,O70494,P28481,E9Q414,Q9WTX2,P97471,P61922,Q80VP1,Q9QYS1,Q07235,Q9R0G7,P23950,Q9QXX0,P11087,Q9CQW9,Q9QYY0,Q9R1Q6,Q01149,P26618,P10417,P70390,Q00780,Q61555,Q9JKF6,P13439,Q91VF6,O09106,Q8VDF2,Q924A0,Q9Z0J1,Q99MV1,Q08879,P21956
4	GO:0001704	formation of primary germ layer	P	2	P48615,Q6DID7
4	GO:0007166	cell surface receptor signaling pathway	P	278	P01029,Q5NC05,Q9D1P2,Q02780,Q62393,E9Q414,Q3UHG7,O08999,Q9CV28,Q6ZPZ3,P14094,Q9Z1W9,P70245,Q8BHS6,A2A8L1,Q9QYY0,Q921J2,P02088,Q61703,Q6P5F7,Q8VDD5,Q71KT5,Q9JJI8,P03888,Q9CQC5,Q810K9,Q9WVA2,Q9D819,Q8VD57,O35929,Q3TBT3,Q9CPU9,Q61263,Q91VF6,P29699,O09106,Q8R016,Q6NXK2,P62956,Q61990,A6X935,Q78HU7,Q9R0Q6,Q8BJ73,Q9CPV2,P97857,Q9CYH2,Q9JMG1,Q80XU3,D3YXG0,Q32NZ6,Q8R317,Q61704,Q8BZ21,Q61127,P63280,Q61824,…
4	GO:0010644	cell communication by electrical coupling	P	1	P14094
4	GO:0098542	defense response to other organism	P	7	Q07235,P30681,P0DOV2,P10417,Q9CQW9,P28798,P22366
4	GO:0050886	endocrine process	P	1	P35374
4	GO:0003206	cardiac chamber morphogenesis	P	2	P70390,Q9QXX0
4	GO:0021675	nerve development	P	1	P63013
4	GO:0048857	neural nucleus development	P	3	P10417,Q02780,P68254
4	GO:0055082	cellular chemical homeostasis	P	32	Q9D2C7,O08528,P17710,P10639,P21981,P30681,Q8BND5,Q9Z1M7,P26618,P10417,Q60953,E9Q414,Q9CPU9,Q9Z103,P09240,Q9JHH6,P97471,Q62351,Q61263,Q80XU3,P15532,Q9Z1Q5,P23950,P14094,P50153,Q3TWN3,Q924A0,Q925N0,P83093,G5E8K5,P35374,Q9WUB3
4	GO:0099172	presynapse organization	P	2	A2A8L1,Q6PDQ2
4	GO:0022405	hair cycle process	P	1	P10417
4	GO:0061024	membrane organization	P	23	O08528,Q9EQX4,P17710,P46460,Q9JL62,Q8VDD5,P10417,Q6URW6,P63328,Q52KF3,Q9QY30,Q61879,P63089,P68254,Q9WTI7,Q8C3B8,Q9JIH2,P14094,Q62433,O70258,G5E8K5,A8VU90,P21956
4	GO:0021756	striatum development	P	1	Q78HU7
4	GO:0021543	pallium development	P	1	P63089
4	GO:0140056	organelle localization by membrane tethering	P	1	P46460
4	GO:0060324	face development	P	1	P48615
4	GO:0010623	programmed cell death involved in cell development	P	1	P97313
4	GO:0007588	excretion	P	1	P12025
4	GO:0006066	alcohol metabolic process	P	11	O08528,P17710,O88736,Q71KT5,P70245,Q4KWH5,P10417,P35374,Q9QY30,P62774,Q61263
4	GO:0000910	cytokinesis	P	9	P33174,Q8VDD5,Q9QXV3,P10417,Q6URW6,Q52KF3,Q8BT07,G5E8K5,Q61879
4	GO:1901615	organic hydroxy compound metabolic process	P	11	O08528,P17710,O88736,Q71KT5,P70245,Q4KWH5,P10417,P35374,Q9QY30,P62774,Q61263
4	GO:0001935	endothelial cell proliferation	P	1	P58022
4	GO:0045454	cell redox homeostasis	P	2	P10639,Q8BND5
4	GO:0003013	circulatory system process	P	3	O88783,Q9QXX0,P35374
4	GO:0008360	regulation of cell shape	P	8	Q9CQ19,P11862,Q8VDD5,Q9CQC5,Q6URW6,Q61879,P63089,Q3THE2
4	GO:0061337	cardiac conduction	P	3	P62774,P62956,G5E8K5
4	GO:0007051	spindle organization	P	8	O09106,P70168,Q8VDD5,Q6ZPV2,Q6URW6,A2A8L1,Q61879,Q6PDQ2
4	GO:0009880	embryonic pattern specification	P	2	P97471,Q8BGS1
4	GO:0046716	muscle cell cellular homeostasis	P	1	Q9Z1M7
4	GO:0051236	establishment of RNA localization	P	4	Q9JIH2,P23950,Q8BKT7,Q9WTI7
4	GO:0045184	establishment of protein localization	P	56	P70168,P30681,P57787,P43883,Q8BT07,E9Q414,O08999,Q6PDQ2,Q62351,Q8C3B8,P28571,Q9JIH2,P14094,Q99JX3,P11087,A2A8L1,Q64152,O35316,Q9JL62,Q8VDD5,Q9JJI8,P63328,Q9WVA2,Q60953,Q8VD57,Q61263,P68254,O09106,Q8BMI3,Q149C2,P62774,O08528,P17710,Q8BKT7,Q3U0J8,Q52KF3,Q61879,Q9QY30,Q62384,Q9WTI7,P23950,Q925N0,O70579,P46460,P11862,P41731,Q6URW6,Q9JJ11,P62983,P07724,Q6DID7,P33174,Q6ZPV2,G5E8K5,P60469,A8VU90
4	GO:0019538	protein metabolic process	P	101	P21981,Q8BM75,Q9QXV3,P33215,Q4KWH5,Q9D1P2,Q9WTS6,E9Q414,Q8CHY6,Q9WTX2,Q6PGB6,Q9JK53,Q6PDQ2,Q3UH68,Q9JIH2,P15532,P14094,Q9Z1W9,Q9QXX0,Q99JX3,Q9DBR4,P43407,P49446,Q3UQU0,A2A8L1,Q9QYY0,Q9D411,Q8C7D2,P10639,Q91WC0,Q60715,Q8VDD5,Q9Z1M7,Q9JJI8,P10417,P63328,Q810K9,Q9D819,Q60953,P97313,P68254,C0HK80,O09106,Q8K2D3,Q8R016,O88783,A2ATU0,Q61990,Q9ESW8,Q8BMI3,P21956,P11157,Q9R013,O08528,P17710,Q9CPV2,P82198,…
4	GO:0098869	cellular oxidant detoxification	P	2	Q9CYH2,P07724
4	GO:0036022	limb joint morphogenesis	P	1	Q8CFG0
4	GO:0048731	system development	P	27	P42669,Q01149,Q61286,P97857,Q9JJI8,Q9R190,P26618,O35295,Q8CFG0,P48615,Q9WVA2,O70494,A2AAJ9,P28481,Q61824,Q00780,E9Q414,Q9WVA4,Q01768,Q9JK53,P29699,P70180,Q924K8,D3YXG0,P70245,Q78HU7,A8VU90
4	GO:0051282	regulation of sequestering of calcium ion	P	3	P62774,A8VU90,G5E8K5
4	GO:0031570	DNA integrity checkpoint	P	2	P10417,Q62048
4	GO:0010469	regulation of signaling receptor activity	P	2	P62956,Q07235
4	GO:0000212	meiotic spindle organization	P	8	O09106,P70168,Q8VDD5,Q6ZPV2,Q6URW6,A2A8L1,Q61879,Q6PDQ2
4	GO:0031099	regeneration	P	7	P10417,Q8CFG0,P42703,Q9JHH6,P62774,P06837,Q9Z1M7
4	GO:0055095	lipoprotein particle mediated signaling	P	1	Q9WTR5
4	GO:0034059	response to anoxia	P	1	P29268
4	GO:0009617	response to bacterium	P	7	Q07235,P30681,P0DOV2,P10417,Q9CQW9,P28798,P22366
4	GO:0070849	response to epidermal growth factor	P	3	P11087,P23950,Q62384
4	GO:0019883	antigen processing and presentation of endogenous antigen	P	3	Q9QY30,P33174,Q9R013
4	GO:0009886	post-embryonic animal morphogenesis	P	1	Q61555
4	GO:0061536	glycine secretion	P	4	P28571,P46460,P60469,O35316
4	GO:0007339	binding of sperm to zona pellucida	P	1	Q91VX2
4	GO:0036072	direct ossification	P	1	P11087
4	GO:0021683	cerebellar granular layer morphogenesis	P	1	Q07235
4	GO:0009991	response to extracellular stimulus	P	26	Q9D2C7,P82198,P30681,P97857,Q9D1P2,P48615,P28481,E9Q414,Q9Z103,Q62351,Q07235,Q9QYS1,P15532,P23950,P50153,P11087,P35374,Q9EQX4,P10417,Q61824,Q9Z2E1,P63089,Q9CQV6,O09106,P07724,P0DOV2
4	GO:0021766	hippocampus development	P	4	Q9R0G7,Q924A0,Q8C7R4,P15532
4	GO:0099536	synaptic signaling	P	21	P82198,Q9EQX4,P10639,O35316,P97857,P10417,P63089,Q9Z103,Q9D2N4,P62774,Q9CQV6,P07724,P0DOV2,P14094,P62956,P11087,P49446,G5E8K5,P29268,Q8BNA6,A8VU90
4	GO:0032964	collagen biosynthetic process	P	3	P19324,P11087,P28481
4	GO:0032098	regulation of appetite	P	1	P09240
4	GO:0045297	post-mating behavior	P	3	Q9Z2E1,Q07235,P28798
4	GO:0090066	regulation of anatomical structure size	P	16	Q62417,Q9D1L9,Q8BH44,Q91YE8,Q3TEA8,P11862,Q9CQC5,Q9WTS6,Q52KF3,P48615,P60469,P35374,P29268,P62774,Q9R0Q6,P97471
4	GO:0023061	signal release	P	4	P28571,P46460,P60469,O35316
4	GO:1901568	fatty acid derivative metabolic process	P	3	P34884,Q9CYH2,Q91YR9
4	GO:0006793	phosphorus metabolic process	P	101	P21981,Q8BM75,Q9QXV3,P33215,Q4KWH5,Q9D1P2,Q9WTS6,E9Q414,Q8CHY6,Q9WTX2,Q6PGB6,Q9JK53,Q6PDQ2,Q3UH68,Q9JIH2,P15532,P14094,Q9Z1W9,Q9QXX0,Q99JX3,Q9DBR4,P43407,P49446,Q3UQU0,A2A8L1,Q9QYY0,Q9D411,Q8C7D2,P10639,Q91WC0,Q60715,Q8VDD5,Q9Z1M7,Q9JJI8,P10417,P63328,Q810K9,Q9D819,Q60953,P97313,P68254,C0HK80,O09106,Q8K2D3,Q8R016,O88783,A2ATU0,Q61990,Q9ESW8,Q8BMI3,P21956,P11157,Q9R013,O08528,P17710,Q9CPV2,P82198,…
4	GO:0048002	antigen processing and presentation of peptide antigen	P	3	Q9QY30,P33174,Q9R013
4	GO:0006342	chromatin silencing	P	4	Q99MV1,Q8VDF2,Q9JIH2,Q9Z2E1
4	GO:0043062	extracellular structure organization	P	25	P82198,Q01149,P97857,Q60715,Q8VDD5,P26618,Q9WTS6,Q8CFG0,P28481,P19324,Q00780,Q61879,Q02788,Q61555,E9Q414,Q61263,Q91VF6,Q07235,P58022,Q9DBR4,Q8BLU0,P11087,Q9Z0J1,Q08879,Q04857
4	GO:0060996	dendritic spine development	P	1	Q8C7R4
4	GO:0060788	ectodermal placode formation	P	1	O09106
4	GO:0006979	response to oxidative stress	P	9	O09106,Q9EQX4,P26618,P10417,P11087,Q9QYY0,Q61824,Q9WTX2,P11157
4	GO:0098900	regulation of action potential	P	5	P10417,G5E8K5,P62774,P09240,A8VU90
4	GO:0048468	cell development	P	23	P43136,Q3TMW1,P30681,Q8BM75,Q9QXV3,Q8VDD5,P10417,P63328,Q6URW6,Q52KF3,Q8CFG0,P70390,P19324,Q61879,P47930,Q9QYS1,P43407,Q9QVP4,Q924A0,Q9QXX0,Q99MV1,Q78HU7,P22366
4	GO:0034440	lipid oxidation	P	1	O70579
4	GO:0007569	cell aging	P	6	P10417,Q60953,Q9QYS1,Q8BZ21,Q07235,Q9JK53
4	GO:0048598	embryonic morphogenesis	P	24	Q8BGS1,P63013,Q9D1D6,Q9JJI8,P26618,Q9WTS6,P48615,P70390,O70494,P28481,Q61555,Q00780,Q9WTX2,P97471,P22935,O09106,Q9QYS1,Q9R0G7,Q9QXX0,Q924A0,Q8BLU0,P11087,Q9Z0J1,Q149C2
4	GO:0061343	cell adhesion involved in heart morphogenesis	P	1	Q8BLU0
4	GO:0071898	regulation of estrogen receptor binding	P	10	Q9D2C7,O09106,P0DOV2,Q8BGS1,Q8VDF2,Q924A0,P63328,Q9JKS5,Q61824,Q9Z103
4	GO:0001708	cell fate specification	P	2	Q9WTS6,Q9QVP4
4	GO:0010883	regulation of lipid storage	P	4	E9Q414,P34884,Q9QY30,P35374
4	GO:0009988	cell-cell recognition	P	1	Q91VX2
4	GO:0044262	cellular carbohydrate metabolic process	P	38	O08528,P17710,P43136,Q8C7E9,Q9QXV3,Q5NC05,Q8BKT7,Q9D1P2,Q02780,O70494,P22366,E9Q414,Q9JK53,Q62384,P62305,Q6ZPZ3,P43407,O70579,Q64152,P46460,Q8BZ21,Q61286,O70251,P03888,Q810K9,Q9CQK7,Q9D819,Q9CQL7,P62983,Q4FZG9,Q8VDF2,A2ATU0,P33610,Q6ZPV2,P29268,Q9WUB3,P11157,P09411
4	GO:0051657	maintenance of organelle location	P	1	P07724
4	GO:0023051	regulation of signaling	P	123	P01029,P21981,Q62048,Q9QXV3,Q9WTS6,Q9D1P2,Q62393,P61922,Q6PDQ2,Q9DAW9,P14094,Q9Z1W9,P11087,Q60605,A2A8L1,P35374,Q9QYY0,Q921J2,P10639,Q61703,Q8VDD5,Q9CQC5,P10417,Q60953,O35929,P29699,O09106,P62956,Q9Z0J1,Q61990,P83093,A6X935,P62774,P11157,Q8BJ73,O08528,P43136,P17710,P48615,P97471,P70180,O08663,Q80XU3,P50153,Q8R317,P34884,P46460,Q61704,Q8BZ21,P11862,P41731,Q99KU6,Q8CFG0,P63280,Q61824,P19324,Q9Z239,…
4	GO:0006082	organic acid metabolic process	P	84	P57787,Q9D1P2,E9Q414,P61922,Q9JK53,Q9Z1Q5,P14094,Q9Z1W9,P70245,P11087,P35374,Q921J2,P10639,Q61703,Q01149,Q99K01,Q60715,Q71KT5,Q9JJI8,P03888,Q810K9,Q9D819,Q60953,Q00780,Q61263,Q91VF6,Q8R016,A2ATU0,Q61990,A6X935,Q9WUA2,P11157,O08528,P17710,Q9CPV2,Q9CYH2,Q9QY30,P70180,Q8R317,P34884,Q61704,P46460,O88736,Q8CFG0,P63280,Q9CQL7,P13439,P62983,Q9D5D8,Q4FZG9,P60469,P09411,P70168,P30681,Q4KWH5,P22935,P24288,…
4	GO:1901698	response to nitrogen compound	P	42	Q9D2C7,Q62048,P30681,E9Q414,Q62351,Q07235,P15532,P43407,Q9QXX0,P11087,P35374,Q04857,Q921J2,Q9EQX4,Q01149,P63328,P10417,Q61555,P97313,Q3TBT3,O09106,Q9D1L9,P29268,P11157,P97857,Q9CXP8,Q9R190,P48615,O70494,P28481,Q9QYS1,P23950,P50153,Q9CQW9,P46460,P26618,Q61824,P63089,P0DOV2,Q924K8,Q9WUB3,P22366
4	GO:0005996	monosaccharide metabolic process	P	4	O08528,P17710,Q9CQL7,P09411
4	GO:0002475	antigen processing and presentation via MHC class Ib	P	3	Q9QY30,P33174,Q9R013
[truncated: 4,064 more rows]

## Sheet: MF
Level	GO ID	GO Name	GO Type	#Seqs	Sequence Names
[truncated: 883 more rows]

## Sheet: CC
Level	GO ID	GO Name	GO Type	#Seqs	Sequence Names
[truncated: 603 more rows]

## Sheet: enrichment
GO-ID	Term	Category	FDR	P-Value	#Diff	Over/Under	TestSeqs
[truncated: 3,040 more rows]
