# Supplementary material for: Trio cooperates with Myh9 to regulate neural crest-derived craniofacial development
Source: Theranostics. 2021 Feb 25;11(9):4316–34. doi: 10.7150/thno.51745 (PMC7977452; doi:10.7150/thno.51745)
Supplement: Supplementary file 5 — Supplementary table S4. [file thnov11p4316s5.xlsx]

## Sheet: query2map
Supplementary Table 4: List of pathways significantly enriched in DEPs. Light purple represents non-significantly enriched pathways and deeper purple indicated significantly enriched pathways (p-value ≤ 0.1).
Protein ID	KO	Name	Definition	Map ID	Map Name	URL
P07724	K16141	ALB	serum albumin	ko04918	Thyroid hormone synthesis	http://www.kegg.jp/kegg-bin/show_pathway?ko04918+K16141
Q99MV1	K18405	TDRD1_4_6_7	tudor domain-containing protein 1/4/6/7
E9Q414	K14462	APOB	apolipoprotein B	ko04975	Fat digestion and absorption	http://www.kegg.jp/kegg-bin/show_pathway?ko04975+K14462
E9Q414	K14462	APOB	apolipoprotein B	ko04977	Vitamin digestion and absorption	http://www.kegg.jp/kegg-bin/show_pathway?ko04977+K14462
E9Q414	K14462	APOB	apolipoprotein B	ko04979	Cholesterol metabolism	http://www.kegg.jp/kegg-bin/show_pathway?ko04979+K14462
Q32NZ6	K21988	TMC	transmembrane channel-like protein
Q6ZQ06	K16809	QN1	protein QN1
Q9JM58
P82198	K19519	TGFBI, BIGH3	transforming growth factor-beta-induced protein
P70390	K09331	SHOX	short stature homeobox protein
P29699
Q61127	K22388	NAB	NGFI-A-binding protein
P10417	K02161	BCL2	apoptosis regulator Bcl-2	ko01521	EGFR tyrosine kinase inhibitor resistance	http://www.kegg.jp/kegg-bin/show_pathway?ko01521+K02161
P10417	K02161	BCL2	apoptosis regulator Bcl-2	ko01522	Endocrine resistance	http://www.kegg.jp/kegg-bin/show_pathway?ko01522+K02161
P10417	K02161	BCL2	apoptosis regulator Bcl-2	ko01524	Platinum drug resistance	http://www.kegg.jp/kegg-bin/show_pathway?ko01524+K02161
P10417	K02161	BCL2	apoptosis regulator Bcl-2	ko04064	NF-kappa B signaling pathway	http://www.kegg.jp/kegg-bin/show_pathway?ko04064+K02161
P10417	K02161	BCL2	apoptosis regulator Bcl-2	ko04066	HIF-1 signaling pathway	http://www.kegg.jp/kegg-bin/show_pathway?ko04066+K02161
P10417	K02161	BCL2	apoptosis regulator Bcl-2	ko04071	Sphingolipid signaling pathway	http://www.kegg.jp/kegg-bin/show_pathway?ko04071+K02161
P10417	K02161	BCL2	apoptosis regulator Bcl-2	ko04115	p53 signaling pathway	http://www.kegg.jp/kegg-bin/show_pathway?ko04115+K02161
P10417	K02161	BCL2	apoptosis regulator Bcl-2	ko04140	Autophagy - animal	http://www.kegg.jp/kegg-bin/show_pathway?ko04140+K02161
P10417	K02161	BCL2	apoptosis regulator Bcl-2	ko04141	Protein processing in endoplasmic reticulum	http://www.kegg.jp/kegg-bin/show_pathway?ko04141+K02161
P10417	K02161	BCL2	apoptosis regulator Bcl-2	ko04151	PI3K-Akt signaling pathway	http://www.kegg.jp/kegg-bin/show_pathway?ko04151+K02161
P10417	K02161	BCL2	apoptosis regulator Bcl-2	ko04210	Apoptosis	http://www.kegg.jp/kegg-bin/show_pathway?ko04210+K02161
P10417	K02161	BCL2	apoptosis regulator Bcl-2	ko04215	Apoptosis - multiple species	http://www.kegg.jp/kegg-bin/show_pathway?ko04215+K02161
P10417	K02161	BCL2	apoptosis regulator Bcl-2	ko04217	Necroptosis	http://www.kegg.jp/kegg-bin/show_pathway?ko04217+K02161
P10417	K02161	BCL2	apoptosis regulator Bcl-2	ko04261	Adrenergic signaling in cardiomyocytes	http://www.kegg.jp/kegg-bin/show_pathway?ko04261+K02161
P10417	K02161	BCL2	apoptosis regulator Bcl-2	ko04340	Hedgehog signaling pathway	http://www.kegg.jp/kegg-bin/show_pathway?ko04340+K02161
P10417	K02161	BCL2	apoptosis regulator Bcl-2	ko04510	Focal adhesion	http://www.kegg.jp/kegg-bin/show_pathway?ko04510+K02161
P10417	K02161	BCL2	apoptosis regulator Bcl-2	ko04621	NOD-like receptor signaling pathway	http://www.kegg.jp/kegg-bin/show_pathway?ko04621+K02161
P10417	K02161	BCL2	apoptosis regulator Bcl-2	ko04630	JAK-STAT signaling pathway	http://www.kegg.jp/kegg-bin/show_pathway?ko04630+K02161
P10417	K02161	BCL2	apoptosis regulator Bcl-2	ko04722	Neurotrophin signaling pathway	http://www.kegg.jp/kegg-bin/show_pathway?ko04722+K02161
P10417	K02161	BCL2	apoptosis regulator Bcl-2	ko04725	Cholinergic synapse	http://www.kegg.jp/kegg-bin/show_pathway?ko04725+K02161
P10417	K02161	BCL2	apoptosis regulator Bcl-2	ko04915	Estrogen signaling pathway	http://www.kegg.jp/kegg-bin/show_pathway?ko04915+K02161
P10417	K02161	BCL2	apoptosis regulator Bcl-2	ko04928	Parathyroid hormone synthesis, secretion and action	http://www.kegg.jp/kegg-bin/show_pathway?ko04928+K02161
P10417	K02161	BCL2	apoptosis regulator Bcl-2	ko04933	AGE-RAGE signaling pathway in diabetic complications	http://www.kegg.jp/kegg-bin/show_pathway?ko04933+K02161
P10417	K02161	BCL2	apoptosis regulator Bcl-2	ko05014	Amyotrophic lateral sclerosis (ALS)	http://www.kegg.jp/kegg-bin/show_pathway?ko05014+K02161
P10417	K02161	BCL2	apoptosis regulator Bcl-2	ko05145	Toxoplasmosis	http://www.kegg.jp/kegg-bin/show_pathway?ko05145+K02161
P10417	K02161	BCL2	apoptosis regulator Bcl-2	ko05152	Tuberculosis	http://www.kegg.jp/kegg-bin/show_pathway?ko05152+K02161
P10417	K02161	BCL2	apoptosis regulator Bcl-2	ko05161	Hepatitis B	http://www.kegg.jp/kegg-bin/show_pathway?ko05161+K02161
P10417	K02161	BCL2	apoptosis regulator Bcl-2	ko05169	Epstein-Barr virus infection	http://www.kegg.jp/kegg-bin/show_pathway?ko05169+K02161
P10417	K02161	BCL2	apoptosis regulator Bcl-2	ko05170	Human immunodeficiency virus 1 infection	http://www.kegg.jp/kegg-bin/show_pathway?ko05170+K02161
P10417	K02161	BCL2	apoptosis regulator Bcl-2	ko05200	Pathways in cancer	http://www.kegg.jp/kegg-bin/show_pathway?ko05200+K02161
P10417	K02161	BCL2	apoptosis regulator Bcl-2	ko05206	MicroRNAs in cancer	http://www.kegg.jp/kegg-bin/show_pathway?ko05206+K02161
P10417	K02161	BCL2	apoptosis regulator Bcl-2	ko05210	Colorectal cancer	http://www.kegg.jp/kegg-bin/show_pathway?ko05210+K02161
P10417	K02161	BCL2	apoptosis regulator Bcl-2	ko05215	Prostate cancer	http://www.kegg.jp/kegg-bin/show_pathway?ko05215+K02161
P10417	K02161	BCL2	apoptosis regulator Bcl-2	ko05222	Small cell lung cancer	http://www.kegg.jp/kegg-bin/show_pathway?ko05222+K02161
P10417	K02161	BCL2	apoptosis regulator Bcl-2	ko05226	Gastric cancer	http://www.kegg.jp/kegg-bin/show_pathway?ko05226+K02161
P10417	K02161	BCL2	apoptosis regulator Bcl-2	ko05418	Fluid shear stress and atherosclerosis	http://www.kegg.jp/kegg-bin/show_pathway?ko05418+K02161
Q69Z61
Q8C3S2
Q9JHH6	K01300	CPB2	carboxypeptidase B2 [EC:3.4.17.20]	ko04610	Complement and coagulation cascades	http://www.kegg.jp/kegg-bin/show_pathway?ko04610+K01300
Q9JHH6	K01300	CPB2	carboxypeptidase B2 [EC:3.4.17.20]	ko04972	Pancreatic secretion	http://www.kegg.jp/kegg-bin/show_pathway?ko04972+K01300
Q9JHH6	K01300	CPB2	carboxypeptidase B2 [EC:3.4.17.20]	ko04974	Protein digestion and absorption	http://www.kegg.jp/kegg-bin/show_pathway?ko04974+K01300
P01029	K03989	C4	complement component 4	ko04610	Complement and coagulation cascades	http://www.kegg.jp/kegg-bin/show_pathway?ko04610+K03989
P01029	K03989	C4	complement component 4	ko05133	Pertussis	http://www.kegg.jp/kegg-bin/show_pathway?ko05133+K03989
P01029	K03989	C4	complement component 4	ko05150	Staphylococcus aureus infection	http://www.kegg.jp/kegg-bin/show_pathway?ko05150+K03989
P01029	K03989	C4	complement component 4	ko05322	Systemic lupus erythematosus	http://www.kegg.jp/kegg-bin/show_pathway?ko05322+K03989
Q925N0
A8VU90	K21411	ANKLE1, LEM3	ankyrin repeat and LEM domain-containing protein 1
Q8K305	K11545	NSL1, MIS14, DC8	kinetochore-associated protein NSL1
P33215	K16547	NEDD1	protein NEDD1
Q61703	K19015	ITIH2, SHAP	inter-alpha-trypsin inhibitor heavy chain H2
Q3UQU0	K22184	BRD9	bromodomain-containing protein 9
O35174	K04932	KCNS2, KV9.2	potassium voltage-gated channel delayed-rectifier subfamily S member 2
Q9CRB5	K05439	PRL	prolactin	ko04060	Cytokine-cytokine receptor interaction	http://www.kegg.jp/kegg-bin/show_pathway?ko04060+K05439
Q9CRB5	K05439	PRL	prolactin	ko04080	Neuroactive ligand-receptor interaction	http://www.kegg.jp/kegg-bin/show_pathway?ko04080+K05439
Q9CRB5	K05439	PRL	prolactin	ko04151	PI3K-Akt signaling pathway	http://www.kegg.jp/kegg-bin/show_pathway?ko04151+K05439
Q9CRB5	K05439	PRL	prolactin	ko04630	JAK-STAT signaling pathway	http://www.kegg.jp/kegg-bin/show_pathway?ko04630+K05439
Q9CRB5	K05439	PRL	prolactin	ko04917	Prolactin signaling pathway	http://www.kegg.jp/kegg-bin/show_pathway?ko04917+K05439
Q69Z37
P28481	K19719	COL2A	collagen, type II, alpha	ko04151	PI3K-Akt signaling pathway	http://www.kegg.jp/kegg-bin/show_pathway?ko04151+K19719
P28481	K19719	COL2A	collagen, type II, alpha	ko04510	Focal adhesion	http://www.kegg.jp/kegg-bin/show_pathway?ko04510+K19719
P28481	K19719	COL2A	collagen, type II, alpha	ko04512	ECM-receptor interaction	http://www.kegg.jp/kegg-bin/show_pathway?ko04512+K19719
P28481	K19719	COL2A	collagen, type II, alpha	ko04974	Protein digestion and absorption	http://www.kegg.jp/kegg-bin/show_pathway?ko04974+K19719
P28481	K19719	COL2A	collagen, type II, alpha	ko05165	Human papillomavirus infection	http://www.kegg.jp/kegg-bin/show_pathway?ko05165+K19719
Q61704
P21981	K05625	TGM2	transglutaminase 2 [EC:2.3.2.13]	ko05016	Huntington disease	http://www.kegg.jp/kegg-bin/show_pathway?ko05016+K05625
Q9JJI8	K02923	RP-L38e, RPL38	large subunit ribosomal protein L38e	ko03010	Ribosome	http://www.kegg.jp/kegg-bin/show_pathway?ko03010+K02923
Q4KML4
P22935	K17289	CRABP2	cellular retinoic acid-binding protein 2
P46460	K06027	NSF, SEC18	vesicle-fusing ATPase [EC:3.6.4.6]	ko04138	Autophagy - yeast	http://www.kegg.jp/kegg-bin/show_pathway?ko04138+K06027
P46460	K06027	NSF, SEC18	vesicle-fusing ATPase [EC:3.6.4.6]	ko04721	Synaptic vesicle cycle	http://www.kegg.jp/kegg-bin/show_pathway?ko04721+K06027
P46460	K06027	NSF, SEC18	vesicle-fusing ATPase [EC:3.6.4.6]	ko04727	GABAergic synapse	http://www.kegg.jp/kegg-bin/show_pathway?ko04727+K06027
P46460	K06027	NSF, SEC18	vesicle-fusing ATPase [EC:3.6.4.6]	ko04962	Vasopressin-regulated water reabsorption	http://www.kegg.jp/kegg-bin/show_pathway?ko04962+K06027
P63013	K09329	PRRX, PMX	paired mesoderm homeobox protein
Q9D411	K08811	TSSK, STK22	testis-specific serine kinase [EC:2.7.11.1]
P09240	K05226	CCK	cholecystokinin
Q149C2	K19680	TRAF3IP1, IFT54	TRAF3-interacting protein 1
Q9EQX4	K18617	AIF1	allograft inflammatory factor 1
Q9D2C7	K21889	TMBIM6, BI1, TEGT	Bax inhibitor 1
Q4FZG9	K03948	NDUFA4	NADH dehydrogenase (ubiquinone) 1 alpha subcomplex subunit 4	ko00190	Oxidative phosphorylation	http://www.kegg.jp/kegg-bin/show_pathway?ko00190+K03948
Q4FZG9	K03948	NDUFA4	NADH dehydrogenase (ubiquinone) 1 alpha subcomplex subunit 4	ko01100	Metabolic pathways	http://www.kegg.jp/kegg-bin/show_pathway?ko01100+K03948
Q4FZG9	K03948	NDUFA4	NADH dehydrogenase (ubiquinone) 1 alpha subcomplex subunit 4	ko04714	Thermogenesis	http://www.kegg.jp/kegg-bin/show_pathway?ko04714+K03948
Q4FZG9	K03948	NDUFA4	NADH dehydrogenase (ubiquinone) 1 alpha subcomplex subunit 4	ko04723	Retrograde endocannabinoid signaling	http://www.kegg.jp/kegg-bin/show_pathway?ko04723+K03948
Q4FZG9	K03948	NDUFA4	NADH dehydrogenase (ubiquinone) 1 alpha subcomplex subunit 4	ko04932	Non-alcoholic fatty liver disease (NAFLD)	http://www.kegg.jp/kegg-bin/show_pathway?ko04932+K03948
Q4FZG9	K03948	NDUFA4	NADH dehydrogenase (ubiquinone) 1 alpha subcomplex subunit 4	ko05010	Alzheimer disease	http://www.kegg.jp/kegg-bin/show_pathway?ko05010+K03948
Q4FZG9	K03948	NDUFA4	NADH dehydrogenase (ubiquinone) 1 alpha subcomplex subunit 4	ko05012	Parkinson disease	http://www.kegg.jp/kegg-bin/show_pathway?ko05012+K03948
Q4FZG9	K03948	NDUFA4	NADH dehydrogenase (ubiquinone) 1 alpha subcomplex subunit 4	ko05016	Huntington disease	http://www.kegg.jp/kegg-bin/show_pathway?ko05016+K03948
P17710	K00844	HK	hexokinase [EC:2.7.1.1]	ko00010	Glycolysis / Gluconeogenesis	http://www.kegg.jp/kegg-bin/show_pathway?ko00010+K00844
P17710	K00844	HK	hexokinase [EC:2.7.1.1]	ko00051	Fructose and mannose metabolism	http://www.kegg.jp/kegg-bin/show_pathway?ko00051+K00844
P17710	K00844	HK	hexokinase [EC:2.7.1.1]	ko00052	Galactose metabolism	http://www.kegg.jp/kegg-bin/show_pathway?ko00052+K00844
P17710	K00844	HK	hexokinase [EC:2.7.1.1]	ko00500	Starch and sucrose metabolism	http://www.kegg.jp/kegg-bin/show_pathway?ko00500+K00844
P17710	K00844	HK	hexokinase [EC:2.7.1.1]	ko00520	Amino sugar and nucleotide sugar metabolism	http://www.kegg.jp/kegg-bin/show_pathway?ko00520+K00844
P17710	K00844	HK	hexokinase [EC:2.7.1.1]	ko00521	Streptomycin biosynthesis	http://www.kegg.jp/kegg-bin/show_pathway?ko00521+K00844
P17710	K00844	HK	hexokinase [EC:2.7.1.1]	ko00524	Neomycin, kanamycin and gentamicin biosynthesis	http://www.kegg.jp/kegg-bin/show_pathway?ko00524+K00844
P17710	K00844	HK	hexokinase [EC:2.7.1.1]	ko01100	Metabolic pathways	http://www.kegg.jp/kegg-bin/show_pathway?ko01100+K00844
P17710	K00844	HK	hexokinase [EC:2.7.1.1]	ko01110	Biosynthesis of secondary metabolites	http://www.kegg.jp/kegg-bin/show_pathway?ko01110+K00844
P17710	K00844	HK	hexokinase [EC:2.7.1.1]	ko01120	Microbial metabolism in diverse environments	http://www.kegg.jp/kegg-bin/show_pathway?ko01120+K00844
P17710	K00844	HK	hexokinase [EC:2.7.1.1]	ko01130	Biosynthesis of antibiotics	http://www.kegg.jp/kegg-bin/show_pathway?ko01130+K00844
P17710	K00844	HK	hexokinase [EC:2.7.1.1]	ko01200	Carbon metabolism	http://www.kegg.jp/kegg-bin/show_pathway?ko01200+K00844
P17710	K00844	HK	hexokinase [EC:2.7.1.1]	ko04066	HIF-1 signaling pathway	http://www.kegg.jp/kegg-bin/show_pathway?ko04066+K00844
P17710	K00844	HK	hexokinase [EC:2.7.1.1]	ko04910	Insulin signaling pathway	http://www.kegg.jp/kegg-bin/show_pathway?ko04910+K00844
P17710	K00844	HK	hexokinase [EC:2.7.1.1]	ko04930	Type II diabetes mellitus	http://www.kegg.jp/kegg-bin/show_pathway?ko04930+K00844
P17710	K00844	HK	hexokinase [EC:2.7.1.1]	ko04973	Carbohydrate digestion and absorption	http://www.kegg.jp/kegg-bin/show_pathway?ko04973+K00844
P17710	K00844	HK	hexokinase [EC:2.7.1.1]	ko05230	Central carbon metabolism in cancer	http://www.kegg.jp/kegg-bin/show_pathway?ko05230+K00844
P35374	K04167	AGTR2	angiotensin II receptor type 2	ko04080	Neuroactive ligand-receptor interaction	http://www.kegg.jp/kegg-bin/show_pathway?ko04080+K04167
P35374	K04167	AGTR2	angiotensin II receptor type 2	ko04261	Adrenergic signaling in cardiomyocytes	http://www.kegg.jp/kegg-bin/show_pathway?ko04261+K04167
P35374	K04167	AGTR2	angiotensin II receptor type 2	ko04614	Renin-angiotensin system	http://www.kegg.jp/kegg-bin/show_pathway?ko04614+K04167
Q9CV28	K22647	MINDY3_4	ubiquitin carboxyl-terminal hydrolase MINDY-3/4 [EC:3.4.19.12]
Q9JIH2	K14295	NUP50, NPAP60	nuclear pore complex protein Nup50	ko03013	RNA transport	http://www.kegg.jp/kegg-bin/show_pathway?ko03013+K14295
Q99K01
Q6NXK2
Q99KU6
E9Q5C9
Q9JK53	K08125	PRELP	proline arginine-rich end leucine-rich repeat protein
P57787	K08180	SLC16A3	MFS transporter, MCP family, solute carrier family 16 (monocarboxylic acid transporters), member 3	ko05230	Central carbon metabolism in cancer	http://www.kegg.jp/kegg-bin/show_pathway?ko05230+K08180
Q9DAW9
P19324	K09501	SERPINH1, HSP47	serpin peptidase inhibitor, clade H, member 1
Q8BMI3	K12404	GGA	ADP-ribosylation factor-binding protein GGA	ko04142	Lysosome	http://www.kegg.jp/kegg-bin/show_pathway?ko04142+K12404
P15532	K00940	ndk, NME	nucleoside-diphosphate kinase [EC:2.7.4.6]	ko00230	Purine metabolism	http://www.kegg.jp/kegg-bin/show_pathway?ko00230+K00940
P15532	K00940	ndk, NME	nucleoside-diphosphate kinase [EC:2.7.4.6]	ko00240	Pyrimidine metabolism	http://www.kegg.jp/kegg-bin/show_pathway?ko00240+K00940
P15532	K00940	ndk, NME	nucleoside-diphosphate kinase [EC:2.7.4.6]	ko00983	Drug metabolism - other enzymes	http://www.kegg.jp/kegg-bin/show_pathway?ko00983+K00940
P15532	K00940	ndk, NME	nucleoside-diphosphate kinase [EC:2.7.4.6]	ko01100	Metabolic pathways	http://www.kegg.jp/kegg-bin/show_pathway?ko01100+K00940
P15532	K00940	ndk, NME	nucleoside-diphosphate kinase [EC:2.7.4.6]	ko01110	Biosynthesis of secondary metabolites	http://www.kegg.jp/kegg-bin/show_pathway?ko01110+K00940
P15532	K00940	ndk, NME	nucleoside-diphosphate kinase [EC:2.7.4.6]	ko01130	Biosynthesis of antibiotics	http://www.kegg.jp/kegg-bin/show_pathway?ko01130+K00940
P15532	K00940	ndk, NME	nucleoside-diphosphate kinase [EC:2.7.4.6]	ko04016	MAPK signaling pathway - plant	http://www.kegg.jp/kegg-bin/show_pathway?ko04016+K00940
Q4KWH5	K19006	PLCH	phosphatidylinositol phospholipase C, eta [EC:3.1.4.11]	ko00562	Inositol phosphate metabolism	http://www.kegg.jp/kegg-bin/show_pathway?ko00562+K19006
Q4KWH5	K19006	PLCH	phosphatidylinositol phospholipase C, eta [EC:3.1.4.11]	ko01100	Metabolic pathways	http://www.kegg.jp/kegg-bin/show_pathway?ko01100+K19006
Q9D5D8	K00653	CDY	chromodomain protein Y [EC:2.3.1.48]
Q9CR29
Q9CQK7
O88783	K03902	F5	coagulation factor V (labile factor)	ko04610	Complement and coagulation cascades	http://www.kegg.jp/kegg-bin/show_pathway?ko04610+K03902
P34884	K07253	MIF	phenylpyruvate tautomerase [EC:5.3.2.1]	ko00350	Tyrosine metabolism	http://www.kegg.jp/kegg-bin/show_pathway?ko00350+K07253
P34884	K07253	MIF	phenylpyruvate tautomerase [EC:5.3.2.1]	ko00360	Phenylalanine metabolism	http://www.kegg.jp/kegg-bin/show_pathway?ko00360+K07253
Q9D1D6
Q8BLU0	K16362	FLRT	leucine-rich repeat transmembrane protein FLRT
P03888	K03878	ND1	NADH-ubiquinone oxidoreductase chain 1 [EC:7.1.1.2]	ko00190	Oxidative phosphorylation	http://www.kegg.jp/kegg-bin/show_pathway?ko00190+K03878
P03888	K03878	ND1	NADH-ubiquinone oxidoreductase chain 1 [EC:7.1.1.2]	ko01100	Metabolic pathways	http://www.kegg.jp/kegg-bin/show_pathway?ko01100+K03878
P03888	K03878	ND1	NADH-ubiquinone oxidoreductase chain 1 [EC:7.1.1.2]	ko04714	Thermogenesis	http://www.kegg.jp/kegg-bin/show_pathway?ko04714+K03878
P03888	K03878	ND1	NADH-ubiquinone oxidoreductase chain 1 [EC:7.1.1.2]	ko04723	Retrograde endocannabinoid signaling	http://www.kegg.jp/kegg-bin/show_pathway?ko04723+K03878
P03888	K03878	ND1	NADH-ubiquinone oxidoreductase chain 1 [EC:7.1.1.2]	ko05012	Parkinson disease	http://www.kegg.jp/kegg-bin/show_pathway?ko05012+K03878
P43136	K08549	NR2F6, EAR2	nuclear receptor subfamily 2 group F member 6
P24288	K00826	E2.6.1.42, ilvE	branched-chain amino acid aminotransferase [EC:2.6.1.42]	ko00270	Cysteine and methionine metabolism	http://www.kegg.jp/kegg-bin/show_pathway?ko00270+K00826
P24288	K00826	E2.6.1.42, ilvE	branched-chain amino acid aminotransferase [EC:2.6.1.42]	ko00280	Valine, leucine and isoleucine degradation	http://www.kegg.jp/kegg-bin/show_pathway?ko00280+K00826
P24288	K00826	E2.6.1.42, ilvE	branched-chain amino acid aminotransferase [EC:2.6.1.42]	ko00290	Valine, leucine and isoleucine biosynthesis	http://www.kegg.jp/kegg-bin/show_pathway?ko00290+K00826
P24288	K00826	E2.6.1.42, ilvE	branched-chain amino acid aminotransferase [EC:2.6.1.42]	ko00770	Pantothenate and CoA biosynthesis	http://www.kegg.jp/kegg-bin/show_pathway?ko00770+K00826
P24288	K00826	E2.6.1.42, ilvE	branched-chain amino acid aminotransferase [EC:2.6.1.42]	ko01100	Metabolic pathways	http://www.kegg.jp/kegg-bin/show_pathway?ko01100+K00826
P24288	K00826	E2.6.1.42, ilvE	branched-chain amino acid aminotransferase [EC:2.6.1.42]	ko01110	Biosynthesis of secondary metabolites	http://www.kegg.jp/kegg-bin/show_pathway?ko01110+K00826
P24288	K00826	E2.6.1.42, ilvE	branched-chain amino acid aminotransferase [EC:2.6.1.42]	ko01130	Biosynthesis of antibiotics	http://www.kegg.jp/kegg-bin/show_pathway?ko01130+K00826
P24288	K00826	E2.6.1.42, ilvE	branched-chain amino acid aminotransferase [EC:2.6.1.42]	ko01210	2-Oxocarboxylic acid metabolism	http://www.kegg.jp/kegg-bin/show_pathway?ko01210+K00826
P24288	K00826	E2.6.1.42, ilvE	branched-chain amino acid aminotransferase [EC:2.6.1.42]	ko01230	Biosynthesis of amino acids	http://www.kegg.jp/kegg-bin/show_pathway?ko01230+K00826
Q8BZ21	K11305	MYST3, KAT6A	histone acetyltransferase MYST3 [EC:2.3.1.48]	ko04550	Signaling pathways regulating pluripotency of stem cells	http://www.kegg.jp/kegg-bin/show_pathway?ko04550+K11305
P47930	K09030	FOSL2	fos-like antigen 2	ko04380	Osteoclast differentiation	http://www.kegg.jp/kegg-bin/show_pathway?ko04380+K09030
P33610	K02685	PRI2	DNA primase large subunit	ko00230	Purine metabolism	http://www.kegg.jp/kegg-bin/show_pathway?ko00230+K02685
P33610	K02685	PRI2	DNA primase large subunit	ko00240	Pyrimidine metabolism	http://www.kegg.jp/kegg-bin/show_pathway?ko00240+K02685
P33610	K02685	PRI2	DNA primase large subunit	ko01100	Metabolic pathways	http://www.kegg.jp/kegg-bin/show_pathway?ko01100+K02685
P33610	K02685	PRI2	DNA primase large subunit	ko03030	DNA replication	http://www.kegg.jp/kegg-bin/show_pathway?ko03030+K02685
Q60715	K00472	P4HA	prolyl 4-hydroxylase [EC:1.14.11.2]	ko00330	Arginine and proline metabolism	http://www.kegg.jp/kegg-bin/show_pathway?ko00330+K00472
Q60715	K00472	P4HA	prolyl 4-hydroxylase [EC:1.14.11.2]	ko01100	Metabolic pathways	http://www.kegg.jp/kegg-bin/show_pathway?ko01100+K00472
Q9CPV2
Q9R1Q6
P02802	K14739	MT1_2	metallothionein 1/2	ko04212	Longevity regulating pathway - worm	http://www.kegg.jp/kegg-bin/show_pathway?ko04212+K14739
P02802	K14739	MT1_2	metallothionein 1/2	ko04978	Mineral absorption	http://www.kegg.jp/kegg-bin/show_pathway?ko04978+K14739
Q9D2N4
Q60953	K10054	PML, TRIM19	probable transcription factor PML	ko04120	Ubiquitin mediated proteolysis	http://www.kegg.jp/kegg-bin/show_pathway?ko04120+K10054
Q60953	K10054	PML, TRIM19	probable transcription factor PML	ko04144	Endocytosis	http://www.kegg.jp/kegg-bin/show_pathway?ko04144+K10054
Q60953	K10054	PML, TRIM19	probable transcription factor PML	ko05164	Influenza A	http://www.kegg.jp/kegg-bin/show_pathway?ko05164+K10054
Q60953	K10054	PML, TRIM19	probable transcription factor PML	ko05168	Herpes simplex infection	http://www.kegg.jp/kegg-bin/show_pathway?ko05168+K10054
Q60953	K10054	PML, TRIM19	probable transcription factor PML	ko05200	Pathways in cancer	http://www.kegg.jp/kegg-bin/show_pathway?ko05200+K10054
Q60953	K10054	PML, TRIM19	probable transcription factor PML	ko05202	Transcriptional misregulation in cancer	http://www.kegg.jp/kegg-bin/show_pathway?ko05202+K10054
Q60953	K10054	PML, TRIM19	probable transcription factor PML	ko05221	Acute myeloid leukemia	http://www.kegg.jp/kegg-bin/show_pathway?ko05221+K10054
Q9CQL7
Q8BMI4	K15338	GEN1, GEN	flap endonuclease GEN [EC:3.1.-.-]
P06684	K03994	C5	complement component 5	ko04610	Complement and coagulation cascades	http://www.kegg.jp/kegg-bin/show_pathway?ko04610+K03994
P06684	K03994	C5	complement component 5	ko05020	Prion diseases	http://www.kegg.jp/kegg-bin/show_pathway?ko05020+K03994
P06684	K03994	C5	complement component 5	ko05133	Pertussis	http://www.kegg.jp/kegg-bin/show_pathway?ko05133+K03994
P06684	K03994	C5	complement component 5	ko05150	Staphylococcus aureus infection	http://www.kegg.jp/kegg-bin/show_pathway?ko05150+K03994
P06684	K03994	C5	complement component 5	ko05168	Herpes simplex infection	http://www.kegg.jp/kegg-bin/show_pathway?ko05168+K03994
P06684	K03994	C5	complement component 5	ko05322	Systemic lupus erythematosus	http://www.kegg.jp/kegg-bin/show_pathway?ko05322+K03994
Q61286	K15603	TCF4_12	transcription factor 4/12
Q3U0J8	K20166	TBC1D2B	TBC1 domain family member 2B
O35929	K07847	REM1	Rad and Gem related GTP binding protein 1
Q9QY30	K05664	ABCB11	ATP-binding cassette, subfamily B (MDR/TAP), member 11	ko01522	Endocrine resistance	http://www.kegg.jp/kegg-bin/show_pathway?ko01522+K05664
Q9QY30	K05664	ABCB11	ATP-binding cassette, subfamily B (MDR/TAP), member 11	ko02010	ABC transporters	http://www.kegg.jp/kegg-bin/show_pathway?ko02010+K05664
Q9QY30	K05664	ABCB11	ATP-binding cassette, subfamily B (MDR/TAP), member 11	ko04976	Bile secretion	http://www.kegg.jp/kegg-bin/show_pathway?ko04976+K05664
Q9QY30	K05664	ABCB11	ATP-binding cassette, subfamily B (MDR/TAP), member 11	ko04979	Cholesterol metabolism	http://www.kegg.jp/kegg-bin/show_pathway?ko04979+K05664
Q3UHG7
Q9JKF6	K06081	PVRL1, CD111	poliovirus receptor-related protein 1	ko04514	Cell adhesion molecules (CAMs)	http://www.kegg.jp/kegg-bin/show_pathway?ko04514+K06081
Q9JKF6	K06081	PVRL1, CD111	poliovirus receptor-related protein 1	ko04520	Adherens junction	http://www.kegg.jp/kegg-bin/show_pathway?ko04520+K06081
Q9JKF6	K06081	PVRL1, CD111	poliovirus receptor-related protein 1	ko05168	Herpes simplex infection	http://www.kegg.jp/kegg-bin/show_pathway?ko05168+K06081
Q8CFG0	K14607	SULF	extracellular sulfatase Sulf [EC:3.1.6.-]
Q9D1P2	K11308	MYST1, MOF, KAT8	histone acetyltransferase MYST1 [EC:2.3.1.48]
Q9JL62
Q6P6L0
Q91VX2
Q99JR5
Q8BKT7	K13174	THOC5	THO complex subunit 5	ko03013	RNA transport	http://www.kegg.jp/kegg-bin/show_pathway?ko03013+K13174
P13439	K13421	UMPS	uridine monophosphate synthetase [EC:2.4.2.10 4.1.1.23]	ko00240	Pyrimidine metabolism	http://www.kegg.jp/kegg-bin/show_pathway?ko00240+K13421
P13439	K13421	UMPS	uridine monophosphate synthetase [EC:2.4.2.10 4.1.1.23]	ko00983	Drug metabolism - other enzymes	http://www.kegg.jp/kegg-bin/show_pathway?ko00983+K13421
P13439	K13421	UMPS	uridine monophosphate synthetase [EC:2.4.2.10 4.1.1.23]	ko01100	Metabolic pathways	http://www.kegg.jp/kegg-bin/show_pathway?ko01100+K13421
Q62417	K06086	SORBS1, SH3D5, PONSIN, CAP	sorbin and SH3 domain containing 1	ko03320	PPAR signaling pathway	http://www.kegg.jp/kegg-bin/show_pathway?ko03320+K06086
Q62417	K06086	SORBS1, SH3D5, PONSIN, CAP	sorbin and SH3 domain containing 1	ko04520	Adherens junction	http://www.kegg.jp/kegg-bin/show_pathway?ko04520+K06086
Q62417	K06086	SORBS1, SH3D5, PONSIN, CAP	sorbin and SH3 domain containing 1	ko04910	Insulin signaling pathway	http://www.kegg.jp/kegg-bin/show_pathway?ko04910+K06086
Q924K8	K11660	MTA	metastasis-associated protein MTA
P62305	K11097	SNRPE, SME	small nuclear ribonucleoprotein E	ko03040	Spliceosome	http://www.kegg.jp/kegg-bin/show_pathway?ko03040+K11097
P23950	K18753	ZFP36L	butyrate response factor	ko04218	Cellular senescence	http://www.kegg.jp/kegg-bin/show_pathway?ko04218+K18753
Q920I9
P43883	K17284	PLIN2, ADRP	perilipin-2	ko03320	PPAR signaling pathway	http://www.kegg.jp/kegg-bin/show_pathway?ko03320+K17284
Q9CQC5
Q9R190	K11660	MTA	metastasis-associated protein MTA
Q9JJ11	K14283	TACC3, maskin	transforming acidic coiled-coil-containing protein 3	ko03013	RNA transport	http://www.kegg.jp/kegg-bin/show_pathway?ko03013+K14283
Q9D6X6	K09627	PRSS23	serine protease 23 [EC:3.4.21.-]
Q6PDQ2	K11643	CHD4, MI2B	chromodomain-helicase-DNA-binding protein 4 [EC:3.6.4.12]	ko05165	Human papillomavirus infection	http://www.kegg.jp/kegg-bin/show_pathway?ko05165+K11643
Q6PDQ2	K11643	CHD4, MI2B	chromodomain-helicase-DNA-binding protein 4 [EC:3.6.4.12]	ko05203	Viral carcinogenesis	http://www.kegg.jp/kegg-bin/show_pathway?ko05203+K11643
Q80XU3
P41731	K06497	CD63, MLA1, TSPAN30	CD63 antigen	ko04142	Lysosome	http://www.kegg.jp/kegg-bin/show_pathway?ko04142+K06497
P41731	K06497	CD63, MLA1, TSPAN30	CD63 antigen	ko05205	Proteoglycans in cancer	http://www.kegg.jp/kegg-bin/show_pathway?ko05205+K06497
Q9R0Q6	K05757	ARPC1A_B	actin related protein 2/3 complex, subunit 1A/1B	ko04144	Endocytosis	http://www.kegg.jp/kegg-bin/show_pathway?ko04144+K05757
Q9R0Q6	K05757	ARPC1A_B	actin related protein 2/3 complex, subunit 1A/1B	ko04666	Fc gamma R-mediated phagocytosis	http://www.kegg.jp/kegg-bin/show_pathway?ko04666+K05757
Q9R0Q6	K05757	ARPC1A_B	actin related protein 2/3 complex, subunit 1A/1B	ko04810	Regulation of actin cytoskeleton	http://www.kegg.jp/kegg-bin/show_pathway?ko04810+K05757
Q9R0Q6	K05757	ARPC1A_B	actin related protein 2/3 complex, subunit 1A/1B	ko05100	Bacterial invasion of epithelial cells	http://www.kegg.jp/kegg-bin/show_pathway?ko05100+K05757
Q9R0Q6	K05757	ARPC1A_B	actin related protein 2/3 complex, subunit 1A/1B	ko05130	Pathogenic Escherichia coli infection	http://www.kegg.jp/kegg-bin/show_pathway?ko05130+K05757
Q9R0Q6	K05757	ARPC1A_B	actin related protein 2/3 complex, subunit 1A/1B	ko05131	Shigellosis	http://www.kegg.jp/kegg-bin/show_pathway?ko05131+K05757
Q9R0Q6	K05757	ARPC1A_B	actin related protein 2/3 complex, subunit 1A/1B	ko05132	Salmonella infection	http://www.kegg.jp/kegg-bin/show_pathway?ko05132+K05757
Q9DBR4	K04530	APBB2, FE65L	amyloid beta A4 precursor protein-binding family B member 2
Q01149	K06236	COL1A	collagen, type I, alpha	ko04151	PI3K-Akt signaling pathway	http://www.kegg.jp/kegg-bin/show_pathway?ko04151+K06236
Q01149	K06236	COL1A	collagen, type I, alpha	ko04510	Focal adhesion	http://www.kegg.jp/kegg-bin/show_pathway?ko04510+K06236
Q01149	K06236	COL1A	collagen, type I, alpha	ko04512	ECM-receptor interaction	http://www.kegg.jp/kegg-bin/show_pathway?ko04512+K06236
Q01149	K06236	COL1A	collagen, type I, alpha	ko04611	Platelet activation	http://www.kegg.jp/kegg-bin/show_pathway?ko04611+K06236
Q01149	K06236	COL1A	collagen, type I, alpha	ko04926	Relaxin signaling pathway	http://www.kegg.jp/kegg-bin/show_pathway?ko04926+K06236
Q01149	K06236	COL1A	collagen, type I, alpha	ko04933	AGE-RAGE signaling pathway in diabetic complications	http://www.kegg.jp/kegg-bin/show_pathway?ko04933+K06236
Q01149	K06236	COL1A	collagen, type I, alpha	ko04974	Protein digestion and absorption	http://www.kegg.jp/kegg-bin/show_pathway?ko04974+K06236
Q01149	K06236	COL1A	collagen, type I, alpha	ko05146	Amoebiasis	http://www.kegg.jp/kegg-bin/show_pathway?ko05146+K06236
Q01149	K06236	COL1A	collagen, type I, alpha	ko05165	Human papillomavirus infection	http://www.kegg.jp/kegg-bin/show_pathway?ko05165+K06236
Q07235	K16643	SERPINE2	glia-derived nexin
Q9CQW9	K06566	IFITM	interferon induced transmembrane protein
Q8BND5	K10758	QSOX	thiol oxidase [EC:1.8.3.2]
Q9D0R8
P02088	K13823	HBB	hemoglobin subunit beta	ko05143	African trypanosomiasis	http://www.kegg.jp/kegg-bin/show_pathway?ko05143+K13823
P02088	K13823	HBB	hemoglobin subunit beta	ko05144	Malaria	http://www.kegg.jp/kegg-bin/show_pathway?ko05144+K13823
P09411	K00927	PGK, pgk	phosphoglycerate kinase [EC:2.7.2.3]	ko00010	Glycolysis / Gluconeogenesis	http://www.kegg.jp/kegg-bin/show_pathway?ko00010+K00927
P09411	K00927	PGK, pgk	phosphoglycerate kinase [EC:2.7.2.3]	ko00710	Carbon fixation in photosynthetic organisms	http://www.kegg.jp/kegg-bin/show_pathway?ko00710+K00927
P09411	K00927	PGK, pgk	phosphoglycerate kinase [EC:2.7.2.3]	ko01100	Metabolic pathways	http://www.kegg.jp/kegg-bin/show_pathway?ko01100+K00927
P09411	K00927	PGK, pgk	phosphoglycerate kinase [EC:2.7.2.3]	ko01110	Biosynthesis of secondary metabolites	http://www.kegg.jp/kegg-bin/show_pathway?ko01110+K00927
P09411	K00927	PGK, pgk	phosphoglycerate kinase [EC:2.7.2.3]	ko01120	Microbial metabolism in diverse environments	http://www.kegg.jp/kegg-bin/show_pathway?ko01120+K00927
P09411	K00927	PGK, pgk	phosphoglycerate kinase [EC:2.7.2.3]	ko01130	Biosynthesis of antibiotics	http://www.kegg.jp/kegg-bin/show_pathway?ko01130+K00927
P09411	K00927	PGK, pgk	phosphoglycerate kinase [EC:2.7.2.3]	ko01200	Carbon metabolism	http://www.kegg.jp/kegg-bin/show_pathway?ko01200+K00927
P09411	K00927	PGK, pgk	phosphoglycerate kinase [EC:2.7.2.3]	ko01230	Biosynthesis of amino acids	http://www.kegg.jp/kegg-bin/show_pathway?ko01230+K00927
P0DOV2	K20914	IFI16	gamma-interferon-inducible protein 16	ko04621	NOD-like receptor signaling pathway	http://www.kegg.jp/kegg-bin/show_pathway?ko04621+K20914
Q01768	K00940	ndk, NME	nucleoside-diphosphate kinase [EC:2.7.4.6]	ko00230	Purine metabolism	http://www.kegg.jp/kegg-bin/show_pathway?ko00230+K00940
Q01768	K00940	ndk, NME	nucleoside-diphosphate kinase [EC:2.7.4.6]	ko00240	Pyrimidine metabolism	http://www.kegg.jp/kegg-bin/show_pathway?ko00240+K00940
Q01768	K00940	ndk, NME	nucleoside-diphosphate kinase [EC:2.7.4.6]	ko00983	Drug metabolism - other enzymes	http://www.kegg.jp/kegg-bin/show_pathway?ko00983+K00940
Q01768	K00940	ndk, NME	nucleoside-diphosphate kinase [EC:2.7.4.6]	ko01100	Metabolic pathways	http://www.kegg.jp/kegg-bin/show_pathway?ko01100+K00940
Q01768	K00940	ndk, NME	nucleoside-diphosphate kinase [EC:2.7.4.6]	ko01110	Biosynthesis of secondary metabolites	http://www.kegg.jp/kegg-bin/show_pathway?ko01110+K00940
Q01768	K00940	ndk, NME	nucleoside-diphosphate kinase [EC:2.7.4.6]	ko01130	Biosynthesis of antibiotics	http://www.kegg.jp/kegg-bin/show_pathway?ko01130+K00940
Q01768	K00940	ndk, NME	nucleoside-diphosphate kinase [EC:2.7.4.6]	ko04016	MAPK signaling pathway - plant	http://www.kegg.jp/kegg-bin/show_pathway?ko04016+K00940
Q61263	K00637	SOAT	sterol O-acyltransferase [EC:2.3.1.26]	ko00100	Steroid biosynthesis	http://www.kegg.jp/kegg-bin/show_pathway?ko00100+K00637
Q61263	K00637	SOAT	sterol O-acyltransferase [EC:2.3.1.26]	ko04979	Cholesterol metabolism	http://www.kegg.jp/kegg-bin/show_pathway?ko04979+K00637
Q6P5F7	K22641	TTYH	protein tweety
Q9R0G7	K09299	ZEB1_2	zinc finger homeobox protein 1/2	ko05206	MicroRNAs in cancer	http://www.kegg.jp/kegg-bin/show_pathway?ko05206+K09299
Q64152	K01527	EGD1, BTF3	nascent polypeptide-associated complex subunit beta	ko04214	Apoptosis - fly	http://www.kegg.jp/kegg-bin/show_pathway?ko04214+K01527
Q80X72
P48615	K01384	WNT11	wingless-type MMTV integration site family, member 11	ko04150	mTOR signaling pathway	http://www.kegg.jp/kegg-bin/show_pathway?ko04150+K01384
P48615	K01384	WNT11	wingless-type MMTV integration site family, member 11	ko04310	Wnt signaling pathway	http://www.kegg.jp/kegg-bin/show_pathway?ko04310+K01384
P48615	K01384	WNT11	wingless-type MMTV integration site family, member 11	ko04390	Hippo signaling pathway	http://www.kegg.jp/kegg-bin/show_pathway?ko04390+K01384
P48615	K01384	WNT11	wingless-type MMTV integration site family, member 11	ko04550	Signaling pathways regulating pluripotency of stem cells	http://www.kegg.jp/kegg-bin/show_pathway?ko04550+K01384
P48615	K01384	WNT11	wingless-type MMTV integration site family, member 11	ko04916	Melanogenesis	http://www.kegg.jp/kegg-bin/show_pathway?ko04916+K01384
P48615	K01384	WNT11	wingless-type MMTV integration site family, member 11	ko04934	Cushing syndrome	http://www.kegg.jp/kegg-bin/show_pathway?ko04934+K01384
P48615	K01384	WNT11	wingless-type MMTV integration site family, member 11	ko05165	Human papillomavirus infection	http://www.kegg.jp/kegg-bin/show_pathway?ko05165+K01384
P48615	K01384	WNT11	wingless-type MMTV integration site family, member 11	ko05200	Pathways in cancer	http://www.kegg.jp/kegg-bin/show_pathway?ko05200+K01384
P48615	K01384	WNT11	wingless-type MMTV integration site family, member 11	ko05205	Proteoglycans in cancer	http://www.kegg.jp/kegg-bin/show_pathway?ko05205+K01384
P48615	K01384	WNT11	wingless-type MMTV integration site family, member 11	ko05217	Basal cell carcinoma	http://www.kegg.jp/kegg-bin/show_pathway?ko05217+K01384
P48615	K01384	WNT11	wingless-type MMTV integration site family, member 11	ko05224	Breast cancer	http://www.kegg.jp/kegg-bin/show_pathway?ko05224+K01384
P48615	K01384	WNT11	wingless-type MMTV integration site family, member 11	ko05225	Hepatocellular carcinoma	http://www.kegg.jp/kegg-bin/show_pathway?ko05225+K01384
P48615	K01384	WNT11	wingless-type MMTV integration site family, member 11	ko05226	Gastric cancer	http://www.kegg.jp/kegg-bin/show_pathway?ko05226+K01384
Q9Z1M7	K09668	LARGE	glycosyltransferase-like protein LARGE [EC:2.4.2.- 2.4.1.-]	ko00515	Mannose type O-glycan biosynthesis	http://www.kegg.jp/kegg-bin/show_pathway?ko00515+K09668
Q9Z1M7	K09668	LARGE	glycosyltransferase-like protein LARGE [EC:2.4.2.- 2.4.1.-]	ko01100	Metabolic pathways	http://www.kegg.jp/kegg-bin/show_pathway?ko01100+K09668
Q923B1	K18328	DBR1	lariat debranching enzyme [EC:3.1.-.-]
Q04857	K06238	COL6A	collagen, type VI, alpha	ko04151	PI3K-Akt signaling pathway	http://www.kegg.jp/kegg-bin/show_pathway?ko04151+K06238
Q04857	K06238	COL6A	collagen, type VI, alpha	ko04510	Focal adhesion	http://www.kegg.jp/kegg-bin/show_pathway?ko04510+K06238
Q04857	K06238	COL6A	collagen, type VI, alpha	ko04512	ECM-receptor interaction	http://www.kegg.jp/kegg-bin/show_pathway?ko04512+K06238
Q04857	K06238	COL6A	collagen, type VI, alpha	ko04974	Protein digestion and absorption	http://www.kegg.jp/kegg-bin/show_pathway?ko04974+K06238
Q04857	K06238	COL6A	collagen, type VI, alpha	ko05165	Human papillomavirus infection	http://www.kegg.jp/kegg-bin/show_pathway?ko05165+K06238
Q9D7Z3
Q91YE8
P97471	K04501	SMAD4	mothers against decapentaplegic homolog 4	ko04068	FoxO signaling pathway	http://www.kegg.jp/kegg-bin/show_pathway?ko04068+K04501
P97471	K04501	SMAD4	mothers against decapentaplegic homolog 4	ko04110	Cell cycle	http://www.kegg.jp/kegg-bin/show_pathway?ko04110+K04501
P97471	K04501	SMAD4	mothers against decapentaplegic homolog 4	ko04310	Wnt signaling pathway	http://www.kegg.jp/kegg-bin/show_pathway?ko04310+K04501
P97471	K04501	SMAD4	mothers against decapentaplegic homolog 4	ko04350	TGF-beta signaling pathway	http://www.kegg.jp/kegg-bin/show_pathway?ko04350+K04501
P97471	K04501	SMAD4	mothers against decapentaplegic homolog 4	ko04371	Apelin signaling pathway	http://www.kegg.jp/kegg-bin/show_pathway?ko04371+K04501
P97471	K04501	SMAD4	mothers against decapentaplegic homolog 4	ko04390	Hippo signaling pathway	http://www.kegg.jp/kegg-bin/show_pathway?ko04390+K04501
P97471	K04501	SMAD4	mothers against decapentaplegic homolog 4	ko04520	Adherens junction	http://www.kegg.jp/kegg-bin/show_pathway?ko04520+K04501
P97471	K04501	SMAD4	mothers against decapentaplegic homolog 4	ko04550	Signaling pathways regulating pluripotency of stem cells	http://www.kegg.jp/kegg-bin/show_pathway?ko04550+K04501
P97471	K04501	SMAD4	mothers against decapentaplegic homolog 4	ko04659	Th17 cell differentiation	http://www.kegg.jp/kegg-bin/show_pathway?ko04659+K04501
P97471	K04501	SMAD4	mothers against decapentaplegic homolog 4	ko04933	AGE-RAGE signaling pathway in diabetic complications	http://www.kegg.jp/kegg-bin/show_pathway?ko04933+K04501
P97471	K04501	SMAD4	mothers against decapentaplegic homolog 4	ko05161	Hepatitis B	http://www.kegg.jp/kegg-bin/show_pathway?ko05161+K04501
P97471	K04501	SMAD4	mothers against decapentaplegic homolog 4	ko05166	Human T-cell leukemia virus 1 infection	http://www.kegg.jp/kegg-bin/show_pathway?ko05166+K04501
P97471	K04501	SMAD4	mothers against decapentaplegic homolog 4	ko05200	Pathways in cancer	http://www.kegg.jp/kegg-bin/show_pathway?ko05200+K04501
P97471	K04501	SMAD4	mothers against decapentaplegic homolog 4	ko05210	Colorectal cancer	http://www.kegg.jp/kegg-bin/show_pathway?ko05210+K04501
P97471	K04501	SMAD4	mothers against decapentaplegic homolog 4	ko05212	Pancreatic cancer	http://www.kegg.jp/kegg-bin/show_pathway?ko05212+K04501
P97471	K04501	SMAD4	mothers against decapentaplegic homolog 4	ko05220	Chronic myeloid leukemia	http://www.kegg.jp/kegg-bin/show_pathway?ko05220+K04501
P97471	K04501	SMAD4	mothers against decapentaplegic homolog 4	ko05225	Hepatocellular carcinoma	http://www.kegg.jp/kegg-bin/show_pathway?ko05225+K04501
P97471	K04501	SMAD4	mothers against decapentaplegic homolog 4	ko05226	Gastric cancer	http://www.kegg.jp/kegg-bin/show_pathway?ko05226+K04501
A6X935
P97817
Q8BJ73
Q921J2	K07208	RHEB	Ras homolog enriched in brain	ko04072	Phospholipase D signaling pathway	http://www.kegg.jp/kegg-bin/show_pathway?ko04072+K07208
Q921J2	K07208	RHEB	Ras homolog enriched in brain	ko04140	Autophagy - animal	http://www.kegg.jp/kegg-bin/show_pathway?ko04140+K07208
Q921J2	K07208	RHEB	Ras homolog enriched in brain	ko04150	mTOR signaling pathway	http://www.kegg.jp/kegg-bin/show_pathway?ko04150+K07208
Q921J2	K07208	RHEB	Ras homolog enriched in brain	ko04151	PI3K-Akt signaling pathway	http://www.kegg.jp/kegg-bin/show_pathway?ko04151+K07208
Q921J2	K07208	RHEB	Ras homolog enriched in brain	ko04152	AMPK signaling pathway	http://www.kegg.jp/kegg-bin/show_pathway?ko04152+K07208
Q921J2	K07208	RHEB	Ras homolog enriched in brain	ko04211	Longevity regulating pathway	http://www.kegg.jp/kegg-bin/show_pathway?ko04211+K07208
Q921J2	K07208	RHEB	Ras homolog enriched in brain	ko04218	Cellular senescence	http://www.kegg.jp/kegg-bin/show_pathway?ko04218+K07208
Q921J2	K07208	RHEB	Ras homolog enriched in brain	ko04714	Thermogenesis	http://www.kegg.jp/kegg-bin/show_pathway?ko04714+K07208
Q921J2	K07208	RHEB	Ras homolog enriched in brain	ko04910	Insulin signaling pathway	http://www.kegg.jp/kegg-bin/show_pathway?ko04910+K07208
Q921J2	K07208	RHEB	Ras homolog enriched in brain	ko04919	Thyroid hormone signaling pathway	http://www.kegg.jp/kegg-bin/show_pathway?ko04919+K07208
Q921J2	K07208	RHEB	Ras homolog enriched in brain	ko05163	Human cytomegalovirus infection	http://www.kegg.jp/kegg-bin/show_pathway?ko05163+K07208
Q921J2	K07208	RHEB	Ras homolog enriched in brain	ko05165	Human papillomavirus infection	http://www.kegg.jp/kegg-bin/show_pathway?ko05165+K07208
Q921J2	K07208	RHEB	Ras homolog enriched in brain	ko05231	Choline metabolism in cancer	http://www.kegg.jp/kegg-bin/show_pathway?ko05231+K07208
Q9ESW8	K01304	pcp	pyroglutamyl-peptidase [EC:3.4.19.3]
Q9DCC7
P26618	K04363	PDGFRA, CD140A	platelet-derived growth factor receptor alpha [EC:2.7.10.1]	ko01521	EGFR tyrosine kinase inhibitor resistance	http://www.kegg.jp/kegg-bin/show_pathway?ko01521+K04363
P26618	K04363	PDGFRA, CD140A	platelet-derived growth factor receptor alpha [EC:2.7.10.1]	ko04010	MAPK signaling pathway	http://www.kegg.jp/kegg-bin/show_pathway?ko04010+K04363
P26618	K04363	PDGFRA, CD140A	platelet-derived growth factor receptor alpha [EC:2.7.10.1]	ko04014	Ras signaling pathway	http://www.kegg.jp/kegg-bin/show_pathway?ko04014+K04363
P26618	K04363	PDGFRA, CD140A	platelet-derived growth factor receptor alpha [EC:2.7.10.1]	ko04015	Rap1 signaling pathway	http://www.kegg.jp/kegg-bin/show_pathway?ko04015+K04363
P26618	K04363	PDGFRA, CD140A	platelet-derived growth factor receptor alpha [EC:2.7.10.1]	ko04020	Calcium signaling pathway	http://www.kegg.jp/kegg-bin/show_pathway?ko04020+K04363
P26618	K04363	PDGFRA, CD140A	platelet-derived growth factor receptor alpha [EC:2.7.10.1]	ko04072	Phospholipase D signaling pathway	http://www.kegg.jp/kegg-bin/show_pathway?ko04072+K04363
P26618	K04363	PDGFRA, CD140A	platelet-derived growth factor receptor alpha [EC:2.7.10.1]	ko04144	Endocytosis	http://www.kegg.jp/kegg-bin/show_pathway?ko04144+K04363
P26618	K04363	PDGFRA, CD140A	platelet-derived growth factor receptor alpha [EC:2.7.10.1]	ko04151	PI3K-Akt signaling pathway	http://www.kegg.jp/kegg-bin/show_pathway?ko04151+K04363
P26618	K04363	PDGFRA, CD140A	platelet-derived growth factor receptor alpha [EC:2.7.10.1]	ko04510	Focal adhesion	http://www.kegg.jp/kegg-bin/show_pathway?ko04510+K04363
P26618	K04363	PDGFRA, CD140A	platelet-derived growth factor receptor alpha [EC:2.7.10.1]	ko04540	Gap junction	http://www.kegg.jp/kegg-bin/show_pathway?ko04540+K04363
P26618	K04363	PDGFRA, CD140A	platelet-derived growth factor receptor alpha [EC:2.7.10.1]	ko04630	JAK-STAT signaling pathway	http://www.kegg.jp/kegg-bin/show_pathway?ko04630+K04363
P26618	K04363	PDGFRA, CD140A	platelet-derived growth factor receptor alpha [EC:2.7.10.1]	ko04810	Regulation of actin cytoskeleton	http://www.kegg.jp/kegg-bin/show_pathway?ko04810+K04363
P26618	K04363	PDGFRA, CD140A	platelet-derived growth factor receptor alpha [EC:2.7.10.1]	ko05163	Human cytomegalovirus infection	http://www.kegg.jp/kegg-bin/show_pathway?ko05163+K04363
P26618	K04363	PDGFRA, CD140A	platelet-derived growth factor receptor alpha [EC:2.7.10.1]	ko05200	Pathways in cancer	http://www.kegg.jp/kegg-bin/show_pathway?ko05200+K04363
P26618	K04363	PDGFRA, CD140A	platelet-derived growth factor receptor alpha [EC:2.7.10.1]	ko05206	MicroRNAs in cancer	http://www.kegg.jp/kegg-bin/show_pathway?ko05206+K04363
P26618	K04363	PDGFRA, CD140A	platelet-derived growth factor receptor alpha [EC:2.7.10.1]	ko05214	Glioma	http://www.kegg.jp/kegg-bin/show_pathway?ko05214+K04363
P26618	K04363	PDGFRA, CD140A	platelet-derived growth factor receptor alpha [EC:2.7.10.1]	ko05215	Prostate cancer	http://www.kegg.jp/kegg-bin/show_pathway?ko05215+K04363
P26618	K04363	PDGFRA, CD140A	platelet-derived growth factor receptor alpha [EC:2.7.10.1]	ko05218	Melanoma	http://www.kegg.jp/kegg-bin/show_pathway?ko05218+K04363
P26618	K04363	PDGFRA, CD140A	platelet-derived growth factor receptor alpha [EC:2.7.10.1]	ko05230	Central carbon metabolism in cancer	http://www.kegg.jp/kegg-bin/show_pathway?ko05230+K04363
P26618	K04363	PDGFRA, CD140A	platelet-derived growth factor receptor alpha [EC:2.7.10.1]	ko05231	Choline metabolism in cancer	http://www.kegg.jp/kegg-bin/show_pathway?ko05231+K04363
Q0GNC1
Q8CIL4
P30681	K11295	HMGB2	high mobility group protein B2
P22366	K04729	MYD88	myeloid differentiation primary response protein MyD88	ko04010	MAPK signaling pathway	http://www.kegg.jp/kegg-bin/show_pathway?ko04010+K04729
P22366	K04729	MYD88	myeloid differentiation primary response protein MyD88	ko04064	NF-kappa B signaling pathway	http://www.kegg.jp/kegg-bin/show_pathway?ko04064+K04729
P22366	K04729	MYD88	myeloid differentiation primary response protein MyD88	ko04620	Toll-like receptor signaling pathway	http://www.kegg.jp/kegg-bin/show_pathway?ko04620+K04729
P22366	K04729	MYD88	myeloid differentiation primary response protein MyD88	ko04621	NOD-like receptor signaling pathway	http://www.kegg.jp/kegg-bin/show_pathway?ko04621+K04729
P22366	K04729	MYD88	myeloid differentiation primary response protein MyD88	ko04624	Toll and Imd signaling pathway	http://www.kegg.jp/kegg-bin/show_pathway?ko04624+K04729
P22366	K04729	MYD88	myeloid differentiation primary response protein MyD88	ko05132	Salmonella infection	http://www.kegg.jp/kegg-bin/show_pathway?ko05132+K04729
P22366	K04729	MYD88	myeloid differentiation primary response protein MyD88	ko05133	Pertussis	http://www.kegg.jp/kegg-bin/show_pathway?ko05133+K04729
P22366	K04729	MYD88	myeloid differentiation primary response protein MyD88	ko05134	Legionellosis	http://www.kegg.jp/kegg-bin/show_pathway?ko05134+K04729
P22366	K04729	MYD88	myeloid differentiation primary response protein MyD88	ko05140	Leishmaniasis	http://www.kegg.jp/kegg-bin/show_pathway?ko05140+K04729
P22366	K04729	MYD88	myeloid differentiation primary response protein MyD88	ko05142	Chagas disease (American trypanosomiasis)	http://www.kegg.jp/kegg-bin/show_pathway?ko05142+K04729
P22366	K04729	MYD88	myeloid differentiation primary response protein MyD88	ko05143	African trypanosomiasis	http://www.kegg.jp/kegg-bin/show_pathway?ko05143+K04729
P22366	K04729	MYD88	myeloid differentiation primary response protein MyD88	ko05144	Malaria	http://www.kegg.jp/kegg-bin/show_pathway?ko05144+K04729
P22366	K04729	MYD88	myeloid differentiation primary response protein MyD88	ko05145	Toxoplasmosis	http://www.kegg.jp/kegg-bin/show_pathway?ko05145+K04729
P22366	K04729	MYD88	myeloid differentiation primary response protein MyD88	ko05152	Tuberculosis	http://www.kegg.jp/kegg-bin/show_pathway?ko05152+K04729
P22366	K04729	MYD88	myeloid differentiation primary response protein MyD88	ko05161	Hepatitis B	http://www.kegg.jp/kegg-bin/show_pathway?ko05161+K04729
P22366	K04729	MYD88	myeloid differentiation primary response protein MyD88	ko05162	Measles	http://www.kegg.jp/kegg-bin/show_pathway?ko05162+K04729
P22366	K04729	MYD88	myeloid differentiation primary response protein MyD88	ko05164	Influenza A	http://www.kegg.jp/kegg-bin/show_pathway?ko05164+K04729
P22366	K04729	MYD88	myeloid differentiation primary response protein MyD88	ko05168	Herpes simplex infection	http://www.kegg.jp/kegg-bin/show_pathway?ko05168+K04729
P22366	K04729	MYD88	myeloid differentiation primary response protein MyD88	ko05169	Epstein-Barr virus infection	http://www.kegg.jp/kegg-bin/show_pathway?ko05169+K04729
P22366	K04729	MYD88	myeloid differentiation primary response protein MyD88	ko05170	Human immunodeficiency virus 1 infection	http://www.kegg.jp/kegg-bin/show_pathway?ko05170+K04729
Q5NC05	K15173	TTF2	transcription termination factor 2 [EC:3.6.4.-]	ko04918	Thyroid hormone synthesis	http://www.kegg.jp/kegg-bin/show_pathway?ko04918+K15173
Q9WUA2	K01890	FARSB, pheT	phenylalanyl-tRNA synthetase beta chain [EC:6.1.1.20]	ko00970	Aminoacyl-tRNA biosynthesis	http://www.kegg.jp/kegg-bin/show_pathway?ko00970+K01890
Q08879	K17307	FBLN1_2	fibulin 1/2
Q924A0	K04491	TCF7L2	transcription factor 7-like 2	ko04310	Wnt signaling pathway	http://www.kegg.jp/kegg-bin/show_pathway?ko04310+K04491
Q924A0	K04491	TCF7L2	transcription factor 7-like 2	ko04390	Hippo signaling pathway	http://www.kegg.jp/kegg-bin/show_pathway?ko04390+K04491
Q924A0	K04491	TCF7L2	transcription factor 7-like 2	ko04520	Adherens junction	http://www.kegg.jp/kegg-bin/show_pathway?ko04520+K04491
Q924A0	K04491	TCF7L2	transcription factor 7-like 2	ko04916	Melanogenesis	http://www.kegg.jp/kegg-bin/show_pathway?ko04916+K04491
Q924A0	K04491	TCF7L2	transcription factor 7-like 2	ko04934	Cushing syndrome	http://www.kegg.jp/kegg-bin/show_pathway?ko04934+K04491
Q924A0	K04491	TCF7L2	transcription factor 7-like 2	ko05165	Human papillomavirus infection	http://www.kegg.jp/kegg-bin/show_pathway?ko05165+K04491
Q924A0	K04491	TCF7L2	transcription factor 7-like 2	ko05200	Pathways in cancer	http://www.kegg.jp/kegg-bin/show_pathway?ko05200+K04491
Q924A0	K04491	TCF7L2	transcription factor 7-like 2	ko05210	Colorectal cancer	http://www.kegg.jp/kegg-bin/show_pathway?ko05210+K04491
Q924A0	K04491	TCF7L2	transcription factor 7-like 2	ko05213	Endometrial cancer	http://www.kegg.jp/kegg-bin/show_pathway?ko05213+K04491
Q924A0	K04491	TCF7L2	transcription factor 7-like 2	ko05215	Prostate cancer	http://www.kegg.jp/kegg-bin/show_pathway?ko05215+K04491
Q924A0	K04491	TCF7L2	transcription factor 7-like 2	ko05216	Thyroid cancer	http://www.kegg.jp/kegg-bin/show_pathway?ko05216+K04491
Q924A0	K04491	TCF7L2	transcription factor 7-like 2	ko05217	Basal cell carcinoma	http://www.kegg.jp/kegg-bin/show_pathway?ko05217+K04491
Q924A0	K04491	TCF7L2	transcription factor 7-like 2	ko05221	Acute myeloid leukemia	http://www.kegg.jp/kegg-bin/show_pathway?ko05221+K04491
Q924A0	K04491	TCF7L2	transcription factor 7-like 2	ko05224	Breast cancer	http://www.kegg.jp/kegg-bin/show_pathway?ko05224+K04491
Q924A0	K04491	TCF7L2	transcription factor 7-like 2	ko05225	Hepatocellular carcinoma	http://www.kegg.jp/kegg-bin/show_pathway?ko05225+K04491
Q924A0	K04491	TCF7L2	transcription factor 7-like 2	ko05226	Gastric cancer	http://www.kegg.jp/kegg-bin/show_pathway?ko05226+K04491
Q924A0	K04491	TCF7L2	transcription factor 7-like 2	ko05412	Arrhythmogenic right ventricular cardiomyopathy (ARVC)	http://www.kegg.jp/kegg-bin/show_pathway?ko05412+K04491
Q8VD57
O08528	K00844	HK	hexokinase [EC:2.7.1.1]	ko00010	Glycolysis / Gluconeogenesis	http://www.kegg.jp/kegg-bin/show_pathway?ko00010+K00844
O08528	K00844	HK	hexokinase [EC:2.7.1.1]	ko00051	Fructose and mannose metabolism	http://www.kegg.jp/kegg-bin/show_pathway?ko00051+K00844
O08528	K00844	HK	hexokinase [EC:2.7.1.1]	ko00052	Galactose metabolism	http://www.kegg.jp/kegg-bin/show_pathway?ko00052+K00844
O08528	K00844	HK	hexokinase [EC:2.7.1.1]	ko00500	Starch and sucrose metabolism	http://www.kegg.jp/kegg-bin/show_pathway?ko00500+K00844
O08528	K00844	HK	hexokinase [EC:2.7.1.1]	ko00520	Amino sugar and nucleotide sugar metabolism	http://www.kegg.jp/kegg-bin/show_pathway?ko00520+K00844
O08528	K00844	HK	hexokinase [EC:2.7.1.1]	ko00521	Streptomycin biosynthesis	http://www.kegg.jp/kegg-bin/show_pathway?ko00521+K00844
O08528	K00844	HK	hexokinase [EC:2.7.1.1]	ko00524	Neomycin, kanamycin and gentamicin biosynthesis	http://www.kegg.jp/kegg-bin/show_pathway?ko00524+K00844
O08528	K00844	HK	hexokinase [EC:2.7.1.1]	ko01100	Metabolic pathways	http://www.kegg.jp/kegg-bin/show_pathway?ko01100+K00844
O08528	K00844	HK	hexokinase [EC:2.7.1.1]	ko01110	Biosynthesis of secondary metabolites	http://www.kegg.jp/kegg-bin/show_pathway?ko01110+K00844
O08528	K00844	HK	hexokinase [EC:2.7.1.1]	ko01120	Microbial metabolism in diverse environments	http://www.kegg.jp/kegg-bin/show_pathway?ko01120+K00844
O08528	K00844	HK	hexokinase [EC:2.7.1.1]	ko01130	Biosynthesis of antibiotics	http://www.kegg.jp/kegg-bin/show_pathway?ko01130+K00844
O08528	K00844	HK	hexokinase [EC:2.7.1.1]	ko01200	Carbon metabolism	http://www.kegg.jp/kegg-bin/show_pathway?ko01200+K00844
O08528	K00844	HK	hexokinase [EC:2.7.1.1]	ko04066	HIF-1 signaling pathway	http://www.kegg.jp/kegg-bin/show_pathway?ko04066+K00844
O08528	K00844	HK	hexokinase [EC:2.7.1.1]	ko04910	Insulin signaling pathway	http://www.kegg.jp/kegg-bin/show_pathway?ko04910+K00844
O08528	K00844	HK	hexokinase [EC:2.7.1.1]	ko04930	Type II diabetes mellitus	http://www.kegg.jp/kegg-bin/show_pathway?ko04930+K00844
O08528	K00844	HK	hexokinase [EC:2.7.1.1]	ko04973	Carbohydrate digestion and absorption	http://www.kegg.jp/kegg-bin/show_pathway?ko04973+K00844
O08528	K00844	HK	hexokinase [EC:2.7.1.1]	ko05230	Central carbon metabolism in cancer	http://www.kegg.jp/kegg-bin/show_pathway?ko05230+K00844
Q9WVA4	K20526	TAGLN	transgelin
Q8BT07	K16456	CEP55	centrosomal protein CEP55
P12025	K06828	MDK	midkine
Q62048
P83093	K18196	STIM2	stromal interaction molecule 2	ko04020	Calcium signaling pathway	http://www.kegg.jp/kegg-bin/show_pathway?ko04020+K18196
Q62393
Q6DID7
P33174	K10395	KIF4_21_27	kinesin family member 4/21/27
Q9WVA2	K17780	TIM8	mitochondrial import inner membrane translocase subunit TIM8
Q61824	K06835	ADAM12	disintegrin and metalloproteinase domain-containing protein 12 [EC:3.4.24.-]
Q8C3B8	K06316	RFT1	oligosaccharide translocation protein RFT1
P11087	K06236	COL1A	collagen, type I, alpha	ko04151	PI3K-Akt signaling pathway	http://www.kegg.jp/kegg-bin/show_pathway?ko04151+K06236
P11087	K06236	COL1A	collagen, type I, alpha	ko04510	Focal adhesion	http://www.kegg.jp/kegg-bin/show_pathway?ko04510+K06236
P11087	K06236	COL1A	collagen, type I, alpha	ko04512	ECM-receptor interaction	http://www.kegg.jp/kegg-bin/show_pathway?ko04512+K06236
P11087	K06236	COL1A	collagen, type I, alpha	ko04611	Platelet activation	http://www.kegg.jp/kegg-bin/show_pathway?ko04611+K06236
P11087	K06236	COL1A	collagen, type I, alpha	ko04926	Relaxin signaling pathway	http://www.kegg.jp/kegg-bin/show_pathway?ko04926+K06236
P11087	K06236	COL1A	collagen, type I, alpha	ko04933	AGE-RAGE signaling pathway in diabetic complications	http://www.kegg.jp/kegg-bin/show_pathway?ko04933+K06236
P11087	K06236	COL1A	collagen, type I, alpha	ko04974	Protein digestion and absorption	http://www.kegg.jp/kegg-bin/show_pathway?ko04974+K06236
P11087	K06236	COL1A	collagen, type I, alpha	ko05146	Amoebiasis	http://www.kegg.jp/kegg-bin/show_pathway?ko05146+K06236
P11087	K06236	COL1A	collagen, type I, alpha	ko05165	Human papillomavirus infection	http://www.kegg.jp/kegg-bin/show_pathway?ko05165+K06236
P68254	K16197	YWHAB_Q_Z	14-3-3 protein beta/theta/zeta	ko04013	MAPK signaling pathway - fly	http://www.kegg.jp/kegg-bin/show_pathway?ko04013+K16197
P68254	K16197	YWHAB_Q_Z	14-3-3 protein beta/theta/zeta	ko04110	Cell cycle	http://www.kegg.jp/kegg-bin/show_pathway?ko04110+K16197
P68254	K16197	YWHAB_Q_Z	14-3-3 protein beta/theta/zeta	ko04114	Oocyte meiosis	http://www.kegg.jp/kegg-bin/show_pathway?ko04114+K16197
P68254	K16197	YWHAB_Q_Z	14-3-3 protein beta/theta/zeta	ko04151	PI3K-Akt signaling pathway	http://www.kegg.jp/kegg-bin/show_pathway?ko04151+K16197
P68254	K16197	YWHAB_Q_Z	14-3-3 protein beta/theta/zeta	ko04212	Longevity regulating pathway - worm	http://www.kegg.jp/kegg-bin/show_pathway?ko04212+K16197
P68254	K16197	YWHAB_Q_Z	14-3-3 protein beta/theta/zeta	ko04390	Hippo signaling pathway	http://www.kegg.jp/kegg-bin/show_pathway?ko04390+K16197
P68254	K16197	YWHAB_Q_Z	14-3-3 protein beta/theta/zeta	ko04391	Hippo signaling pathway - fly	http://www.kegg.jp/kegg-bin/show_pathway?ko04391+K16197
P68254	K16197	YWHAB_Q_Z	14-3-3 protein beta/theta/zeta	ko05160	Hepatitis C	http://www.kegg.jp/kegg-bin/show_pathway?ko05160+K16197
P68254	K16197	YWHAB_Q_Z	14-3-3 protein beta/theta/zeta	ko05161	Hepatitis B	http://www.kegg.jp/kegg-bin/show_pathway?ko05161+K16197
P68254	K16197	YWHAB_Q_Z	14-3-3 protein beta/theta/zeta	ko05203	Viral carcinogenesis	http://www.kegg.jp/kegg-bin/show_pathway?ko05203+K16197
Q8CGI1
Q02788	K06238	COL6A	collagen, type VI, alpha	ko04151	PI3K-Akt signaling pathway	http://www.kegg.jp/kegg-bin/show_pathway?ko04151+K06238
Q02788	K06238	COL6A	collagen, type VI, alpha	ko04510	Focal adhesion	http://www.kegg.jp/kegg-bin/show_pathway?ko04510+K06238
Q02788	K06238	COL6A	collagen, type VI, alpha	ko04512	ECM-receptor interaction	http://www.kegg.jp/kegg-bin/show_pathway?ko04512+K06238
Q02788	K06238	COL6A	collagen, type VI, alpha	ko04974	Protein digestion and absorption	http://www.kegg.jp/kegg-bin/show_pathway?ko04974+K06238
Q02788	K06238	COL6A	collagen, type VI, alpha	ko05165	Human papillomavirus infection	http://www.kegg.jp/kegg-bin/show_pathway?ko05165+K06238
Q9CPU9	K14687	SLC31A2, CTR2	solute carrier family 31 (copper transporter), member 2
G5E8K5	K10380	ANK	ankyrin	ko04624	Toll and Imd signaling pathway	http://www.kegg.jp/kegg-bin/show_pathway?ko04624+K10380
G5E8K5	K10380	ANK	ankyrin	ko05205	Proteoglycans in cancer	http://www.kegg.jp/kegg-bin/show_pathway?ko05205+K10380
Q8K2D3	K12615	EDC3	enhancer of mRNA-decapping protein 3	ko03018	RNA degradation	http://www.kegg.jp/kegg-bin/show_pathway?ko03018+K12615
Q9R257
Q91WC0	K19199	SETD3	histone-lysine N-methyltransferase SETD3 [EC:2.1.1.43]	ko00310	Lysine degradation	http://www.kegg.jp/kegg-bin/show_pathway?ko00310+K19199
Q8C7E9	K14407	CSTF2, RNA15	cleavage stimulation factor subunit 2	ko03015	mRNA surveillance pathway	http://www.kegg.jp/kegg-bin/show_pathway?ko03015+K14407
Q6PGB6	K20793	NAA50, NAT5	N-alpha-acetyltransferase 50 [EC:2.3.1.258]
Q8C7R4	K10699	UBE1L2, UBA6	ubiquitin-activating enzyme E1-like protein 2 [EC:6.2.1.45]	ko04120	Ubiquitin mediated proteolysis	http://www.kegg.jp/kegg-bin/show_pathway?ko04120+K10699
O70579	K13354	SLC25A17, PMP34	solute carrier family 25 (peroxisomal adenine nucleotide transporter), member 17	ko04146	Peroxisome	http://www.kegg.jp/kegg-bin/show_pathway?ko04146+K13354
Q921H9	K18180	COA7, SELRC1, RESA1	cytochrome c oxidase assembly factor 7	ko04714	Thermogenesis	http://www.kegg.jp/kegg-bin/show_pathway?ko04714+K18180
Q99JX3
Q9D1R1	K18165	TMEM126B	complex I assembly factor TMEM126B
Q9JMG1	K03627	MBF1	putative transcription factor
P10639	K03671	trxA	thioredoxin 1	ko04621	NOD-like receptor signaling pathway	http://www.kegg.jp/kegg-bin/show_pathway?ko04621+K03671
P10639	K03671	trxA	thioredoxin 1	ko05418	Fluid shear stress and atherosclerosis	http://www.kegg.jp/kegg-bin/show_pathway?ko05418+K03671
Q9CQV6	K10435	MAP1LC	microtubule-associated protein 1 light chain	ko04216	Ferroptosis	http://www.kegg.jp/kegg-bin/show_pathway?ko04216+K10435
Q9QXV3	K19197	ING1	inhibitor of growth protein 1
P62774
Q80VP1	K12471	EPN	epsin	ko04144	Endocytosis	http://www.kegg.jp/kegg-bin/show_pathway?ko04144+K12471
Q9Z103	K22591	ADNP	activity-dependent neuroprotector homeobox protein
Q62351	K06503	TFRC, CD71	transferrin receptor	ko04066	HIF-1 signaling pathway	http://www.kegg.jp/kegg-bin/show_pathway?ko04066+K06503
Q62351	K06503	TFRC, CD71	transferrin receptor	ko04144	Endocytosis	http://www.kegg.jp/kegg-bin/show_pathway?ko04144+K06503
Q62351	K06503	TFRC, CD71	transferrin receptor	ko04145	Phagosome	http://www.kegg.jp/kegg-bin/show_pathway?ko04145+K06503
Q62351	K06503	TFRC, CD71	transferrin receptor	ko04216	Ferroptosis	http://www.kegg.jp/kegg-bin/show_pathway?ko04216+K06503
Q62351	K06503	TFRC, CD71	transferrin receptor	ko04640	Hematopoietic cell lineage	http://www.kegg.jp/kegg-bin/show_pathway?ko04640+K06503
Q9Z1Q5	K05021	CLIC1	chloride intracellular channel protein 1
Q8CHY6
Q9QZM4	K04722	TNFRSF10A_B, TRAILR1_2, DR4_5, CD261_2	tumor necrosis factor receptor superfamily member 10A/B	ko04060	Cytokine-cytokine receptor interaction	http://www.kegg.jp/kegg-bin/show_pathway?ko04060+K04722
Q9QZM4	K04722	TNFRSF10A_B, TRAILR1_2, DR4_5, CD261_2	tumor necrosis factor receptor superfamily member 10A/B	ko04210	Apoptosis	http://www.kegg.jp/kegg-bin/show_pathway?ko04210+K04722
Q9QZM4	K04722	TNFRSF10A_B, TRAILR1_2, DR4_5, CD261_2	tumor necrosis factor receptor superfamily member 10A/B	ko04217	Necroptosis	http://www.kegg.jp/kegg-bin/show_pathway?ko04217+K04722
Q9QZM4	K04722	TNFRSF10A_B, TRAILR1_2, DR4_5, CD261_2	tumor necrosis factor receptor superfamily member 10A/B	ko04650	Natural killer cell mediated cytotoxicity	http://www.kegg.jp/kegg-bin/show_pathway?ko04650+K04722
Q9QZM4	K04722	TNFRSF10A_B, TRAILR1_2, DR4_5, CD261_2	tumor necrosis factor receptor superfamily member 10A/B	ko05162	Measles	http://www.kegg.jp/kegg-bin/show_pathway?ko05162+K04722
Q9QZM4	K04722	TNFRSF10A_B, TRAILR1_2, DR4_5, CD261_2	tumor necrosis factor receptor superfamily member 10A/B	ko05164	Influenza A	http://www.kegg.jp/kegg-bin/show_pathway?ko05164+K04722
A2A8L1	K14435	CHD5	chromodomain-helicase-DNA-binding protein 5 [EC:3.6.4.12]
Q8BM75
Q62384	K06874	K06874	zinc finger protein
Q8K019	K13087	BCLAF1	bcl2 associated transcription factor 1
Q9CR86
P11157	K10808	RRM2	ribonucleoside-diphosphate reductase subunit M2 [EC:1.17.4.1]	ko00230	Purine metabolism	http://www.kegg.jp/kegg-bin/show_pathway?ko00230+K10808
P11157	K10808	RRM2	ribonucleoside-diphosphate reductase subunit M2 [EC:1.17.4.1]	ko00240	Pyrimidine metabolism	http://www.kegg.jp/kegg-bin/show_pathway?ko00240+K10808
P11157	K10808	RRM2	ribonucleoside-diphosphate reductase subunit M2 [EC:1.17.4.1]	ko00480	Glutathione metabolism	http://www.kegg.jp/kegg-bin/show_pathway?ko00480+K10808
P11157	K10808	RRM2	ribonucleoside-diphosphate reductase subunit M2 [EC:1.17.4.1]	ko00983	Drug metabolism - other enzymes	http://www.kegg.jp/kegg-bin/show_pathway?ko00983+K10808
P11157	K10808	RRM2	ribonucleoside-diphosphate reductase subunit M2 [EC:1.17.4.1]	ko01100	Metabolic pathways	http://www.kegg.jp/kegg-bin/show_pathway?ko01100+K10808
P11157	K10808	RRM2	ribonucleoside-diphosphate reductase subunit M2 [EC:1.17.4.1]	ko04115	p53 signaling pathway	http://www.kegg.jp/kegg-bin/show_pathway?ko04115+K10808
P63280	K10577	UBE2I, UBC9	ubiquitin-conjugating enzyme E2 I	ko03013	RNA transport	http://www.kegg.jp/kegg-bin/show_pathway?ko03013+K10577
P63280	K10577	UBE2I, UBC9	ubiquitin-conjugating enzyme E2 I	ko04064	NF-kappa B signaling pathway	http://www.kegg.jp/kegg-bin/show_pathway?ko04064+K10577
P63280	K10577	UBE2I, UBC9	ubiquitin-conjugating enzyme E2 I	ko04120	Ubiquitin mediated proteolysis	http://www.kegg.jp/kegg-bin/show_pathway?ko04120+K10577
P63280	K10577	UBE2I, UBC9	ubiquitin-conjugating enzyme E2 I	ko05206	MicroRNAs in cancer	http://www.kegg.jp/kegg-bin/show_pathway?ko05206+K10577
Q9QZ85
P24472	K00799	GST, gst	glutathione S-transferase [EC:2.5.1.18]	ko00480	Glutathione metabolism	http://www.kegg.jp/kegg-bin/show_pathway?ko00480+K00799
P24472	K00799	GST, gst	glutathione S-transferase [EC:2.5.1.18]	ko00980	Metabolism of xenobiotics by cytochrome P450	http://www.kegg.jp/kegg-bin/show_pathway?ko00980+K00799
P24472	K00799	GST, gst	glutathione S-transferase [EC:2.5.1.18]	ko00982	Drug metabolism - cytochrome P450	http://www.kegg.jp/kegg-bin/show_pathway?ko00982+K00799
P24472	K00799	GST, gst	glutathione S-transferase [EC:2.5.1.18]	ko00983	Drug metabolism - other enzymes	http://www.kegg.jp/kegg-bin/show_pathway?ko00983+K00799
P24472	K00799	GST, gst	glutathione S-transferase [EC:2.5.1.18]	ko01524	Platinum drug resistance	http://www.kegg.jp/kegg-bin/show_pathway?ko01524+K00799
P24472	K00799	GST, gst	glutathione S-transferase [EC:2.5.1.18]	ko05200	Pathways in cancer	http://www.kegg.jp/kegg-bin/show_pathway?ko05200+K00799
P24472	K00799	GST, gst	glutathione S-transferase [EC:2.5.1.18]	ko05204	Chemical carcinogenesis	http://www.kegg.jp/kegg-bin/show_pathway?ko05204+K00799
P24472	K00799	GST, gst	glutathione S-transferase [EC:2.5.1.18]	ko05225	Hepatocellular carcinoma	http://www.kegg.jp/kegg-bin/show_pathway?ko05225+K00799
P24472	K00799	GST, gst	glutathione S-transferase [EC:2.5.1.18]	ko05418	Fluid shear stress and atherosclerosis	http://www.kegg.jp/kegg-bin/show_pathway?ko05418+K00799
Q61990	K13162	PCBP2	poly(rC)-binding protein 2	ko04216	Ferroptosis	http://www.kegg.jp/kegg-bin/show_pathway?ko04216+K13162
Q9D5V6
P63328	K04348	PPP3C, CNA	serine/threonine-protein phosphatase 2B catalytic subunit [EC:3.1.3.16]	ko04010	MAPK signaling pathway	http://www.kegg.jp/kegg-bin/show_pathway?ko04010+K04348
P63328	K04348	PPP3C, CNA	serine/threonine-protein phosphatase 2B catalytic subunit [EC:3.1.3.16]	ko04020	Calcium signaling pathway	http://www.kegg.jp/kegg-bin/show_pathway?ko04020+K04348
P63328	K04348	PPP3C, CNA	serine/threonine-protein phosphatase 2B catalytic subunit [EC:3.1.3.16]	ko04022	cGMP-PKG signaling pathway	http://www.kegg.jp/kegg-bin/show_pathway?ko04022+K04348
P63328	K04348	PPP3C, CNA	serine/threonine-protein phosphatase 2B catalytic subunit [EC:3.1.3.16]	ko04114	Oocyte meiosis	http://www.kegg.jp/kegg-bin/show_pathway?ko04114+K04348
P63328	K04348	PPP3C, CNA	serine/threonine-protein phosphatase 2B catalytic subunit [EC:3.1.3.16]	ko04218	Cellular senescence	http://www.kegg.jp/kegg-bin/show_pathway?ko04218+K04348
P63328	K04348	PPP3C, CNA	serine/threonine-protein phosphatase 2B catalytic subunit [EC:3.1.3.16]	ko04310	Wnt signaling pathway	http://www.kegg.jp/kegg-bin/show_pathway?ko04310+K04348
P63328	K04348	PPP3C, CNA	serine/threonine-protein phosphatase 2B catalytic subunit [EC:3.1.3.16]	ko04360	Axon guidance	http://www.kegg.jp/kegg-bin/show_pathway?ko04360+K04348
P63328	K04348	PPP3C, CNA	serine/threonine-protein phosphatase 2B catalytic subunit [EC:3.1.3.16]	ko04370	VEGF signaling pathway	http://www.kegg.jp/kegg-bin/show_pathway?ko04370+K04348
P63328	K04348	PPP3C, CNA	serine/threonine-protein phosphatase 2B catalytic subunit [EC:3.1.3.16]	ko04380	Osteoclast differentiation	http://www.kegg.jp/kegg-bin/show_pathway?ko04380+K04348
P63328	K04348	PPP3C, CNA	serine/threonine-protein phosphatase 2B catalytic subunit [EC:3.1.3.16]	ko04625	C-type lectin receptor signaling pathway	http://www.kegg.jp/kegg-bin/show_pathway?ko04625+K04348
P63328	K04348	PPP3C, CNA	serine/threonine-protein phosphatase 2B catalytic subunit [EC:3.1.3.16]	ko04650	Natural killer cell mediated cytotoxicity	http://www.kegg.jp/kegg-bin/show_pathway?ko04650+K04348
P63328	K04348	PPP3C, CNA	serine/threonine-protein phosphatase 2B catalytic subunit [EC:3.1.3.16]	ko04658	Th1 and Th2 cell differentiation	http://www.kegg.jp/kegg-bin/show_pathway?ko04658+K04348
P63328	K04348	PPP3C, CNA	serine/threonine-protein phosphatase 2B catalytic subunit [EC:3.1.3.16]	ko04659	Th17 cell differentiation	http://www.kegg.jp/kegg-bin/show_pathway?ko04659+K04348
P63328	K04348	PPP3C, CNA	serine/threonine-protein phosphatase 2B catalytic subunit [EC:3.1.3.16]	ko04660	T cell receptor signaling pathway	http://www.kegg.jp/kegg-bin/show_pathway?ko04660+K04348
P63328	K04348	PPP3C, CNA	serine/threonine-protein phosphatase 2B catalytic subunit [EC:3.1.3.16]	ko04662	B cell receptor signaling pathway	http://www.kegg.jp/kegg-bin/show_pathway?ko04662+K04348
P63328	K04348	PPP3C, CNA	serine/threonine-protein phosphatase 2B catalytic subunit [EC:3.1.3.16]	ko04720	Long-term potentiation	http://www.kegg.jp/kegg-bin/show_pathway?ko04720+K04348
P63328	K04348	PPP3C, CNA	serine/threonine-protein phosphatase 2B catalytic subunit [EC:3.1.3.16]	ko04724	Glutamatergic synapse	http://www.kegg.jp/kegg-bin/show_pathway?ko04724+K04348
P63328	K04348	PPP3C, CNA	serine/threonine-protein phosphatase 2B catalytic subunit [EC:3.1.3.16]	ko04728	Dopaminergic synapse	http://www.kegg.jp/kegg-bin/show_pathway?ko04728+K04348
P63328	K04348	PPP3C, CNA	serine/threonine-protein phosphatase 2B catalytic subunit [EC:3.1.3.16]	ko04921	Oxytocin signaling pathway	http://www.kegg.jp/kegg-bin/show_pathway?ko04921+K04348
P63328	K04348	PPP3C, CNA	serine/threonine-protein phosphatase 2B catalytic subunit [EC:3.1.3.16]	ko04922	Glucagon signaling pathway	http://www.kegg.jp/kegg-bin/show_pathway?ko04922+K04348
P63328	K04348	PPP3C, CNA	serine/threonine-protein phosphatase 2B catalytic subunit [EC:3.1.3.16]	ko04924	Renin secretion	http://www.kegg.jp/kegg-bin/show_pathway?ko04924+K04348
P63328	K04348	PPP3C, CNA	serine/threonine-protein phosphatase 2B catalytic subunit [EC:3.1.3.16]	ko05010	Alzheimer disease	http://www.kegg.jp/kegg-bin/show_pathway?ko05010+K04348
P63328	K04348	PPP3C, CNA	serine/threonine-protein phosphatase 2B catalytic subunit [EC:3.1.3.16]	ko05014	Amyotrophic lateral sclerosis (ALS)	http://www.kegg.jp/kegg-bin/show_pathway?ko05014+K04348
P63328	K04348	PPP3C, CNA	serine/threonine-protein phosphatase 2B catalytic subunit [EC:3.1.3.16]	ko05031	Amphetamine addiction	http://www.kegg.jp/kegg-bin/show_pathway?ko05031+K04348
P63328	K04348	PPP3C, CNA	serine/threonine-protein phosphatase 2B catalytic subunit [EC:3.1.3.16]	ko05152	Tuberculosis	http://www.kegg.jp/kegg-bin/show_pathway?ko05152+K04348
P63328	K04348	PPP3C, CNA	serine/threonine-protein phosphatase 2B catalytic subunit [EC:3.1.3.16]	ko05163	Human cytomegalovirus infection	http://www.kegg.jp/kegg-bin/show_pathway?ko05163+K04348
P63328	K04348	PPP3C, CNA	serine/threonine-protein phosphatase 2B catalytic subunit [EC:3.1.3.16]	ko05166	Human T-cell leukemia virus 1 infection	http://www.kegg.jp/kegg-bin/show_pathway?ko05166+K04348
P63328	K04348	PPP3C, CNA	serine/threonine-protein phosphatase 2B catalytic subunit [EC:3.1.3.16]	ko05167	Kaposi sarcoma-associated herpesvirus infection	http://www.kegg.jp/kegg-bin/show_pathway?ko05167+K04348
P63328	K04348	PPP3C, CNA	serine/threonine-protein phosphatase 2B catalytic subunit [EC:3.1.3.16]	ko05170	Human immunodeficiency virus 1 infection	http://www.kegg.jp/kegg-bin/show_pathway?ko05170+K04348
Q9DAM7
Q8VDF2	K10638	UHRF1, NP95	E3 ubiquitin-protein ligase UHRF1 [EC:2.3.2.27]
Q8VHR5
Q8VC65
P21956	K17253	MFGE8	lactadherin
Q8VHC3
O09106	K06067	HDAC1_2	histone deacetylase 1/2 [EC:3.5.1.98]	ko04110	Cell cycle	http://www.kegg.jp/kegg-bin/show_pathway?ko04110+K06067
O09106	K06067	HDAC1_2	histone deacetylase 1/2 [EC:3.5.1.98]	ko04213	Longevity regulating pathway - multiple species	http://www.kegg.jp/kegg-bin/show_pathway?ko04213+K06067
O09106	K06067	HDAC1_2	histone deacetylase 1/2 [EC:3.5.1.98]	ko04330	Notch signaling pathway	http://www.kegg.jp/kegg-bin/show_pathway?ko04330+K06067
O09106	K06067	HDAC1_2	histone deacetylase 1/2 [EC:3.5.1.98]	ko04919	Thyroid hormone signaling pathway	http://www.kegg.jp/kegg-bin/show_pathway?ko04919+K06067
O09106	K06067	HDAC1_2	histone deacetylase 1/2 [EC:3.5.1.98]	ko05016	Huntington disease	http://www.kegg.jp/kegg-bin/show_pathway?ko05016+K06067
O09106	K06067	HDAC1_2	histone deacetylase 1/2 [EC:3.5.1.98]	ko05034	Alcoholism	http://www.kegg.jp/kegg-bin/show_pathway?ko05034+K06067
O09106	K06067	HDAC1_2	histone deacetylase 1/2 [EC:3.5.1.98]	ko05165	Human papillomavirus infection	http://www.kegg.jp/kegg-bin/show_pathway?ko05165+K06067
O09106	K06067	HDAC1_2	histone deacetylase 1/2 [EC:3.5.1.98]	ko05169	Epstein-Barr virus infection	http://www.kegg.jp/kegg-bin/show_pathway?ko05169+K06067
O09106	K06067	HDAC1_2	histone deacetylase 1/2 [EC:3.5.1.98]	ko05200	Pathways in cancer	http://www.kegg.jp/kegg-bin/show_pathway?ko05200+K06067
O09106	K06067	HDAC1_2	histone deacetylase 1/2 [EC:3.5.1.98]	ko05202	Transcriptional misregulation in cancer	http://www.kegg.jp/kegg-bin/show_pathway?ko05202+K06067
O09106	K06067	HDAC1_2	histone deacetylase 1/2 [EC:3.5.1.98]	ko05203	Viral carcinogenesis	http://www.kegg.jp/kegg-bin/show_pathway?ko05203+K06067
O09106	K06067	HDAC1_2	histone deacetylase 1/2 [EC:3.5.1.98]	ko05220	Chronic myeloid leukemia	http://www.kegg.jp/kegg-bin/show_pathway?ko05220+K06067
Q8BHS6
Q9Z2E1	K11590	MBD2	methyl-CpG-binding domain protein 2
Q9D819	K01507	ppa	inorganic pyrophosphatase [EC:3.6.1.1]	ko00190	Oxidative phosphorylation	http://www.kegg.jp/kegg-bin/show_pathway?ko00190+K01507
P63089	K16642	PTN	pleiotrophin
Q91YR9	K13948	PTGR1, LTB4DH	prostaglandin reductase 1 [EC:1.3.1.74 1.3.1.48]
O70251	K03232	EEF1B	elongation factor 1-beta
Q9CPZ8	K18171	CMC1	COX assembly mitochondrial protein 1
Q3TGF2
Q9D6J3
Q8R016	K01372	BLMH, pepC	bleomycin hydrolase [EC:3.4.22.40]
Q3TBT3	K12654	TMEM173, MITA	transmembrane protein 173	ko04621	NOD-like receptor signaling pathway	http://www.kegg.jp/kegg-bin/show_pathway?ko04621+K12654
Q3TBT3	K12654	TMEM173, MITA	transmembrane protein 173	ko04622	RIG-I-like receptor signaling pathway	http://www.kegg.jp/kegg-bin/show_pathway?ko04622+K12654
Q3TBT3	K12654	TMEM173, MITA	transmembrane protein 173	ko04623	Cytosolic DNA-sensing pathway	http://www.kegg.jp/kegg-bin/show_pathway?ko04623+K12654
Q3TBT3	K12654	TMEM173, MITA	transmembrane protein 173	ko05163	Human cytomegalovirus infection	http://www.kegg.jp/kegg-bin/show_pathway?ko05163+K12654
Q3TBT3	K12654	TMEM173, MITA	transmembrane protein 173	ko05170	Human immunodeficiency virus 1 infection	http://www.kegg.jp/kegg-bin/show_pathway?ko05170+K12654
Q8C7D2	K11793	CRBN	cereblon
P58022	K00280	LOXL2_3_4	lysyl oxidase-like protein 2/3/4 [EC:1.4.3.-]
Q8R317	K04523	UBQLN, DSK2	ubiquilin	ko04141	Protein processing in endoplasmic reticulum	http://www.kegg.jp/kegg-bin/show_pathway?ko04141+K04523
P70168	K14293	KPNB1, IPO1	importin subunit beta-1	ko03013	RNA transport	http://www.kegg.jp/kegg-bin/show_pathway?ko03013+K14293
Q7TQE6
O70494	K09193	SP3	transcription factor Sp3
Q9D1L9	K16344	LAMTOR5, HBXIP	ragulator complex protein LAMTOR5	ko04150	mTOR signaling pathway	http://www.kegg.jp/kegg-bin/show_pathway?ko04150+K16344
Q9D1L9	K16344	LAMTOR5, HBXIP	ragulator complex protein LAMTOR5	ko05161	Hepatitis B	http://www.kegg.jp/kegg-bin/show_pathway?ko05161+K16344
P28571	K05038	SLC6A5S	solute carrier family 6 (neurotransmitter transporter, amino acid) member 5/7/9/14
Q3TEA8
Q00780
Q8BH44	K13887	CORO2	coronin-2
Q3TWN3	K16302	CNNM	metal transporter CNNM
Q99M96
P42669	K21772	PURA	transcriptional activator protein Pur-alpha
Q9CXP8	K04545	GNG10	guanine nucleotide-binding protein G(I)/G(S)/G(O) subunit gamma-10	ko04014	Ras signaling pathway	http://www.kegg.jp/kegg-bin/show_pathway?ko04014+K04545
Q9CXP8	K04545	GNG10	guanine nucleotide-binding protein G(I)/G(S)/G(O) subunit gamma-10	ko04062	Chemokine signaling pathway	http://www.kegg.jp/kegg-bin/show_pathway?ko04062+K04545
Q9CXP8	K04545	GNG10	guanine nucleotide-binding protein G(I)/G(S)/G(O) subunit gamma-10	ko04151	PI3K-Akt signaling pathway	http://www.kegg.jp/kegg-bin/show_pathway?ko04151+K04545
Q9CXP8	K04545	GNG10	guanine nucleotide-binding protein G(I)/G(S)/G(O) subunit gamma-10	ko04371	Apelin signaling pathway	http://www.kegg.jp/kegg-bin/show_pathway?ko04371+K04545
Q9CXP8	K04545	GNG10	guanine nucleotide-binding protein G(I)/G(S)/G(O) subunit gamma-10	ko04713	Circadian entrainment	http://www.kegg.jp/kegg-bin/show_pathway?ko04713+K04545
Q9CXP8	K04545	GNG10	guanine nucleotide-binding protein G(I)/G(S)/G(O) subunit gamma-10	ko04723	Retrograde endocannabinoid signaling	http://www.kegg.jp/kegg-bin/show_pathway?ko04723+K04545
Q9CXP8	K04545	GNG10	guanine nucleotide-binding protein G(I)/G(S)/G(O) subunit gamma-10	ko04724	Glutamatergic synapse	http://www.kegg.jp/kegg-bin/show_pathway?ko04724+K04545
Q9CXP8	K04545	GNG10	guanine nucleotide-binding protein G(I)/G(S)/G(O) subunit gamma-10	ko04725	Cholinergic synapse	http://www.kegg.jp/kegg-bin/show_pathway?ko04725+K04545
Q9CXP8	K04545	GNG10	guanine nucleotide-binding protein G(I)/G(S)/G(O) subunit gamma-10	ko04726	Serotonergic synapse	http://www.kegg.jp/kegg-bin/show_pathway?ko04726+K04545
Q9CXP8	K04545	GNG10	guanine nucleotide-binding protein G(I)/G(S)/G(O) subunit gamma-10	ko04727	GABAergic synapse	http://www.kegg.jp/kegg-bin/show_pathway?ko04727+K04545
Q9CXP8	K04545	GNG10	guanine nucleotide-binding protein G(I)/G(S)/G(O) subunit gamma-10	ko04728	Dopaminergic synapse	http://www.kegg.jp/kegg-bin/show_pathway?ko04728+K04545
Q9CXP8	K04545	GNG10	guanine nucleotide-binding protein G(I)/G(S)/G(O) subunit gamma-10	ko04926	Relaxin signaling pathway	http://www.kegg.jp/kegg-bin/show_pathway?ko04926+K04545
Q9CXP8	K04545	GNG10	guanine nucleotide-binding protein G(I)/G(S)/G(O) subunit gamma-10	ko05032	Morphine addiction	http://www.kegg.jp/kegg-bin/show_pathway?ko05032+K04545
Q9CXP8	K04545	GNG10	guanine nucleotide-binding protein G(I)/G(S)/G(O) subunit gamma-10	ko05034	Alcoholism	http://www.kegg.jp/kegg-bin/show_pathway?ko05034+K04545
Q9CXP8	K04545	GNG10	guanine nucleotide-binding protein G(I)/G(S)/G(O) subunit gamma-10	ko05163	Human cytomegalovirus infection	http://www.kegg.jp/kegg-bin/show_pathway?ko05163+K04545
Q9CXP8	K04545	GNG10	guanine nucleotide-binding protein G(I)/G(S)/G(O) subunit gamma-10	ko05167	Kaposi sarcoma-associated herpesvirus infection	http://www.kegg.jp/kegg-bin/show_pathway?ko05167+K04545
Q9CXP8	K04545	GNG10	guanine nucleotide-binding protein G(I)/G(S)/G(O) subunit gamma-10	ko05170	Human immunodeficiency virus 1 infection	http://www.kegg.jp/kegg-bin/show_pathway?ko05170+K04545
Q9CXP8	K04545	GNG10	guanine nucleotide-binding protein G(I)/G(S)/G(O) subunit gamma-10	ko05200	Pathways in cancer	http://www.kegg.jp/kegg-bin/show_pathway?ko05200+K04545
C0HK80	K12948	SPCS3, SPC3	signal peptidase complex subunit 3 [EC:3.4.-.-]	ko03060	Protein export	http://www.kegg.jp/kegg-bin/show_pathway?ko03060+K12948
P50153	K04541	GNG4	guanine nucleotide-binding protein G(I)/G(S)/G(O) subunit gamma-4	ko04014	Ras signaling pathway	http://www.kegg.jp/kegg-bin/show_pathway?ko04014+K04541
P50153	K04541	GNG4	guanine nucleotide-binding protein G(I)/G(S)/G(O) subunit gamma-4	ko04062	Chemokine signaling pathway	http://www.kegg.jp/kegg-bin/show_pathway?ko04062+K04541
P50153	K04541	GNG4	guanine nucleotide-binding protein G(I)/G(S)/G(O) subunit gamma-4	ko04151	PI3K-Akt signaling pathway	http://www.kegg.jp/kegg-bin/show_pathway?ko04151+K04541
P50153	K04541	GNG4	guanine nucleotide-binding protein G(I)/G(S)/G(O) subunit gamma-4	ko04371	Apelin signaling pathway	http://www.kegg.jp/kegg-bin/show_pathway?ko04371+K04541
P50153	K04541	GNG4	guanine nucleotide-binding protein G(I)/G(S)/G(O) subunit gamma-4	ko04713	Circadian entrainment	http://www.kegg.jp/kegg-bin/show_pathway?ko04713+K04541
P50153	K04541	GNG4	guanine nucleotide-binding protein G(I)/G(S)/G(O) subunit gamma-4	ko04723	Retrograde endocannabinoid signaling	http://www.kegg.jp/kegg-bin/show_pathway?ko04723+K04541
P50153	K04541	GNG4	guanine nucleotide-binding protein G(I)/G(S)/G(O) subunit gamma-4	ko04724	Glutamatergic synapse	http://www.kegg.jp/kegg-bin/show_pathway?ko04724+K04541
P50153	K04541	GNG4	guanine nucleotide-binding protein G(I)/G(S)/G(O) subunit gamma-4	ko04725	Cholinergic synapse	http://www.kegg.jp/kegg-bin/show_pathway?ko04725+K04541
P50153	K04541	GNG4	guanine nucleotide-binding protein G(I)/G(S)/G(O) subunit gamma-4	ko04726	Serotonergic synapse	http://www.kegg.jp/kegg-bin/show_pathway?ko04726+K04541
P50153	K04541	GNG4	guanine nucleotide-binding protein G(I)/G(S)/G(O) subunit gamma-4	ko04727	GABAergic synapse	http://www.kegg.jp/kegg-bin/show_pathway?ko04727+K04541
P50153	K04541	GNG4	guanine nucleotide-binding protein G(I)/G(S)/G(O) subunit gamma-4	ko04728	Dopaminergic synapse	http://www.kegg.jp/kegg-bin/show_pathway?ko04728+K04541
P50153	K04541	GNG4	guanine nucleotide-binding protein G(I)/G(S)/G(O) subunit gamma-4	ko04926	Relaxin signaling pathway	http://www.kegg.jp/kegg-bin/show_pathway?ko04926+K04541
P50153	K04541	GNG4	guanine nucleotide-binding protein G(I)/G(S)/G(O) subunit gamma-4	ko05032	Morphine addiction	http://www.kegg.jp/kegg-bin/show_pathway?ko05032+K04541
P50153	K04541	GNG4	guanine nucleotide-binding protein G(I)/G(S)/G(O) subunit gamma-4	ko05034	Alcoholism	http://www.kegg.jp/kegg-bin/show_pathway?ko05034+K04541
P50153	K04541	GNG4	guanine nucleotide-binding protein G(I)/G(S)/G(O) subunit gamma-4	ko05163	Human cytomegalovirus infection	http://www.kegg.jp/kegg-bin/show_pathway?ko05163+K04541
P50153	K04541	GNG4	guanine nucleotide-binding protein G(I)/G(S)/G(O) subunit gamma-4	ko05167	Kaposi sarcoma-associated herpesvirus infection	http://www.kegg.jp/kegg-bin/show_pathway?ko05167+K04541
P50153	K04541	GNG4	guanine nucleotide-binding protein G(I)/G(S)/G(O) subunit gamma-4	ko05170	Human immunodeficiency virus 1 infection	http://www.kegg.jp/kegg-bin/show_pathway?ko05170+K04541
P50153	K04541	GNG4	guanine nucleotide-binding protein G(I)/G(S)/G(O) subunit gamma-4	ko05200	Pathways in cancer	http://www.kegg.jp/kegg-bin/show_pathway?ko05200+K04541
Q8BJU2	K17350	TSPAN9	tetraspanin-9
O70258
P49446	K18033	PTPRE	receptor-type tyrosine-protein phosphatase epsilon [EC:3.1.3.48]
P10922	K11275	H1_5	histone H1/5
Q810K9	K13676	GXYLT	UDP-xylose:glucoside alpha-1,3-xylosyltransferase [EC:2.4.2.-]	ko00514	Other types of O-glycan biosynthesis	http://www.kegg.jp/kegg-bin/show_pathway?ko00514+K13676
O35295	K21799	PURB	transcriptional activator protein Pur-beta
Q8K1B9	K00710	GALNT	polypeptide N-acetylgalactosaminyltransferase [EC:2.4.1.41]	ko00512	Mucin type O-glycan biosynthesis	http://www.kegg.jp/kegg-bin/show_pathway?ko00512+K00710
Q8K1B9	K00710	GALNT	polypeptide N-acetylgalactosaminyltransferase [EC:2.4.1.41]	ko01100	Metabolic pathways	http://www.kegg.jp/kegg-bin/show_pathway?ko01100+K00710
P70245	K01824	EBP	cholestenol Delta-isomerase [EC:5.3.3.5]	ko00100	Steroid biosynthesis	http://www.kegg.jp/kegg-bin/show_pathway?ko00100+K01824
P70245	K01824	EBP	cholestenol Delta-isomerase [EC:5.3.3.5]	ko01100	Metabolic pathways	http://www.kegg.jp/kegg-bin/show_pathway?ko01100+K01824
P70245	K01824	EBP	cholestenol Delta-isomerase [EC:5.3.3.5]	ko01110	Biosynthesis of secondary metabolites	http://www.kegg.jp/kegg-bin/show_pathway?ko01110+K01824
Q9QYY0	K09593	GAB1	GRB2-associated-binding protein 1	ko01521	EGFR tyrosine kinase inhibitor resistance	http://www.kegg.jp/kegg-bin/show_pathway?ko01521+K09593
Q9QYY0	K09593	GAB1	GRB2-associated-binding protein 1	ko04012	ErbB signaling pathway	http://www.kegg.jp/kegg-bin/show_pathway?ko04012+K09593
Q9QYY0	K09593	GAB1	GRB2-associated-binding protein 1	ko04014	Ras signaling pathway	http://www.kegg.jp/kegg-bin/show_pathway?ko04014+K09593
Q9QYY0	K09593	GAB1	GRB2-associated-binding protein 1	ko04072	Phospholipase D signaling pathway	http://www.kegg.jp/kegg-bin/show_pathway?ko04072+K09593
Q9QYY0	K09593	GAB1	GRB2-associated-binding protein 1	ko04722	Neurotrophin signaling pathway	http://www.kegg.jp/kegg-bin/show_pathway?ko04722+K09593
Q9QYY0	K09593	GAB1	GRB2-associated-binding protein 1	ko05100	Bacterial invasion of epithelial cells	http://www.kegg.jp/kegg-bin/show_pathway?ko05100+K09593
Q9QYY0	K09593	GAB1	GRB2-associated-binding protein 1	ko05205	Proteoglycans in cancer	http://www.kegg.jp/kegg-bin/show_pathway?ko05205+K09593
Q9QYY0	K09593	GAB1	GRB2-associated-binding protein 1	ko05211	Renal cell carcinoma	http://www.kegg.jp/kegg-bin/show_pathway?ko05211+K09593
Q9QYY0	K09593	GAB1	GRB2-associated-binding protein 1	ko05225	Hepatocellular carcinoma	http://www.kegg.jp/kegg-bin/show_pathway?ko05225+K09593
Q9QYY0	K09593	GAB1	GRB2-associated-binding protein 1	ko05226	Gastric cancer	http://www.kegg.jp/kegg-bin/show_pathway?ko05226+K09593
Q9JKS5	K19019	HABP4	intracellular hyaluronan-binding protein 4
Q62433	K18266	NDRG1	protein NDRG1
Q9WTI7	K10356	MYO1	myosin I
P60469
Q9CYH2
A2ATU0	K15791	DHKTD1	probable 2-oxoglutarate dehydrogenase E1 component DHKTD1 [EC:1.2.4.2]
P61922	K13524	ABAT	4-aminobutyrate aminotransferase / (S)-3-amino-2-methylpropionate transaminase [EC:2.6.1.19 2.6.1.22]	ko00250	Alanine, aspartate and glutamate metabolism	http://www.kegg.jp/kegg-bin/show_pathway?ko00250+K13524
P61922	K13524	ABAT	4-aminobutyrate aminotransferase / (S)-3-amino-2-methylpropionate transaminase [EC:2.6.1.19 2.6.1.22]	ko00280	Valine, leucine and isoleucine degradation	http://www.kegg.jp/kegg-bin/show_pathway?ko00280+K13524
P61922	K13524	ABAT	4-aminobutyrate aminotransferase / (S)-3-amino-2-methylpropionate transaminase [EC:2.6.1.19 2.6.1.22]	ko00410	beta-Alanine metabolism	http://www.kegg.jp/kegg-bin/show_pathway?ko00410+K13524
P61922	K13524	ABAT	4-aminobutyrate aminotransferase / (S)-3-amino-2-methylpropionate transaminase [EC:2.6.1.19 2.6.1.22]	ko00640	Propanoate metabolism	http://www.kegg.jp/kegg-bin/show_pathway?ko00640+K13524
P61922	K13524	ABAT	4-aminobutyrate aminotransferase / (S)-3-amino-2-methylpropionate transaminase [EC:2.6.1.19 2.6.1.22]	ko00650	Butanoate metabolism	http://www.kegg.jp/kegg-bin/show_pathway?ko00650+K13524
P61922	K13524	ABAT	4-aminobutyrate aminotransferase / (S)-3-amino-2-methylpropionate transaminase [EC:2.6.1.19 2.6.1.22]	ko01100	Metabolic pathways	http://www.kegg.jp/kegg-bin/show_pathway?ko01100+K13524
P61922	K13524	ABAT	4-aminobutyrate aminotransferase / (S)-3-amino-2-methylpropionate transaminase [EC:2.6.1.19 2.6.1.22]	ko01120	Microbial metabolism in diverse environments	http://www.kegg.jp/kegg-bin/show_pathway?ko01120+K13524
P61922	K13524	ABAT	4-aminobutyrate aminotransferase / (S)-3-amino-2-methylpropionate transaminase [EC:2.6.1.19 2.6.1.22]	ko04727	GABAergic synapse	http://www.kegg.jp/kegg-bin/show_pathway?ko04727+K13524
P97313	K06642	PRKDC	DNA-dependent protein kinase catalytic subunit [EC:2.7.11.1]	ko03450	Non-homologous end-joining	http://www.kegg.jp/kegg-bin/show_pathway?ko03450+K06642
P97313	K06642	PRKDC	DNA-dependent protein kinase catalytic subunit [EC:2.7.11.1]	ko04110	Cell cycle	http://www.kegg.jp/kegg-bin/show_pathway?ko04110+K06642
Q52KF3	K02098	SPIR	spire	ko04320	Dorso-ventral axis formation	http://www.kegg.jp/kegg-bin/show_pathway?ko04320+K02098
Q6ZPV2	K11665	INO80, INOC1	DNA helicase INO80 [EC:3.6.4.12]
O88736	K13373	HSD17B7	17beta-estradiol 17-dehydrogenase / 3beta-hydroxysteroid 3-dehydrogenase [EC:1.1.1.62 1.1.1.270]	ko00100	Steroid biosynthesis	http://www.kegg.jp/kegg-bin/show_pathway?ko00100+K13373
O88736	K13373	HSD17B7	17beta-estradiol 17-dehydrogenase / 3beta-hydroxysteroid 3-dehydrogenase [EC:1.1.1.62 1.1.1.270]	ko00140	Steroid hormone biosynthesis	http://www.kegg.jp/kegg-bin/show_pathway?ko00140+K13373
O88736	K13373	HSD17B7	17beta-estradiol 17-dehydrogenase / 3beta-hydroxysteroid 3-dehydrogenase [EC:1.1.1.62 1.1.1.270]	ko01100	Metabolic pathways	http://www.kegg.jp/kegg-bin/show_pathway?ko01100+K13373
O88736	K13373	HSD17B7	17beta-estradiol 17-dehydrogenase / 3beta-hydroxysteroid 3-dehydrogenase [EC:1.1.1.62 1.1.1.270]	ko01130	Biosynthesis of antibiotics	http://www.kegg.jp/kegg-bin/show_pathway?ko01130+K13373
O88736	K13373	HSD17B7	17beta-estradiol 17-dehydrogenase / 3beta-hydroxysteroid 3-dehydrogenase [EC:1.1.1.62 1.1.1.270]	ko04913	Ovarian steroidogenesis	http://www.kegg.jp/kegg-bin/show_pathway?ko04913+K13373
Q9Z0J1	K17461	RECK, ST15	reversion-inducing-cysteine-rich protein with kazal motifs	ko05206	MicroRNAs in cancer	http://www.kegg.jp/kegg-bin/show_pathway?ko05206+K17461
Q9WTX2
Q9QVP4	K12754	MYL7	myosin regulatory light chain 7	ko04510	Focal adhesion	http://www.kegg.jp/kegg-bin/show_pathway?ko04510+K12754
Q9QVP4	K12754	MYL7	myosin regulatory light chain 7	ko04670	Leukocyte transendothelial migration	http://www.kegg.jp/kegg-bin/show_pathway?ko04670+K12754
Q9QVP4	K12754	MYL7	myosin regulatory light chain 7	ko04810	Regulation of actin cytoskeleton	http://www.kegg.jp/kegg-bin/show_pathway?ko04810+K12754
Q8BGS1
P52963
Q9QXX0	K06052	JAG1, CD339	jagged-1	ko01522	Endocrine resistance	http://www.kegg.jp/kegg-bin/show_pathway?ko01522+K06052
Q9QXX0	K06052	JAG1, CD339	jagged-1	ko04330	Notch signaling pathway	http://www.kegg.jp/kegg-bin/show_pathway?ko04330+K06052
Q9QXX0	K06052	JAG1, CD339	jagged-1	ko04371	Apelin signaling pathway	http://www.kegg.jp/kegg-bin/show_pathway?ko04371+K06052
Q9QXX0	K06052	JAG1, CD339	jagged-1	ko04658	Th1 and Th2 cell differentiation	http://www.kegg.jp/kegg-bin/show_pathway?ko04658+K06052
Q9QXX0	K06052	JAG1, CD339	jagged-1	ko04668	TNF signaling pathway	http://www.kegg.jp/kegg-bin/show_pathway?ko04668+K06052
Q9QXX0	K06052	JAG1, CD339	jagged-1	ko05165	Human papillomavirus infection	http://www.kegg.jp/kegg-bin/show_pathway?ko05165+K06052
Q9QXX0	K06052	JAG1, CD339	jagged-1	ko05200	Pathways in cancer	http://www.kegg.jp/kegg-bin/show_pathway?ko05200+K06052
Q9QXX0	K06052	JAG1, CD339	jagged-1	ko05224	Breast cancer	http://www.kegg.jp/kegg-bin/show_pathway?ko05224+K06052
P43407	K16336	SDC2, CD362	syndecan 2	ko04514	Cell adhesion molecules (CAMs)	http://www.kegg.jp/kegg-bin/show_pathway?ko04514+K16336
P43407	K16336	SDC2, CD362	syndecan 2	ko05144	Malaria	http://www.kegg.jp/kegg-bin/show_pathway?ko05144+K16336
P43407	K16336	SDC2, CD362	syndecan 2	ko05205	Proteoglycans in cancer	http://www.kegg.jp/kegg-bin/show_pathway?ko05205+K16336
P43407	K16336	SDC2, CD362	syndecan 2	ko05418	Fluid shear stress and atherosclerosis	http://www.kegg.jp/kegg-bin/show_pathway?ko05418+K16336
O08999	K08023	LTBP2_3_4	latent transforming growth factor beta binding protein 2/3/4
P97857	K08617	ADAMTS1	a disintegrin and metalloproteinase with thrombospondin motifs 1 [EC:3.4.24.-]
Q9QYS1	K01558	WNT16	wingless-type MMTV integration site family, member 16	ko04150	mTOR signaling pathway	http://www.kegg.jp/kegg-bin/show_pathway?ko04150+K01558
Q9QYS1	K01558	WNT16	wingless-type MMTV integration site family, member 16	ko04310	Wnt signaling pathway	http://www.kegg.jp/kegg-bin/show_pathway?ko04310+K01558
Q9QYS1	K01558	WNT16	wingless-type MMTV integration site family, member 16	ko04390	Hippo signaling pathway	http://www.kegg.jp/kegg-bin/show_pathway?ko04390+K01558
Q9QYS1	K01558	WNT16	wingless-type MMTV integration site family, member 16	ko04550	Signaling pathways regulating pluripotency of stem cells	http://www.kegg.jp/kegg-bin/show_pathway?ko04550+K01558
Q9QYS1	K01558	WNT16	wingless-type MMTV integration site family, member 16	ko04916	Melanogenesis	http://www.kegg.jp/kegg-bin/show_pathway?ko04916+K01558
Q9QYS1	K01558	WNT16	wingless-type MMTV integration site family, member 16	ko04934	Cushing syndrome	http://www.kegg.jp/kegg-bin/show_pathway?ko04934+K01558
Q9QYS1	K01558	WNT16	wingless-type MMTV integration site family, member 16	ko05165	Human papillomavirus infection	http://www.kegg.jp/kegg-bin/show_pathway?ko05165+K01558
Q9QYS1	K01558	WNT16	wingless-type MMTV integration site family, member 16	ko05200	Pathways in cancer	http://www.kegg.jp/kegg-bin/show_pathway?ko05200+K01558
Q9QYS1	K01558	WNT16	wingless-type MMTV integration site family, member 16	ko05202	Transcriptional misregulation in cancer	http://www.kegg.jp/kegg-bin/show_pathway?ko05202+K01558
Q9QYS1	K01558	WNT16	wingless-type MMTV integration site family, member 16	ko05205	Proteoglycans in cancer	http://www.kegg.jp/kegg-bin/show_pathway?ko05205+K01558
Q9QYS1	K01558	WNT16	wingless-type MMTV integration site family, member 16	ko05217	Basal cell carcinoma	http://www.kegg.jp/kegg-bin/show_pathway?ko05217+K01558
Q9QYS1	K01558	WNT16	wingless-type MMTV integration site family, member 16	ko05224	Breast cancer	http://www.kegg.jp/kegg-bin/show_pathway?ko05224+K01558
Q9QYS1	K01558	WNT16	wingless-type MMTV integration site family, member 16	ko05225	Hepatocellular carcinoma	http://www.kegg.jp/kegg-bin/show_pathway?ko05225+K01558
Q9QYS1	K01558	WNT16	wingless-type MMTV integration site family, member 16	ko05226	Gastric cancer	http://www.kegg.jp/kegg-bin/show_pathway?ko05226+K01558
Q6ZPZ3
D3YXG0	K17341	HMCN	hemicentin
Q8BNA6	K16506	FAT1_2_3	protocadherin Fat 1/2/3
P11862
Q3TMW1	K16759	CCDC102A	coiled-coil domain-containing protein 102A
P14094	K01540	ATP1B, CD298	sodium/potassium-transporting ATPase subunit beta	ko04022	cGMP-PKG signaling pathway	http://www.kegg.jp/kegg-bin/show_pathway?ko04022+K01540
P14094	K01540	ATP1B, CD298	sodium/potassium-transporting ATPase subunit beta	ko04024	cAMP signaling pathway	http://www.kegg.jp/kegg-bin/show_pathway?ko04024+K01540
P14094	K01540	ATP1B, CD298	sodium/potassium-transporting ATPase subunit beta	ko04260	Cardiac muscle contraction	http://www.kegg.jp/kegg-bin/show_pathway?ko04260+K01540
P14094	K01540	ATP1B, CD298	sodium/potassium-transporting ATPase subunit beta	ko04261	Adrenergic signaling in cardiomyocytes	http://www.kegg.jp/kegg-bin/show_pathway?ko04261+K01540
P14094	K01540	ATP1B, CD298	sodium/potassium-transporting ATPase subunit beta	ko04911	Insulin secretion	http://www.kegg.jp/kegg-bin/show_pathway?ko04911+K01540
P14094	K01540	ATP1B, CD298	sodium/potassium-transporting ATPase subunit beta	ko04918	Thyroid hormone synthesis	http://www.kegg.jp/kegg-bin/show_pathway?ko04918+K01540
P14094	K01540	ATP1B, CD298	sodium/potassium-transporting ATPase subunit beta	ko04919	Thyroid hormone signaling pathway	http://www.kegg.jp/kegg-bin/show_pathway?ko04919+K01540
P14094	K01540	ATP1B, CD298	sodium/potassium-transporting ATPase subunit beta	ko04925	Aldosterone synthesis and secretion	http://www.kegg.jp/kegg-bin/show_pathway?ko04925+K01540
P14094	K01540	ATP1B, CD298	sodium/potassium-transporting ATPase subunit beta	ko04960	Aldosterone-regulated sodium reabsorption	http://www.kegg.jp/kegg-bin/show_pathway?ko04960+K01540
P14094	K01540	ATP1B, CD298	sodium/potassium-transporting ATPase subunit beta	ko04961	Endocrine and other factor-regulated calcium reabsorption	http://www.kegg.jp/kegg-bin/show_pathway?ko04961+K01540
P14094	K01540	ATP1B, CD298	sodium/potassium-transporting ATPase subunit beta	ko04964	Proximal tubule bicarbonate reclamation	http://www.kegg.jp/kegg-bin/show_pathway?ko04964+K01540
P14094	K01540	ATP1B, CD298	sodium/potassium-transporting ATPase subunit beta	ko04970	Salivary secretion	http://www.kegg.jp/kegg-bin/show_pathway?ko04970+K01540
P14094	K01540	ATP1B, CD298	sodium/potassium-transporting ATPase subunit beta	ko04971	Gastric acid secretion	http://www.kegg.jp/kegg-bin/show_pathway?ko04971+K01540
P14094	K01540	ATP1B, CD298	sodium/potassium-transporting ATPase subunit beta	ko04972	Pancreatic secretion	http://www.kegg.jp/kegg-bin/show_pathway?ko04972+K01540
P14094	K01540	ATP1B, CD298	sodium/potassium-transporting ATPase subunit beta	ko04973	Carbohydrate digestion and absorption	http://www.kegg.jp/kegg-bin/show_pathway?ko04973+K01540
P14094	K01540	ATP1B, CD298	sodium/potassium-transporting ATPase subunit beta	ko04974	Protein digestion and absorption	http://www.kegg.jp/kegg-bin/show_pathway?ko04974+K01540
P14094	K01540	ATP1B, CD298	sodium/potassium-transporting ATPase subunit beta	ko04976	Bile secretion	http://www.kegg.jp/kegg-bin/show_pathway?ko04976+K01540
P14094	K01540	ATP1B, CD298	sodium/potassium-transporting ATPase subunit beta	ko04978	Mineral absorption	http://www.kegg.jp/kegg-bin/show_pathway?ko04978+K01540
P62983	K02977	RP-S27Ae, RPS27A	small subunit ribosomal protein S27Ae	ko03010	Ribosome	http://www.kegg.jp/kegg-bin/show_pathway?ko03010+K02977
Q9WTS6
P60824	K13195	CIRBP	cold-inducible RNA-binding protein
Q80V70
P28798
Q9Z1W9	K08835	OXSR1, STK39	serine/threonine-protein kinase OSR1/STK39 [EC:2.7.11.1]
O35316	K05039	SLC6A6S	solute carrier family 6 (neurotransmitter transporter, GABA) member 6/8/11/12/13
Q61555
Q3UU94
Q02780	K09168	NFIA	nuclear factor I/A
Q9WTR5	K06808	CDH13	cadherin 13, H-cadherin
Q99J25	K15507	MRM1, PET56	21S rRNA (GM2251-2'-O)-methyltransferase [EC:2.1.1.-]
Q8CE64
P29268	K06827	CTGF	connective tissue growth factor	ko04371	Apelin signaling pathway	http://www.kegg.jp/kegg-bin/show_pathway?ko04371+K06827
P29268	K06827	CTGF	connective tissue growth factor	ko04390	Hippo signaling pathway	http://www.kegg.jp/kegg-bin/show_pathway?ko04390+K06827
Q78HU7	K06576	GYPC, CD236	glycophorin C	ko05144	Malaria	http://www.kegg.jp/kegg-bin/show_pathway?ko05144+K06576
Q9Z239	K13360	FXYD1, PLM	FXYD domain-containing ion transport regulator 1	ko04024	cAMP signaling pathway	http://www.kegg.jp/kegg-bin/show_pathway?ko04024+K13360
Q9CQ19	K12755	MYL9	myosin regulatory light chain 9	ko04022	cGMP-PKG signaling pathway	http://www.kegg.jp/kegg-bin/show_pathway?ko04022+K12755
Q9CQ19	K12755	MYL9	myosin regulatory light chain 9	ko04024	cAMP signaling pathway	http://www.kegg.jp/kegg-bin/show_pathway?ko04024+K12755
Q9CQ19	K12755	MYL9	myosin regulatory light chain 9	ko04270	Vascular smooth muscle contraction	http://www.kegg.jp/kegg-bin/show_pathway?ko04270+K12755
Q9CQ19	K12755	MYL9	myosin regulatory light chain 9	ko04510	Focal adhesion	http://www.kegg.jp/kegg-bin/show_pathway?ko04510+K12755
Q9CQ19	K12755	MYL9	myosin regulatory light chain 9	ko04530	Tight junction	http://www.kegg.jp/kegg-bin/show_pathway?ko04530+K12755
Q9CQ19	K12755	MYL9	myosin regulatory light chain 9	ko04670	Leukocyte transendothelial migration	http://www.kegg.jp/kegg-bin/show_pathway?ko04670+K12755
Q9CQ19	K12755	MYL9	myosin regulatory light chain 9	ko04810	Regulation of actin cytoskeleton	http://www.kegg.jp/kegg-bin/show_pathway?ko04810+K12755
Q9CQ19	K12755	MYL9	myosin regulatory light chain 9	ko04921	Oxytocin signaling pathway	http://www.kegg.jp/kegg-bin/show_pathway?ko04921+K12755
O08663	K01265	map	methionyl aminopeptidase [EC:3.4.11.18]
Q61879	K10352	MYH	myosin heavy chain	ko04530	Tight junction	http://www.kegg.jp/kegg-bin/show_pathway?ko04530+K10352
Q3UH68
Q71KT5	K00222	TM7SF2, ERG24	Delta14-sterol reductase [EC:1.3.1.70]	ko00100	Steroid biosynthesis	http://www.kegg.jp/kegg-bin/show_pathway?ko00100+K00222
Q71KT5	K00222	TM7SF2, ERG24	Delta14-sterol reductase [EC:1.3.1.70]	ko01100	Metabolic pathways	http://www.kegg.jp/kegg-bin/show_pathway?ko01100+K00222
Q71KT5	K00222	TM7SF2, ERG24	Delta14-sterol reductase [EC:1.3.1.70]	ko01110	Biosynthesis of secondary metabolites	http://www.kegg.jp/kegg-bin/show_pathway?ko01110+K00222
Q71KT5	K00222	TM7SF2, ERG24	Delta14-sterol reductase [EC:1.3.1.70]	ko01130	Biosynthesis of antibiotics	http://www.kegg.jp/kegg-bin/show_pathway?ko01130+K00222
Q9R013	K01373	CTSF	cathepsin F [EC:3.4.22.41]	ko04142	Lysosome	http://www.kegg.jp/kegg-bin/show_pathway?ko04142+K01373
Q9R013	K01373	CTSF	cathepsin F [EC:3.4.22.41]	ko04210	Apoptosis	http://www.kegg.jp/kegg-bin/show_pathway?ko04210+K01373
A2AAJ9	K17531	OBSCN, ARHGEF30	obscurin-RhoGEF [EC:2.7.11.1]
P42703	K05058	LIFR, CD118	leukemia inhibitory factor receptor	ko04060	Cytokine-cytokine receptor interaction	http://www.kegg.jp/kegg-bin/show_pathway?ko04060+K05058
P42703	K05058	LIFR, CD118	leukemia inhibitory factor receptor	ko04550	Signaling pathways regulating pluripotency of stem cells	http://www.kegg.jp/kegg-bin/show_pathway?ko04550+K05058
P42703	K05058	LIFR, CD118	leukemia inhibitory factor receptor	ko04630	JAK-STAT signaling pathway	http://www.kegg.jp/kegg-bin/show_pathway?ko04630+K05058
P70180	K12325	NPR3	atrial natriuretic peptide clearance receptor
Q6URW6	K10352	MYH	myosin heavy chain	ko04530	Tight junction	http://www.kegg.jp/kegg-bin/show_pathway?ko04530+K10352
Q60605	K12751	MYL6	myosin light chain 6	ko04270	Vascular smooth muscle contraction	http://www.kegg.jp/kegg-bin/show_pathway?ko04270+K12751
Q60605	K12751	MYL6	myosin light chain 6	ko04530	Tight junction	http://www.kegg.jp/kegg-bin/show_pathway?ko04530+K12751
Q60605	K12751	MYL6	myosin light chain 6	ko04921	Oxytocin signaling pathway	http://www.kegg.jp/kegg-bin/show_pathway?ko04921+K12751
Q9WUB3	K00688	PYG, glgP	glycogen phosphorylase [EC:2.4.1.1]	ko00500	Starch and sucrose metabolism	http://www.kegg.jp/kegg-bin/show_pathway?ko00500+K00688
Q9WUB3	K00688	PYG, glgP	glycogen phosphorylase [EC:2.4.1.1]	ko01100	Metabolic pathways	http://www.kegg.jp/kegg-bin/show_pathway?ko01100+K00688
Q9WUB3	K00688	PYG, glgP	glycogen phosphorylase [EC:2.4.1.1]	ko01110	Biosynthesis of secondary metabolites	http://www.kegg.jp/kegg-bin/show_pathway?ko01110+K00688
Q9WUB3	K00688	PYG, glgP	glycogen phosphorylase [EC:2.4.1.1]	ko02026	Biofilm formation - Escherichia coli	http://www.kegg.jp/kegg-bin/show_pathway?ko02026+K00688
Q9WUB3	K00688	PYG, glgP	glycogen phosphorylase [EC:2.4.1.1]	ko04217	Necroptosis	http://www.kegg.jp/kegg-bin/show_pathway?ko04217+K00688
Q9WUB3	K00688	PYG, glgP	glycogen phosphorylase [EC:2.4.1.1]	ko04910	Insulin signaling pathway	http://www.kegg.jp/kegg-bin/show_pathway?ko04910+K00688
Q9WUB3	K00688	PYG, glgP	glycogen phosphorylase [EC:2.4.1.1]	ko04922	Glucagon signaling pathway	http://www.kegg.jp/kegg-bin/show_pathway?ko04922+K00688
Q9WUB3	K00688	PYG, glgP	glycogen phosphorylase [EC:2.4.1.1]	ko04931	Insulin resistance	http://www.kegg.jp/kegg-bin/show_pathway?ko04931+K00688
Q9CXM0	K10078	CHODL	chondrolectin
Q8VDD5	K10352	MYH	myosin heavy chain	ko04530	Tight junction	http://www.kegg.jp/kegg-bin/show_pathway?ko04530+K10352
P06837	K20041	GAP43	neuromodulin
Q3THE2	K12757	MYL12	myosin regulatory light chain 12	ko04510	Focal adhesion	http://www.kegg.jp/kegg-bin/show_pathway?ko04510+K12757
Q3THE2	K12757	MYL12	myosin regulatory light chain 12	ko04530	Tight junction	http://www.kegg.jp/kegg-bin/show_pathway?ko04530+K12757
Q3THE2	K12757	MYL12	myosin regulatory light chain 12	ko04611	Platelet activation	http://www.kegg.jp/kegg-bin/show_pathway?ko04611+K12757
Q3THE2	K12757	MYL12	myosin regulatory light chain 12	ko04670	Leukocyte transendothelial migration	http://www.kegg.jp/kegg-bin/show_pathway?ko04670+K12757
Q3THE2	K12757	MYL12	myosin regulatory light chain 12	ko04810	Regulation of actin cytoskeleton	http://www.kegg.jp/kegg-bin/show_pathway?ko04810+K12757
P62956	K04872	CACNG7	voltage-dependent calcium channel gamma-7	ko04010	MAPK signaling pathway	http://www.kegg.jp/kegg-bin/show_pathway?ko04010+K04872
P62956	K04872	CACNG7	voltage-dependent calcium channel gamma-7	ko04260	Cardiac muscle contraction	http://www.kegg.jp/kegg-bin/show_pathway?ko04260+K04872
P62956	K04872	CACNG7	voltage-dependent calcium channel gamma-7	ko04261	Adrenergic signaling in cardiomyocytes	http://www.kegg.jp/kegg-bin/show_pathway?ko04261+K04872
P62956	K04872	CACNG7	voltage-dependent calcium channel gamma-7	ko04921	Oxytocin signaling pathway	http://www.kegg.jp/kegg-bin/show_pathway?ko04921+K04872
P62956	K04872	CACNG7	voltage-dependent calcium channel gamma-7	ko05410	Hypertrophic cardiomyopathy (HCM)	http://www.kegg.jp/kegg-bin/show_pathway?ko05410+K04872
P62956	K04872	CACNG7	voltage-dependent calcium channel gamma-7	ko05412	Arrhythmogenic right ventricular cardiomyopathy (ARVC)	http://www.kegg.jp/kegg-bin/show_pathway?ko05412+K04872
P62956	K04872	CACNG7	voltage-dependent calcium channel gamma-7	ko05414	Dilated cardiomyopathy (DCM)	http://www.kegg.jp/kegg-bin/show_pathway?ko05414+K04872
Q91VF6

## Sheet: map2query
Map ID	Map Name	Seqs	#Seqs	URL
ko04918	Thyroid hormone synthesis	P07724 Q5NC05 P14094	3	http://www.kegg.jp/kegg-bin/show_pathway?ko04918+K16141+K15173+K01540
ko04975	Fat digestion and absorption	E9Q414	1	http://www.kegg.jp/kegg-bin/show_pathway?ko04975+K14462
ko04977	Vitamin digestion and absorption	E9Q414	1	http://www.kegg.jp/kegg-bin/show_pathway?ko04977+K14462
ko04979	Cholesterol metabolism	E9Q414 Q9QY30 Q61263	3	http://www.kegg.jp/kegg-bin/show_pathway?ko04979+K14462+K05664+K00637
ko01521	EGFR tyrosine kinase inhibitor resistance	P10417 P26618 Q9QYY0	3	http://www.kegg.jp/kegg-bin/show_pathway?ko01521+K02161+K04363+K09593
ko01522	Endocrine resistance	P10417 Q9QY30 Q9QXX0	3	http://www.kegg.jp/kegg-bin/show_pathway?ko01522+K02161+K05664+K06052
ko01524	Platinum drug resistance	P10417 P24472	2	http://www.kegg.jp/kegg-bin/show_pathway?ko01524+K02161+K00799
ko04064	NF-kappa B signaling pathway	P10417 P22366 P63280	3	http://www.kegg.jp/kegg-bin/show_pathway?ko04064+K02161+K04729+K10577
ko04066	HIF-1 signaling pathway	P10417 P17710 O08528 Q62351	4	http://www.kegg.jp/kegg-bin/show_pathway?ko04066+K02161+K00844+K00844+K06503
ko04071	Sphingolipid signaling pathway	P10417	1	http://www.kegg.jp/kegg-bin/show_pathway?ko04071+K02161
ko04115	p53 signaling pathway	P10417 P11157	2	http://www.kegg.jp/kegg-bin/show_pathway?ko04115+K02161+K10808
ko04140	Autophagy - animal	P10417 Q921J2	2	http://www.kegg.jp/kegg-bin/show_pathway?ko04140+K02161+K07208
ko04141	Protein processing in endoplasmic reticulum	P10417 Q8R317	2	http://www.kegg.jp/kegg-bin/show_pathway?ko04141+K02161+K04523
ko04151	PI3K-Akt signaling pathway	P10417 Q9CRB5 P28481 Q01149 Q04857 Q921J2 P26618 P11087 P68254 Q02788 Q9CXP8 P50153	12	http://www.kegg.jp/kegg-bin/show_pathway?ko04151+K02161+K05439+K19719+K06236+K06238+K07208+K04363+K06236+K16197+K06238+K04545+K04541
ko04210	Apoptosis	P10417 Q9QZM4 Q9R013	3	http://www.kegg.jp/kegg-bin/show_pathway?ko04210+K02161+K04722+K01373
ko04215	Apoptosis - multiple species	P10417	1	http://www.kegg.jp/kegg-bin/show_pathway?ko04215+K02161
ko04217	Necroptosis	P10417 Q9QZM4 Q9WUB3	3	http://www.kegg.jp/kegg-bin/show_pathway?ko04217+K02161+K04722+K00688
ko04261	Adrenergic signaling in cardiomyocytes	P10417 P35374 P14094 P62956	4	http://www.kegg.jp/kegg-bin/show_pathway?ko04261+K02161+K04167+K01540+K04872
ko04340	Hedgehog signaling pathway	P10417	1	http://www.kegg.jp/kegg-bin/show_pathway?ko04340+K02161
ko04510	Focal adhesion	P10417 P28481 Q01149 Q04857 P26618 P11087 Q02788 Q9QVP4 Q9CQ19 Q3THE2	10	http://www.kegg.jp/kegg-bin/show_pathway?ko04510+K02161+K19719+K06236+K06238+K04363+K06236+K06238+K12754+K12755+K12757
ko04621	NOD-like receptor signaling pathway	P10417 P0DOV2 P22366 P10639 Q3TBT3	5	http://www.kegg.jp/kegg-bin/show_pathway?ko04621+K02161+K20914+K04729+K03671+K12654
ko04630	JAK-STAT signaling pathway	P10417 Q9CRB5 P26618 P42703	4	http://www.kegg.jp/kegg-bin/show_pathway?ko04630+K02161+K05439+K04363+K05058
ko04722	Neurotrophin signaling pathway	P10417 Q9QYY0	2	http://www.kegg.jp/kegg-bin/show_pathway?ko04722+K02161+K09593
ko04725	Cholinergic synapse	P10417 Q9CXP8 P50153	3	http://www.kegg.jp/kegg-bin/show_pathway?ko04725+K02161+K04545+K04541
ko04915	Estrogen signaling pathway	P10417	1	http://www.kegg.jp/kegg-bin/show_pathway?ko04915+K02161
ko04928	Parathyroid hormone synthesis, secretion and action	P10417	1	http://www.kegg.jp/kegg-bin/show_pathway?ko04928+K02161
ko04933	AGE-RAGE signaling pathway in diabetic complications	P10417 Q01149 P97471 P11087	4	http://www.kegg.jp/kegg-bin/show_pathway?ko04933+K02161+K06236+K04501+K06236
ko05014	Amyotrophic lateral sclerosis (ALS)	P10417 P63328	2	http://www.kegg.jp/kegg-bin/show_pathway?ko05014+K02161+K04348
ko05145	Toxoplasmosis	P10417 P22366	2	http://www.kegg.jp/kegg-bin/show_pathway?ko05145+K02161+K04729
ko05152	Tuberculosis	P10417 P22366 P63328	3	http://www.kegg.jp/kegg-bin/show_pathway?ko05152+K02161+K04729+K04348
ko05161	Hepatitis B	P10417 P97471 P22366 P68254 Q9D1L9	5	http://www.kegg.jp/kegg-bin/show_pathway?ko05161+K02161+K04501+K04729+K16197+K16344
ko05169	Epstein-Barr virus infection	P10417 P22366 O09106	3	http://www.kegg.jp/kegg-bin/show_pathway?ko05169+K02161+K04729+K06067
ko05170	Human immunodeficiency virus 1 infection	P10417 P22366 P63328 Q3TBT3 Q9CXP8 P50153	6	http://www.kegg.jp/kegg-bin/show_pathway?ko05170+K02161+K04729+K04348+K12654+K04545+K04541
ko05200	Pathways in cancer	P10417 Q60953 P48615 P97471 P26618 Q924A0 P24472 O09106 Q9CXP8 P50153 Q9QXX0 Q9QYS1	12	http://www.kegg.jp/kegg-bin/show_pathway?ko05200+K02161+K10054+K01384+K04501+K04363+K04491+K00799+K06067+K04545+K04541+K06052+K01558
ko05206	MicroRNAs in cancer	P10417 Q9R0G7 P26618 P63280 Q9Z0J1	5	http://www.kegg.jp/kegg-bin/show_pathway?ko05206+K02161+K09299+K04363+K10577+K17461
ko05210	Colorectal cancer	P10417 P97471 Q924A0	3	http://www.kegg.jp/kegg-bin/show_pathway?ko05210+K02161+K04501+K04491
ko05215	Prostate cancer	P10417 P26618 Q924A0	3	http://www.kegg.jp/kegg-bin/show_pathway?ko05215+K02161+K04363+K04491
ko05222	Small cell lung cancer	P10417	1	http://www.kegg.jp/kegg-bin/show_pathway?ko05222+K02161
ko05226	Gastric cancer	P10417 P48615 P97471 Q924A0 Q9QYY0 Q9QYS1	6	http://www.kegg.jp/kegg-bin/show_pathway?ko05226+K02161+K01384+K04501+K04491+K09593+K01558
ko05418	Fluid shear stress and atherosclerosis	P10417 P10639 P24472 P43407	4	http://www.kegg.jp/kegg-bin/show_pathway?ko05418+K02161+K03671+K00799+K16336
ko04610	Complement and coagulation cascades	Q9JHH6 P01029 O88783 P06684	4	http://www.kegg.jp/kegg-bin/show_pathway?ko04610+K01300+K03989+K03902+K03994
ko04972	Pancreatic secretion	Q9JHH6 P14094	2	http://www.kegg.jp/kegg-bin/show_pathway?ko04972+K01300+K01540
ko04974	Protein digestion and absorption	Q9JHH6 P28481 Q01149 Q04857 P11087 Q02788 P14094	7	http://www.kegg.jp/kegg-bin/show_pathway?ko04974+K01300+K19719+K06236+K06238+K06236+K06238+K01540
ko05133	Pertussis	P01029 P06684 P22366	3	http://www.kegg.jp/kegg-bin/show_pathway?ko05133+K03989+K03994+K04729
ko05150	Staphylococcus aureus infection	P01029 P06684	2	http://www.kegg.jp/kegg-bin/show_pathway?ko05150+K03989+K03994
ko05322	Systemic lupus erythematosus	P01029 P06684	2	http://www.kegg.jp/kegg-bin/show_pathway?ko05322+K03989+K03994
ko04060	Cytokine-cytokine receptor interaction	Q9CRB5 Q9QZM4 P42703	3	http://www.kegg.jp/kegg-bin/show_pathway?ko04060+K05439+K04722+K05058
ko04080	Neuroactive ligand-receptor interaction	Q9CRB5 P35374	2	http://www.kegg.jp/kegg-bin/show_pathway?ko04080+K05439+K04167
ko04917	Prolactin signaling pathway	Q9CRB5	1	http://www.kegg.jp/kegg-bin/show_pathway?ko04917+K05439
ko04512	ECM-receptor interaction	P28481 Q01149 Q04857 P11087 Q02788	5	http://www.kegg.jp/kegg-bin/show_pathway?ko04512+K19719+K06236+K06238+K06236+K06238
ko05165	Human papillomavirus infection	P28481 Q6PDQ2 Q01149 P48615 Q04857 Q921J2 Q924A0 P11087 Q02788 O09106 Q9QXX0 Q9QYS1	12	http://www.kegg.jp/kegg-bin/show_pathway?ko05165+K19719+K11643+K06236+K01384+K06238+K07208+K04491+K06236+K06238+K06067+K06052+K01558
ko05016	Huntington disease	P21981 Q4FZG9 O09106	3	http://www.kegg.jp/kegg-bin/show_pathway?ko05016+K05625+K03948+K06067
ko03010	Ribosome	Q9JJI8 P62983	2	http://www.kegg.jp/kegg-bin/show_pathway?ko03010+K02923+K02977
ko04138	Autophagy - yeast	P46460	1	http://www.kegg.jp/kegg-bin/show_pathway?ko04138+K06027
ko04721	Synaptic vesicle cycle	P46460	1	http://www.kegg.jp/kegg-bin/show_pathway?ko04721+K06027
ko04727	GABAergic synapse	P46460 Q9CXP8 P50153 P61922	4	http://www.kegg.jp/kegg-bin/show_pathway?ko04727+K06027+K04545+K04541+K13524
ko04962	Vasopressin-regulated water reabsorption	P46460	1	http://www.kegg.jp/kegg-bin/show_pathway?ko04962+K06027
ko00190	Oxidative phosphorylation	Q4FZG9 P03888 Q9D819	3	http://www.kegg.jp/kegg-bin/show_pathway?ko00190+K03948+K03878+K01507
ko01100	Metabolic pathways	Q4FZG9 P17710 P15532 Q4KWH5 P03888 P24288 P33610 Q60715 P13439 P09411 Q01768 Q9Z1M7 O08528 P11157 Q8K1B9 P70245 P61922 O88736 Q71KT5 Q9WUB3	20	http://www.kegg.jp/kegg-bin/show_pathway?ko01100+K03948+K00844+K00940+K19006+K03878+K00826+K02685+K00472+K13421+K00927+K00940+K09668+K00844+K10808+K00710+K01824+K13524+K13373+K00222+K00688
ko04714	Thermogenesis	Q4FZG9 P03888 Q921J2 Q921H9	4	http://www.kegg.jp/kegg-bin/show_pathway?ko04714+K03948+K03878+K07208+K18180
ko04723	Retrograde endocannabinoid signaling	Q4FZG9 P03888 Q9CXP8 P50153	4	http://www.kegg.jp/kegg-bin/show_pathway?ko04723+K03948+K03878+K04545+K04541
ko04932	Non-alcoholic fatty liver disease (NAFLD)	Q4FZG9	1	http://www.kegg.jp/kegg-bin/show_pathway?ko04932+K03948
ko05010	Alzheimer disease	Q4FZG9 P63328	2	http://www.kegg.jp/kegg-bin/show_pathway?ko05010+K03948+K04348
ko05012	Parkinson disease	Q4FZG9 P03888	2	http://www.kegg.jp/kegg-bin/show_pathway?ko05012+K03948+K03878
ko00010	Glycolysis / Gluconeogenesis	P17710 P09411 O08528	3	http://www.kegg.jp/kegg-bin/show_pathway?ko00010+K00844+K00927+K00844
ko00051	Fructose and mannose metabolism	P17710 O08528	2	http://www.kegg.jp/kegg-bin/show_pathway?ko00051+K00844+K00844
ko00052	Galactose metabolism	P17710 O08528	2	http://www.kegg.jp/kegg-bin/show_pathway?ko00052+K00844+K00844
ko00500	Starch and sucrose metabolism	P17710 O08528 Q9WUB3	3	http://www.kegg.jp/kegg-bin/show_pathway?ko00500+K00844+K00844+K00688
ko00520	Amino sugar and nucleotide sugar metabolism	P17710 O08528	2	http://www.kegg.jp/kegg-bin/show_pathway?ko00520+K00844+K00844
ko00521	Streptomycin biosynthesis	P17710 O08528	2	http://www.kegg.jp/kegg-bin/show_pathway?ko00521+K00844+K00844
ko00524	Neomycin, kanamycin and gentamicin biosynthesis	P17710 O08528	2	http://www.kegg.jp/kegg-bin/show_pathway?ko00524+K00844+K00844
ko01110	Biosynthesis of secondary metabolites	P17710 P15532 P24288 P09411 Q01768 O08528 P70245 Q71KT5 Q9WUB3	9	http://www.kegg.jp/kegg-bin/show_pathway?ko01110+K00844+K00940+K00826+K00927+K00940+K00844+K01824+K00222+K00688
ko01120	Microbial metabolism in diverse environments	P17710 P09411 O08528 P61922	4	http://www.kegg.jp/kegg-bin/show_pathway?ko01120+K00844+K00927+K00844+K13524
ko01130	Biosynthesis of antibiotics	P17710 P15532 P24288 P09411 Q01768 O08528 O88736 Q71KT5	8	http://www.kegg.jp/kegg-bin/show_pathway?ko01130+K00844+K00940+K00826+K00927+K00940+K00844+K13373+K00222
ko01200	Carbon metabolism	P17710 P09411 O08528	3	http://www.kegg.jp/kegg-bin/show_pathway?ko01200+K00844+K00927+K00844
ko04910	Insulin signaling pathway	P17710 Q62417 Q921J2 O08528 Q9WUB3	5	http://www.kegg.jp/kegg-bin/show_pathway?ko04910+K00844+K06086+K07208+K00844+K00688
ko04930	Type II diabetes mellitus	P17710 O08528	2	http://www.kegg.jp/kegg-bin/show_pathway?ko04930+K00844+K00844
ko04973	Carbohydrate digestion and absorption	P17710 O08528 P14094	3	http://www.kegg.jp/kegg-bin/show_pathway?ko04973+K00844+K00844+K01540
ko05230	Central carbon metabolism in cancer	P17710 P57787 P26618 O08528	4	http://www.kegg.jp/kegg-bin/show_pathway?ko05230+K00844+K08180+K04363+K00844
ko04614	Renin-angiotensin system	P35374	1	http://www.kegg.jp/kegg-bin/show_pathway?ko04614+K04167
ko03013	RNA transport	Q9JIH2 Q8BKT7 Q9JJ11 P63280 P70168	5	http://www.kegg.jp/kegg-bin/show_pathway?ko03013+K14295+K13174+K14283+K10577+K14293
ko04142	Lysosome	Q8BMI3 P41731 Q9R013	3	http://www.kegg.jp/kegg-bin/show_pathway?ko04142+K12404+K06497+K01373
ko00230	Purine metabolism	P15532 P33610 Q01768 P11157	4	http://www.kegg.jp/kegg-bin/show_pathway?ko00230+K00940+K02685+K00940+K10808
ko00240	Pyrimidine metabolism	P15532 P33610 P13439 Q01768 P11157	5	http://www.kegg.jp/kegg-bin/show_pathway?ko00240+K00940+K02685+K13421+K00940+K10808
ko00983	Drug metabolism - other enzymes	P15532 P13439 Q01768 P11157 P24472	5	http://www.kegg.jp/kegg-bin/show_pathway?ko00983+K00940+K13421+K00940+K10808+K00799
ko04016	MAPK signaling pathway - plant	P15532 Q01768	2	http://www.kegg.jp/kegg-bin/show_pathway?ko04016+K00940+K00940
ko00562	Inositol phosphate metabolism	Q4KWH5	1	http://www.kegg.jp/kegg-bin/show_pathway?ko00562+K19006
ko00350	Tyrosine metabolism	P34884	1	http://www.kegg.jp/kegg-bin/show_pathway?ko00350+K07253
ko00360	Phenylalanine metabolism	P34884	1	http://www.kegg.jp/kegg-bin/show_pathway?ko00360+K07253
ko00270	Cysteine and methionine metabolism	P24288	1	http://www.kegg.jp/kegg-bin/show_pathway?ko00270+K00826
ko00280	Valine, leucine and isoleucine degradation	P24288 P61922	2	http://www.kegg.jp/kegg-bin/show_pathway?ko00280+K00826+K13524
ko00290	Valine, leucine and isoleucine biosynthesis	P24288	1	http://www.kegg.jp/kegg-bin/show_pathway?ko00290+K00826
ko00770	Pantothenate and CoA biosynthesis	P24288	1	http://www.kegg.jp/kegg-bin/show_pathway?ko00770+K00826
ko01210	2-Oxocarboxylic acid metabolism	P24288	1	http://www.kegg.jp/kegg-bin/show_pathway?ko01210+K00826
ko01230	Biosynthesis of amino acids	P24288 P09411	2	http://www.kegg.jp/kegg-bin/show_pathway?ko01230+K00826+K00927
ko04550	Signaling pathways regulating pluripotency of stem cells	Q8BZ21 P48615 P97471 Q9QYS1 P42703	5	http://www.kegg.jp/kegg-bin/show_pathway?ko04550+K11305+K01384+K04501+K01558+K05058
ko04380	Osteoclast differentiation	P47930 P63328	2	http://www.kegg.jp/kegg-bin/show_pathway?ko04380+K09030+K04348
ko03030	DNA replication	P33610	1	http://www.kegg.jp/kegg-bin/show_pathway?ko03030+K02685
ko00330	Arginine and proline metabolism	Q60715	1	http://www.kegg.jp/kegg-bin/show_pathway?ko00330+K00472
ko04212	Longevity regulating pathway - worm	P02802 P68254	2	http://www.kegg.jp/kegg-bin/show_pathway?ko04212+K14739+K16197
ko04978	Mineral absorption	P02802 P14094	2	http://www.kegg.jp/kegg-bin/show_pathway?ko04978+K14739+K01540
ko04120	Ubiquitin mediated proteolysis	Q60953 Q8C7R4 P63280	3	http://www.kegg.jp/kegg-bin/show_pathway?ko04120+K10054+K10699+K10577
ko04144	Endocytosis	Q60953 Q9R0Q6 P26618 Q80VP1 Q62351	5	http://www.kegg.jp/kegg-bin/show_pathway?ko04144+K10054+K05757+K04363+K12471+K06503
ko05164	Influenza A	Q60953 P22366 Q9QZM4	3	http://www.kegg.jp/kegg-bin/show_pathway?ko05164+K10054+K04729+K04722
ko05168	Herpes simplex infection	Q60953 P06684 Q9JKF6 P22366	4	http://www.kegg.jp/kegg-bin/show_pathway?ko05168+K10054+K03994+K06081+K04729
ko05202	Transcriptional misregulation in cancer	Q60953 O09106 Q9QYS1	3	http://www.kegg.jp/kegg-bin/show_pathway?ko05202+K10054+K06067+K01558
ko05221	Acute myeloid leukemia	Q60953 Q924A0	2	http://www.kegg.jp/kegg-bin/show_pathway?ko05221+K10054+K04491
ko05020	Prion diseases	P06684	1	http://www.kegg.jp/kegg-bin/show_pathway?ko05020+K03994
ko02010	ABC transporters	Q9QY30	1	http://www.kegg.jp/kegg-bin/show_pathway?ko02010+K05664
ko04976	Bile secretion	Q9QY30 P14094	2	http://www.kegg.jp/kegg-bin/show_pathway?ko04976+K05664+K01540
ko04514	Cell adhesion molecules (CAMs)	Q9JKF6 P43407	2	http://www.kegg.jp/kegg-bin/show_pathway?ko04514+K06081+K16336
ko04520	Adherens junction	Q9JKF6 Q62417 P97471 Q924A0	4	http://www.kegg.jp/kegg-bin/show_pathway?ko04520+K06081+K06086+K04501+K04491
ko03320	PPAR signaling pathway	Q62417 P43883	2	http://www.kegg.jp/kegg-bin/show_pathway?ko03320+K06086+K17284
ko03040	Spliceosome	P62305	1	http://www.kegg.jp/kegg-bin/show_pathway?ko03040+K11097
ko04218	Cellular senescence	P23950 Q921J2 P63328	3	http://www.kegg.jp/kegg-bin/show_pathway?ko04218+K18753+K07208+K04348
ko05203	Viral carcinogenesis	Q6PDQ2 P68254 O09106	3	http://www.kegg.jp/kegg-bin/show_pathway?ko05203+K11643+K16197+K06067
ko05205	Proteoglycans in cancer	P41731 P48615 G5E8K5 Q9QYY0 P43407 Q9QYS1	6	http://www.kegg.jp/kegg-bin/show_pathway?ko05205+K06497+K01384+K10380+K09593+K16336+K01558
ko04666	Fc gamma R-mediated phagocytosis	Q9R0Q6	1	http://www.kegg.jp/kegg-bin/show_pathway?ko04666+K05757
ko04810	Regulation of actin cytoskeleton	Q9R0Q6 P26618 Q9QVP4 Q9CQ19 Q3THE2	5	http://www.kegg.jp/kegg-bin/show_pathway?ko04810+K05757+K04363+K12754+K12755+K12757
ko05100	Bacterial invasion of epithelial cells	Q9R0Q6 Q9QYY0	2	http://www.kegg.jp/kegg-bin/show_pathway?ko05100+K05757+K09593
ko05130	Pathogenic Escherichia coli infection	Q9R0Q6	1	http://www.kegg.jp/kegg-bin/show_pathway?ko05130+K05757
ko05131	Shigellosis	Q9R0Q6	1	http://www.kegg.jp/kegg-bin/show_pathway?ko05131+K05757
ko05132	Salmonella infection	Q9R0Q6 P22366	2	http://www.kegg.jp/kegg-bin/show_pathway?ko05132+K05757+K04729
ko04611	Platelet activation	Q01149 P11087 Q3THE2	3	http://www.kegg.jp/kegg-bin/show_pathway?ko04611+K06236+K06236+K12757
ko04926	Relaxin signaling pathway	Q01149 P11087 Q9CXP8 P50153	4	http://www.kegg.jp/kegg-bin/show_pathway?ko04926+K06236+K06236+K04545+K04541
ko05146	Amoebiasis	Q01149 P11087	2	http://www.kegg.jp/kegg-bin/show_pathway?ko05146+K06236+K06236
ko05143	African trypanosomiasis	P02088 P22366	2	http://www.kegg.jp/kegg-bin/show_pathway?ko05143+K13823+K04729
ko05144	Malaria	P02088 P22366 P43407 Q78HU7	4	http://www.kegg.jp/kegg-bin/show_pathway?ko05144+K13823+K04729+K16336+K06576
ko00710	Carbon fixation in photosynthetic organisms	P09411	1	http://www.kegg.jp/kegg-bin/show_pathway?ko00710+K00927
ko00100	Steroid biosynthesis	Q61263 P70245 O88736 Q71KT5	4	http://www.kegg.jp/kegg-bin/show_pathway?ko00100+K00637+K01824+K13373+K00222
ko04214	Apoptosis - fly	Q64152	1	http://www.kegg.jp/kegg-bin/show_pathway?ko04214+K01527
ko04150	mTOR signaling pathway	P48615 Q921J2 Q9D1L9 Q9QYS1	4	http://www.kegg.jp/kegg-bin/show_pathway?ko04150+K01384+K07208+K16344+K01558
ko04310	Wnt signaling pathway	P48615 P97471 Q924A0 P63328 Q9QYS1	5	http://www.kegg.jp/kegg-bin/show_pathway?ko04310+K01384+K04501+K04491+K04348+K01558
ko04390	Hippo signaling pathway	P48615 P97471 Q924A0 P68254 Q9QYS1 P29268	6	http://www.kegg.jp/kegg-bin/show_pathway?ko04390+K01384+K04501+K04491+K16197+K01558+K06827
ko04916	Melanogenesis	P48615 Q924A0 Q9QYS1	3	http://www.kegg.jp/kegg-bin/show_pathway?ko04916+K01384+K04491+K01558
ko04934	Cushing syndrome	P48615 Q924A0 Q9QYS1	3	http://www.kegg.jp/kegg-bin/show_pathway?ko04934+K01384+K04491+K01558
ko05217	Basal cell carcinoma	P48615 Q924A0 Q9QYS1	3	http://www.kegg.jp/kegg-bin/show_pathway?ko05217+K01384+K04491+K01558
ko05224	Breast cancer	P48615 Q924A0 Q9QXX0 Q9QYS1	4	http://www.kegg.jp/kegg-bin/show_pathway?ko05224+K01384+K04491+K06052+K01558
ko05225	Hepatocellular carcinoma	P48615 P97471 Q924A0 P24472 Q9QYY0 Q9QYS1	6	http://www.kegg.jp/kegg-bin/show_pathway?ko05225+K01384+K04501+K04491+K00799+K09593+K01558
ko00515	Mannose type O-glycan biosynthesis	Q9Z1M7	1	http://www.kegg.jp/kegg-bin/show_pathway?ko00515+K09668
ko04068	FoxO signaling pathway	P97471	1	http://www.kegg.jp/kegg-bin/show_pathway?ko04068+K04501
ko04110	Cell cycle	P97471 P68254 O09106 P97313	4	http://www.kegg.jp/kegg-bin/show_pathway?ko04110+K04501+K16197+K06067+K06642
ko04350	TGF-beta signaling pathway	P97471	1	http://www.kegg.jp/kegg-bin/show_pathway?ko04350+K04501
ko04371	Apelin signaling pathway	P97471 Q9CXP8 P50153 Q9QXX0 P29268	5	http://www.kegg.jp/kegg-bin/show_pathway?ko04371+K04501+K04545+K04541+K06052+K06827
ko04659	Th17 cell differentiation	P97471 P63328	2	http://www.kegg.jp/kegg-bin/show_pathway?ko04659+K04501+K04348
ko05166	Human T-cell leukemia virus 1 infection	P97471 P63328	2	http://www.kegg.jp/kegg-bin/show_pathway?ko05166+K04501+K04348
ko05212	Pancreatic cancer	P97471	1	http://www.kegg.jp/kegg-bin/show_pathway?ko05212+K04501
ko05220	Chronic myeloid leukemia	P97471 O09106	2	http://www.kegg.jp/kegg-bin/show_pathway?ko05220+K04501+K06067
ko04072	Phospholipase D signaling pathway	Q921J2 P26618 Q9QYY0	3	http://www.kegg.jp/kegg-bin/show_pathway?ko04072+K07208+K04363+K09593
ko04152	AMPK signaling pathway	Q921J2	1	http://www.kegg.jp/kegg-bin/show_pathway?ko04152+K07208
ko04211	Longevity regulating pathway	Q921J2	1	http://www.kegg.jp/kegg-bin/show_pathway?ko04211+K07208
ko04919	Thyroid hormone signaling pathway	Q921J2 O09106 P14094	3	http://www.kegg.jp/kegg-bin/show_pathway?ko04919+K07208+K06067+K01540
ko05163	Human cytomegalovirus infection	Q921J2 P26618 P63328 Q3TBT3 Q9CXP8 P50153	6	http://www.kegg.jp/kegg-bin/show_pathway?ko05163+K07208+K04363+K04348+K12654+K04545+K04541
ko05231	Choline metabolism in cancer	Q921J2 P26618	2	http://www.kegg.jp/kegg-bin/show_pathway?ko05231+K07208+K04363
ko04010	MAPK signaling pathway	P26618 P22366 P63328 P62956	4	http://www.kegg.jp/kegg-bin/show_pathway?ko04010+K04363+K04729+K04348+K04872
ko04014	Ras signaling pathway	P26618 Q9CXP8 P50153 Q9QYY0	4	http://www.kegg.jp/kegg-bin/show_pathway?ko04014+K04363+K04545+K04541+K09593
ko04015	Rap1 signaling pathway	P26618	1	http://www.kegg.jp/kegg-bin/show_pathway?ko04015+K04363
ko04020	Calcium signaling pathway	P26618 P83093 P63328	3	http://www.kegg.jp/kegg-bin/show_pathway?ko04020+K04363+K18196+K04348
ko04540	Gap junction	P26618	1	http://www.kegg.jp/kegg-bin/show_pathway?ko04540+K04363
ko05214	Glioma	P26618	1	http://www.kegg.jp/kegg-bin/show_pathway?ko05214+K04363
ko05218	Melanoma	P26618	1	http://www.kegg.jp/kegg-bin/show_pathway?ko05218+K04363
ko04620	Toll-like receptor signaling pathway	P22366	1	http://www.kegg.jp/kegg-bin/show_pathway?ko04620+K04729
ko04624	Toll and Imd signaling pathway	P22366 G5E8K5	2	http://www.kegg.jp/kegg-bin/show_pathway?ko04624+K04729+K10380
ko05134	Legionellosis	P22366	1	http://www.kegg.jp/kegg-bin/show_pathway?ko05134+K04729
ko05140	Leishmaniasis	P22366	1	http://www.kegg.jp/kegg-bin/show_pathway?ko05140+K04729
ko05142	Chagas disease (American trypanosomiasis)	P22366	1	http://www.kegg.jp/kegg-bin/show_pathway?ko05142+K04729
ko05162	Measles	P22366 Q9QZM4	2	http://www.kegg.jp/kegg-bin/show_pathway?ko05162+K04729+K04722
ko00970	Aminoacyl-tRNA biosynthesis	Q9WUA2	1	http://www.kegg.jp/kegg-bin/show_pathway?ko00970+K01890
ko05213	Endometrial cancer	Q924A0	1	http://www.kegg.jp/kegg-bin/show_pathway?ko05213+K04491
ko05216	Thyroid cancer	Q924A0	1	http://www.kegg.jp/kegg-bin/show_pathway?ko05216+K04491
ko05412	Arrhythmogenic right ventricular cardiomyopathy (ARVC)	Q924A0 P62956	2	http://www.kegg.jp/kegg-bin/show_pathway?ko05412+K04491+K04872
ko04013	MAPK signaling pathway - fly	P68254	1	http://www.kegg.jp/kegg-bin/show_pathway?ko04013+K16197
ko04114	Oocyte meiosis	P68254 P63328	2	http://www.kegg.jp/kegg-bin/show_pathway?ko04114+K16197+K04348
ko04391	Hippo signaling pathway - fly	P68254	1	http://www.kegg.jp/kegg-bin/show_pathway?ko04391+K16197
ko05160	Hepatitis C	P68254	1	http://www.kegg.jp/kegg-bin/show_pathway?ko05160+K16197
ko03018	RNA degradation	Q8K2D3	1	http://www.kegg.jp/kegg-bin/show_pathway?ko03018+K12615
ko00310	Lysine degradation	Q91WC0	1	http://www.kegg.jp/kegg-bin/show_pathway?ko00310+K19199
ko03015	mRNA surveillance pathway	Q8C7E9	1	http://www.kegg.jp/kegg-bin/show_pathway?ko03015+K14407
ko04146	Peroxisome	O70579	1	http://www.kegg.jp/kegg-bin/show_pathway?ko04146+K13354
ko04216	Ferroptosis	Q9CQV6 Q62351 Q61990	3	http://www.kegg.jp/kegg-bin/show_pathway?ko04216+K10435+K06503+K13162
ko04145	Phagosome	Q62351	1	http://www.kegg.jp/kegg-bin/show_pathway?ko04145+K06503
ko04640	Hematopoietic cell lineage	Q62351	1	http://www.kegg.jp/kegg-bin/show_pathway?ko04640+K06503
ko04650	Natural killer cell mediated cytotoxicity	Q9QZM4 P63328	2	http://www.kegg.jp/kegg-bin/show_pathway?ko04650+K04722+K04348
ko00480	Glutathione metabolism	P11157 P24472	2	http://www.kegg.jp/kegg-bin/show_pathway?ko00480+K10808+K00799
ko00980	Metabolism of xenobiotics by cytochrome P450	P24472	1	http://www.kegg.jp/kegg-bin/show_pathway?ko00980+K00799
ko00982	Drug metabolism - cytochrome P450	P24472	1	http://www.kegg.jp/kegg-bin/show_pathway?ko00982+K00799
ko05204	Chemical carcinogenesis	P24472	1	http://www.kegg.jp/kegg-bin/show_pathway?ko05204+K00799
ko04022	cGMP-PKG signaling pathway	P63328 P14094 Q9CQ19	3	http://www.kegg.jp/kegg-bin/show_pathway?ko04022+K04348+K01540+K12755
ko04360	Axon guidance	P63328	1	http://www.kegg.jp/kegg-bin/show_pathway?ko04360+K04348
ko04370	VEGF signaling pathway	P63328	1	http://www.kegg.jp/kegg-bin/show_pathway?ko04370+K04348
ko04625	C-type lectin receptor signaling pathway	P63328	1	http://www.kegg.jp/kegg-bin/show_pathway?ko04625+K04348
ko04658	Th1 and Th2 cell differentiation	P63328 Q9QXX0	2	http://www.kegg.jp/kegg-bin/show_pathway?ko04658+K04348+K06052
ko04660	T cell receptor signaling pathway	P63328	1	http://www.kegg.jp/kegg-bin/show_pathway?ko04660+K04348
ko04662	B cell receptor signaling pathway	P63328	1	http://www.kegg.jp/kegg-bin/show_pathway?ko04662+K04348
ko04720	Long-term potentiation	P63328	1	http://www.kegg.jp/kegg-bin/show_pathway?ko04720+K04348
ko04724	Glutamatergic synapse	P63328 Q9CXP8 P50153	3	http://www.kegg.jp/kegg-bin/show_pathway?ko04724+K04348+K04545+K04541
ko04728	Dopaminergic synapse	P63328 Q9CXP8 P50153	3	http://www.kegg.jp/kegg-bin/show_pathway?ko04728+K04348+K04545+K04541
ko04921	Oxytocin signaling pathway	P63328 Q9CQ19 Q60605 P62956	4	http://www.kegg.jp/kegg-bin/show_pathway?ko04921+K04348+K12755+K12751+K04872
ko04922	Glucagon signaling pathway	P63328 Q9WUB3	2	http://www.kegg.jp/kegg-bin/show_pathway?ko04922+K04348+K00688
ko04924	Renin secretion	P63328	1	http://www.kegg.jp/kegg-bin/show_pathway?ko04924+K04348
ko05031	Amphetamine addiction	P63328	1	http://www.kegg.jp/kegg-bin/show_pathway?ko05031+K04348
ko05167	Kaposi sarcoma-associated herpesvirus infection	P63328 Q9CXP8 P50153	3	http://www.kegg.jp/kegg-bin/show_pathway?ko05167+K04348+K04545+K04541
ko04213	Longevity regulating pathway - multiple species	O09106	1	http://www.kegg.jp/kegg-bin/show_pathway?ko04213+K06067
ko04330	Notch signaling pathway	O09106 Q9QXX0	2	http://www.kegg.jp/kegg-bin/show_pathway?ko04330+K06067+K06052
ko05034	Alcoholism	O09106 Q9CXP8 P50153	3	http://www.kegg.jp/kegg-bin/show_pathway?ko05034+K06067+K04545+K04541
ko04622	RIG-I-like receptor signaling pathway	Q3TBT3	1	http://www.kegg.jp/kegg-bin/show_pathway?ko04622+K12654
ko04623	Cytosolic DNA-sensing pathway	Q3TBT3	1	http://www.kegg.jp/kegg-bin/show_pathway?ko04623+K12654
ko04062	Chemokine signaling pathway	Q9CXP8 P50153	2	http://www.kegg.jp/kegg-bin/show_pathway?ko04062+K04545+K04541
ko04713	Circadian entrainment	Q9CXP8 P50153	2	http://www.kegg.jp/kegg-bin/show_pathway?ko04713+K04545+K04541
ko04726	Serotonergic synapse	Q9CXP8 P50153	2	http://www.kegg.jp/kegg-bin/show_pathway?ko04726+K04545+K04541
ko05032	Morphine addiction	Q9CXP8 P50153	2	http://www.kegg.jp/kegg-bin/show_pathway?ko05032+K04545+K04541
ko03060	Protein export	C0HK80	1	http://www.kegg.jp/kegg-bin/show_pathway?ko03060+K12948
ko00514	Other types of O-glycan biosynthesis	Q810K9	1	http://www.kegg.jp/kegg-bin/show_pathway?ko00514+K13676
ko00512	Mucin type O-glycan biosynthesis	Q8K1B9	1	http://www.kegg.jp/kegg-bin/show_pathway?ko00512+K00710
ko04012	ErbB signaling pathway	Q9QYY0	1	http://www.kegg.jp/kegg-bin/show_pathway?ko04012+K09593
ko05211	Renal cell carcinoma	Q9QYY0	1	http://www.kegg.jp/kegg-bin/show_pathway?ko05211+K09593
ko00250	Alanine, aspartate and glutamate metabolism	P61922	1	http://www.kegg.jp/kegg-bin/show_pathway?ko00250+K13524
ko00410	beta-Alanine metabolism	P61922	1	http://www.kegg.jp/kegg-bin/show_pathway?ko00410+K13524
ko00640	Propanoate metabolism	P61922	1	http://www.kegg.jp/kegg-bin/show_pathway?ko00640+K13524
ko00650	Butanoate metabolism	P61922	1	http://www.kegg.jp/kegg-bin/show_pathway?ko00650+K13524
ko03450	Non-homologous end-joining	P97313	1	http://www.kegg.jp/kegg-bin/show_pathway?ko03450+K06642
ko04320	Dorso-ventral axis formation	Q52KF3	1	http://www.kegg.jp/kegg-bin/show_pathway?ko04320+K02098
ko00140	Steroid hormone biosynthesis	O88736	1	http://www.kegg.jp/kegg-bin/show_pathway?ko00140+K13373
ko04913	Ovarian steroidogenesis	O88736	1	http://www.kegg.jp/kegg-bin/show_pathway?ko04913+K13373
ko04670	Leukocyte transendothelial migration	Q9QVP4 Q9CQ19 Q3THE2	3	http://www.kegg.jp/kegg-bin/show_pathway?ko04670+K12754+K12755+K12757
ko04668	TNF signaling pathway	Q9QXX0	1	http://www.kegg.jp/kegg-bin/show_pathway?ko04668+K06052
ko04024	cAMP signaling pathway	P14094 Q9Z239 Q9CQ19	3	http://www.kegg.jp/kegg-bin/show_pathway?ko04024+K01540+K13360+K12755
ko04260	Cardiac muscle contraction	P14094 P62956	2	http://www.kegg.jp/kegg-bin/show_pathway?ko04260+K01540+K04872
ko04911	Insulin secretion	P14094	1	http://www.kegg.jp/kegg-bin/show_pathway?ko04911+K01540
ko04925	Aldosterone synthesis and secretion	P14094	1	http://www.kegg.jp/kegg-bin/show_pathway?ko04925+K01540
ko04960	Aldosterone-regulated sodium reabsorption	P14094	1	http://www.kegg.jp/kegg-bin/show_pathway?ko04960+K01540
ko04961	Endocrine and other factor-regulated calcium reabsorption	P14094	1	http://www.kegg.jp/kegg-bin/show_pathway?ko04961+K01540
ko04964	Proximal tubule bicarbonate reclamation	P14094	1	http://www.kegg.jp/kegg-bin/show_pathway?ko04964+K01540
ko04970	Salivary secretion	P14094	1	http://www.kegg.jp/kegg-bin/show_pathway?ko04970+K01540
ko04971	Gastric acid secretion	P14094	1	http://www.kegg.jp/kegg-bin/show_pathway?ko04971+K01540
ko04270	Vascular smooth muscle contraction	Q9CQ19 Q60605	2	http://www.kegg.jp/kegg-bin/show_pathway?ko04270+K12755+K12751
ko04530	Tight junction	Q9CQ19 Q61879 Q6URW6 Q60605 Q8VDD5 Q3THE2	6	http://www.kegg.jp/kegg-bin/show_pathway?ko04530+K12755+K10352+K10352+K12751+K10352+K12757
ko02026	Biofilm formation - Escherichia coli	Q9WUB3	1	http://www.kegg.jp/kegg-bin/show_pathway?ko02026+K00688
ko04931	Insulin resistance	Q9WUB3	1	http://www.kegg.jp/kegg-bin/show_pathway?ko04931+K00688
ko05410	Hypertrophic cardiomyopathy (HCM)	P62956	1	http://www.kegg.jp/kegg-bin/show_pathway?ko05410+K04872
ko05414	Dilated cardiomyopathy (DCM)	P62956	1	http://www.kegg.jp/kegg-bin/show_pathway?ko05414+K04872

## Sheet: enrichment
Map ID	Map Name	#Diff	P_Value	FDR	Over/Under	DiffSeqs
ko04974	Protein digestion and absorption	7	0.000691426	0.166634	Over	Q9JHH6 P28481 Q01149 Q04857 P11087 Q02788 P14094
ko00524	Neomycin, kanamycin and gentamicin biosynthesis	2	0.0023422	0.207618	Over	P17710 O08528
ko00100	Steroid biosynthesis	4	0.00273123	0.207618	Over	Q61263 P70245 O88736 Q71KT5
ko00983	Drug metabolism - other enzymes	5	0.00344595	0.207618	Over	P15532 P13439 Q01768 P11157 P24472
ko04973	Carbohydrate digestion and absorption	3	0.00761459	0.367023	Over	P17710 O08528 P14094
ko05144	Malaria	4	0.0141585	0.568701	Over	P02088 P22366 P43407 Q78HU7
ko01100	Metabolic pathways	20	0.0167026	0.575047	Under	Q4FZG9 P17710 P15532 Q4KWH5 P03888 P24288 P33610 Q60715 P13439 P09411 Q01768 Q9Z1M7 O08528 P11157 Q8K1B9 P70245 P61922 O88736 Q71KT5 Q9WUB3
ko00521	Streptomycin biosynthesis	2	0.021246	0.640036	Over	P17710 O08528
ko04510	Focal adhesion	10	0.0326487	0.744628	Over	P10417 P28481 Q01149 Q04857 P26618 P11087 Q02788 Q9QVP4 Q9CQ19 Q3THE2
ko00500	Starch and sucrose metabolism	3	0.0332543	0.744628	Over	P17710 O08528 Q9WUB3
ko04512	ECM-receptor interaction	5	0.034988	0.744628	Over	P28481 Q01149 Q04857 P11087 Q02788
ko04610	Complement and coagulation cascades	4	0.0393697	0.744628	Over	Q9JHH6 P01029 O88783 P06684
ko04016	MAPK signaling pathway - plant	2	0.0418369	0.744628	Over	P15532 Q01768
ko03040	Spliceosome	1	0.0452443	0.744628	Under	P62305
ko05226	Gastric cancer	6	0.0487384	0.744628	Over	P10417 P48615 P97471 Q924A0 Q9QYY0 Q9QYS1
ko04727	GABAergic synapse	4	0.0494359	0.744628	Over	P46460 Q9CXP8 P50153 P61922
ko05217	Basal cell carcinoma	3	0.0536199	0.760141	Over	P48615 Q924A0 Q9QYS1
ko04151	PI3K-Akt signaling pathway	12	0.0702707	0.930301	Over	P10417 Q9CRB5 P28481 Q01149 Q04857 Q921J2 P26618 P11087 P68254 Q02788 Q9CXP8 P50153
ko05165	Human papillomavirus infection	12	0.0835331	0.930301	Over	P28481 Q6PDQ2 Q01149 P48615 Q04857 Q921J2 Q924A0 P11087 Q02788 O09106 Q9QXX0 Q9QYS1
ko04550	Signaling pathways regulating pluripotency of stem cells	5	0.0929882	0.930301	Over	Q8BZ21 P48615 P97471 Q9QYS1 P42703
ko05230	Central carbon metabolism in cancer	4	0.0945643	0.930301	Over	P17710 P57787 P26618 O08528
ko00290	Valine, leucine and isoleucine biosynthesis	1	0.0946057	0.930301	Over	P24288
ko02026	Biofilm formation - Escherichia coli	1	0.0946057	0.930301	Over	Q9WUB3
ko05150	Staphylococcus aureus infection	2	0.0965042	0.930301	Over	P01029 P06684
ko04930	Type II diabetes mellitus	2	0.0965042	0.930301	Over	P17710 O08528
ko00240	Pyrimidine metabolism	5	0.105692	0.978202	Over	P15532 P33610 P13439 Q01768 P11157
ko04216	Ferroptosis	3	0.118329	0.978202	Over	Q9CQV6 Q62351 Q61990
ko05010	Alzheimer disease	2	0.12812	0.978202	Under	Q4FZG9 P63328
ko03010	Ribosome	2	0.128141	0.978202	Under	Q9JJI8 P62983
ko04979	Cholesterol metabolism	3	0.129221	0.978202	Over	E9Q414 Q9QY30 Q61263
ko04932	Non-alcoholic fatty liver disease (NAFLD)	1	0.129419	0.978202	Under	Q4FZG9
ko04141	Protein processing in endoplasmic reticulum	2	0.129886	0.978202	Under	P10417 Q8R317
ko04064	NF-kappa B signaling pathway	3	0.140452	0.987086	Over	P10417 P22366 P63280
ko05133	Pertussis	3	0.140452	0.987086	Over	P01029 P06684 P22366
ko05143	African trypanosomiasis	2	0.145378	0.987086	Over	P02088 P22366
ko04060	Cytokine-cytokine receptor interaction	3	0.151998	0.987086	Over	Q9CRB5 Q9QZM4 P42703
ko04630	JAK-STAT signaling pathway	4	0.153408	0.987086	Over	P10417 Q9CRB5 P26618 P42703
ko04390	Hippo signaling pathway	6	0.157279	0.987086	Over	P48615 P97471 Q924A0 P68254 Q9QYS1 P29268
ko04066	HIF-1 signaling pathway	4	0.162749	0.987086	Over	P10417 P17710 O08528 Q62351
ko04918	Thyroid hormone synthesis	3	0.163832	0.987086	Over	P07724 Q5NC05 P14094
ko04015	Rap1 signaling pathway	1	0.18485	1	Under	P26618
ko04360	Axon guidance	1	0.18485	1	Under	P63328
ko04145	Phagosome	1	0.188016	1	Under	Q62351
ko04978	Mineral absorption	2	0.198074	1	Over	P02802 P14094
ko04624	Toll and Imd signaling pathway	2	0.198074	1	Over	P22366 G5E8K5
ko00052	Galactose metabolism	2	0.216131	1	Over	P17710 O08528
ko04310	Wnt signaling pathway	5	0.231864	1	Over	P48615 P97471 Q924A0 P63328 Q9QYS1
ko04080	Neuroactive ligand-receptor interaction	2	0.234327	1	Over	Q9CRB5 P35374
ko05012	Parkinson disease	2	0.240906	1	Under	Q4FZG9 P03888
ko04371	Apelin signaling pathway	5	0.244915	1	Over	P97471 Q9CXP8 P50153 Q9QXX0 P29268
ko04714	Thermogenesis	4	0.250905	1	Under	Q4FZG9 P03888 Q921J2 Q921H9
ko04910	Insulin signaling pathway	5	0.251778	1	Over	P17710 Q62417 Q921J2 O08528 Q9WUB3
ko00051	Fructose and mannose metabolism	2	0.252606	1	Over	P17710 O08528
ko03450	Non-homologous end-joining	1	0.257887	1	Over	P97313
ko04071	Sphingolipid signaling pathway	1	0.261185	1	Under	P10417
ko05160	Hepatitis C	1	0.262575	1	Under	P68254
ko04530	Tight junction	6	0.284455	1	Over	Q9CQ19 Q61879 Q6URW6 Q60605 Q8VDD5 Q3THE2
ko05014	Amyotrophic lateral sclerosis (ALS)	2	0.289215	1	Over	P10417 P63328
ko04976	Bile secretion	2	0.289215	1	Over	Q9QY30 P14094
ko04330	Notch signaling pathway	2	0.289215	1	Over	O09106 Q9QXX0
ko05016	Huntington disease	3	0.289552	1	Under	P21981 Q4FZG9 O09106
ko05225	Hepatocellular carcinoma	6	0.292355	1	Over	P48615 P97471 Q924A0 P24472 Q9QYY0 Q9QYS1
ko04977	Vitamin digestion and absorption	1	0.293896	1	Over	E9Q414
ko00770	Pantothenate and CoA biosynthesis	1	0.293896	1	Over	P24288
ko04520	Adherens junction	4	0.298993	1	Over	Q9JKF6 Q62417 P97471 Q924A0
ko05224	Breast cancer	4	0.298993	1	Over	P48615 Q924A0 Q9QXX0 Q9QYS1
ko04261	Adrenergic signaling in cardiomyocytes	4	0.305122	1	Over	P10417 P35374 P14094 P62956
ko04933	AGE-RAGE signaling pathway in diabetic complications	4	0.305122	1	Over	P10417 Q01149 P97471 P11087
ko04658	Th1 and Th2 cell differentiation	2	0.325609	1	Over	P63328 Q9QXX0
ko05032	Morphine addiction	2	0.325609	1	Over	Q9CXP8 P50153
ko00360	Phenylalanine metabolism	1	0.328163	1	Over	P34884
ko05166	Human T-cell leukemia virus 1 infection	2	0.328337	1	Under	P97471 P63328
ko04926	Relaxin signaling pathway	4	0.348221	1	Over	Q01149 P11087 Q9CXP8 P50153
ko00140	Steroid hormone biosynthesis	1	0.360772	1	Over	O88736
ko03015	mRNA surveillance pathway	1	0.369045	1	Under	Q8C7E9
ko05322	Systemic lupus erythematosus	2	0.379185	1	Over	P01029 P06684
ko00480	Glutathione metabolism	2	0.379185	1	Over	P11157 P24472
ko05206	MicroRNAs in cancer	5	0.390353	1	Over	P10417 Q9R0G7 P26618 P63280 Q9Z0J1
ko04614	Renin-angiotensin system	1	0.391803	1	Over	P35374
ko00515	Mannose type O-glycan biosynthesis	1	0.391803	1	Over	Q9Z1M7
ko04320	Dorso-ventral axis formation	1	0.391803	1	Over	Q52KF3
ko04964	Proximal tubule bicarbonate reclamation	1	0.391803	1	Over	P14094
ko04621	NOD-like receptor signaling pathway	5	0.394295	1	Over	P10417 P0DOV2 P22366 P10639 Q3TBT3
ko05161	Hepatitis B	5	0.402968	1	Over	P10417 P97471 P22366 P68254 Q9D1L9
ko00512	Mucin type O-glycan biosynthesis	1	0.421333	1	Over	Q8K1B9
ko00010	Glycolysis / Gluconeogenesis	3	0.435895	1	Over	P17710 P09411 O08528
ko04916	Melanogenesis	3	0.435895	1	Over	P48615 Q924A0 Q9QYS1
ko04725	Cholinergic synapse	3	0.449224	1	Over	P10417 Q9CXP8 P50153
ko04724	Glutamatergic synapse	3	0.449224	1	Over	P63328 Q9CXP8 P50153
ko04975	Fat digestion and absorption	1	0.449434	1	Over	E9Q414
ko04144	Endocytosis	5	0.451899	1	Under	Q60953 Q9R0Q6 P26618 Q80VP1 Q62351
ko01521	EGFR tyrosine kinase inhibitor resistance	3	0.456399	1	Over	P10417 P26618 Q9QYY0
ko01522	Endocrine resistance	3	0.463873	1	Over	P10417 Q9QY30 Q9QXX0
ko05215	Prostate cancer	3	0.463873	1	Over	P10417 P26618 Q924A0
ko01210	2-Oxocarboxylic acid metabolism	1	0.476174	1	Over	P24288
ko00710	Carbon fixation in photosynthetic organisms	1	0.476174	1	Over	P09411
ko04960	Aldosterone-regulated sodium reabsorption	1	0.476174	1	Over	P14094
ko05210	Colorectal cancer	3	0.479591	1	Over	P10417 P97471 Q924A0
ko04020	Calcium signaling pathway	3	0.479591	1	Over	P26618 P83093 P63328
ko00190	Oxidative phosphorylation	3	0.488145	1	Under	Q4FZG9 P03888 Q9D819
ko04919	Thyroid hormone signaling pathway	3	0.496152	1	Over	Q921J2 O09106 P14094
ko04670	Leukocyte transendothelial migration	3	0.496152	1	Over	Q9QVP4 Q9CQ19 Q3THE2
ko00514	Other types of O-glycan biosynthesis	1	0.50162	1	Over	Q810K9
ko00650	Butanoate metabolism	1	0.50162	1	Over	P61922
ko04913	Ovarian steroidogenesis	1	0.50162	1	Over	O88736
ko05200	Pathways in cancer	12	0.504418	1	Over	P10417 Q60953 P48615 P97471 P26618 Q924A0 P24472 O09106 Q9CXP8 P50153 Q9QXX0 Q9QYS1
ko03018	RNA degradation	1	0.517879	1	Under	Q8K2D3
ko04152	AMPK signaling pathway	1	0.520273	1	Under	Q921J2
ko04146	Peroxisome	1	0.520273	1	Under	O70579
ko04915	Estrogen signaling pathway	1	0.524157	1	Under	P10417
ko04068	FoxO signaling pathway	1	0.524157	1	Under	P97471
ko00350	Tyrosine metabolism	1	0.525834	1	Over	P34884
ko04921	Oxytocin signaling pathway	4	0.539505	1	Over	P63328 Q9CQ19 Q60605 P62956
ko05418	Fluid shear stress and atherosclerosis	4	0.54341	1	Over	P10417 P10639 P24472 P43407
ko04110	Cell cycle	4	0.54341	1	Over	P97471 P68254 O09106 P97313
ko04215	Apoptosis - multiple species	1	0.5708	1	Over	P10417
ko02010	ABC transporters	1	0.5708	1	Over	Q9QY30
ko05216	Thyroid cancer	1	0.5708	1	Over	Q924A0
ko00982	Drug metabolism - cytochrome P450	1	0.5708	1	Over	P24472
ko04140	Autophagy - animal	2	0.584848	1	Under	P10417 Q921J2
ko05031	Amphetamine addiction	1	0.591663	1	Over	P63328
ko00250	Alanine, aspartate and glutamate metabolism	1	0.591663	1	Over	P61922
ko00410	beta-Alanine metabolism	1	0.591663	1	Over	P61922
ko05020	Prion diseases	1	0.611515	1	Over	P06684
ko05203	Viral carcinogenesis	3	0.631718	1	Under	Q6PDQ2 P68254 O09106
ko05170	Human immunodeficiency virus 1 infection	6	0.645669	1	Over	P10417 P22366 P63328 Q3TBT3 Q9CXP8 P50153
ko05221	Acute myeloid leukemia	2	0.649809	1	Over	Q60953 Q924A0
ko03320	PPAR signaling pathway	2	0.655318	1	Over	Q62417 P43883
ko04650	Natural killer cell mediated cytotoxicity	2	0.655318	1	Over	Q9QZM4 P63328
ko05163	Human cytomegalovirus infection	6	0.655846	1	Over	Q921J2 P26618 P63328 Q3TBT3 Q9CXP8 P50153
ko05205	Proteoglycans in cancer	6	0.658667	1	Over	P41731 P48615 G5E8K5 Q9QYY0 P43407 Q9QYS1
ko04972	Pancreatic secretion	2	0.66112	1	Over	Q9JHH6 P14094
ko05412	Arrhythmogenic right ventricular cardiomyopathy (ARVC)	2	0.66112	1	Over	Q924A0 P62956
ko04260	Cardiac muscle contraction	2	0.66112	1	Over	P14094 P62956
ko04115	p53 signaling pathway	2	0.667174	1	Over	P10417 P11157
ko04514	Cell adhesion molecules (CAMs)	2	0.667174	1	Over	Q9JKF6 P43407
ko01524	Platinum drug resistance	2	0.679888	1	Over	P10417 P24472
ko04212	Longevity regulating pathway - worm	2	0.679888	1	Over	P02802 P68254
ko04659	Th17 cell differentiation	2	0.679888	1	Over	P97471 P63328
ko04713	Circadian entrainment	2	0.679888	1	Over	Q9CXP8 P50153
ko00520	Amino sugar and nucleotide sugar metabolism	2	0.693193	1	Over	P17710 O08528
ko01130	Biosynthesis of antibiotics	8	0.698876	1	Over	P17710 P15532 P24288 P09411 Q01768 O08528 O88736 Q71KT5
ko04726	Serotonergic synapse	2	0.706861	1	Over	Q9CXP8 P50153
ko05222	Small cell lung cancer	1	0.721578	1	Under	P10417
ko04625	C-type lectin receptor signaling pathway	1	0.721578	1	Under	P63328
ko05131	Shigellosis	1	0.721828	1	Under	Q9R0Q6
ko04931	Insulin resistance	1	0.722402	1	Under	Q9WUB3
ko04928	Parathyroid hormone synthesis, secretion and action	1	0.723284	1	Under	P10417
ko05212	Pancreatic cancer	1	0.723284	1	Under	P97471
ko04138	Autophagy - yeast	1	0.724457	1	Under	P46460
ko04666	Fc gamma R-mediated phagocytosis	1	0.724457	1	Under	Q9R0Q6
ko05142	Chagas disease (American trypanosomiasis)	1	0.724457	1	Under	P22366
ko04540	Gap junction	1	0.725905	1	Under	P26618
ko05202	Transcriptional misregulation in cancer	3	0.734118	1	Over	Q60953 O09106 Q9QYS1
ko05034	Alcoholism	3	0.739462	1	Over	O09106 Q9CXP8 P50153
ko01110	Biosynthesis of secondary metabolites	9	0.749189	1	Under	P17710 P15532 P24288 P09411 Q01768 O08528 P70245 Q71KT5 Q9WUB3
ko04728	Dopaminergic synapse	3	0.752057	1	Over	P63328 Q9CXP8 P50153
ko04024	cAMP signaling pathway	3	0.759101	1	Over	P14094 Q9Z239 Q9CQ19
ko04934	Cushing syndrome	3	0.762769	1	Over	P48615 Q924A0 Q9QYS1
ko04022	cGMP-PKG signaling pathway	3	0.76652	1	Over	P63328 P14094 Q9CQ19
ko04062	Chemokine signaling pathway	2	0.771074	1	Under	Q9CXP8 P50153
ko04723	Retrograde endocannabinoid signaling	4	0.786176	1	Over	Q4FZG9 P03888 Q9CXP8 P50153
ko04150	mTOR signaling pathway	4	0.788318	1	Over	P48615 Q921J2 Q9D1L9 Q9QYS1
ko05168	Herpes simplex infection	4	0.792863	1	Over	Q60953 P06684 Q9JKF6 P22366
ko04014	Ras signaling pathway	4	0.795254	1	Over	P26618 Q9CXP8 P50153 Q9QYY0
ko04142	Lysosome	3	0.798895	1	Under	Q8BMI3 P41731 Q9R013
ko05169	Epstein-Barr virus infection	3	0.801231	1	Under	P10417 P22366 O09106
ko04010	MAPK signaling pathway	4	0.818663	1	Under	P26618 P22366 P63328 P62956
ko01120	Microbial metabolism in diverse environments	4	0.820908	1	Under	P17710 P09411 O08528 P61922
ko04210	Apoptosis	3	1	1	Under	P10417 Q9QZM4 Q9R013
ko04217	Necroptosis	3	1	1	Under	P10417 Q9QZM4 Q9WUB3
ko04340	Hedgehog signaling pathway	1	1	1	Over	P10417
ko04722	Neurotrophin signaling pathway	2	1	1	Under	P10417 Q9QYY0
ko05145	Toxoplasmosis	2	1	1	Under	P10417 P22366
ko05152	Tuberculosis	3	1	1	Under	P10417 P22366 P63328
ko04917	Prolactin signaling pathway	1	1	1	Under	Q9CRB5
ko04721	Synaptic vesicle cycle	1	1	1	Under	P46460
ko04962	Vasopressin-regulated water reabsorption	1	1	1	Under	P46460
ko01200	Carbon metabolism	3	1	1	Under	P17710 P09411 O08528
ko03013	RNA transport	5	1	1	Under	Q9JIH2 Q8BKT7 Q9JJ11 P63280 P70168
ko00230	Purine metabolism	4	1	1	Under	P15532 P33610 Q01768 P11157
ko00562	Inositol phosphate metabolism	1	1	1	Under	Q4KWH5
ko00270	Cysteine and methionine metabolism	1	1	1	Under	P24288
ko00280	Valine, leucine and isoleucine degradation	2	1	1	Over	P24288 P61922
ko01230	Biosynthesis of amino acids	2	1	1	Under	P24288 P09411
ko04380	Osteoclast differentiation	2	1	1	Under	P47930 P63328
ko03030	DNA replication	1	1	1	Under	P33610
ko00330	Arginine and proline metabolism	1	1	1	Under	Q60715
ko04120	Ubiquitin mediated proteolysis	3	1	1	Under	Q60953 Q8C7R4 P63280
ko05164	Influenza A	3	1	1	Under	Q60953 P22366 Q9QZM4
ko04218	Cellular senescence	3	1	1	Under	P23950 Q921J2 P63328
ko04810	Regulation of actin cytoskeleton	5	1	1	Under	Q9R0Q6 P26618 Q9QVP4 Q9CQ19 Q3THE2
ko05100	Bacterial invasion of epithelial cells	2	1	1	Under	Q9R0Q6 Q9QYY0
ko05130	Pathogenic Escherichia coli infection	1	1	1	Under	Q9R0Q6
ko05132	Salmonella infection	2	1	1	Under	Q9R0Q6 P22366
ko04611	Platelet activation	3	1	1	Under	Q01149 P11087 Q3THE2
ko05146	Amoebiasis	2	1	1	Under	Q01149 P11087
ko04214	Apoptosis - fly	1	1	1	Under	Q64152
ko04350	TGF-beta signaling pathway	1	1	1	Under	P97471
ko05220	Chronic myeloid leukemia	2	1	1	Under	P97471 O09106
ko04072	Phospholipase D signaling pathway	3	1	1	Under	Q921J2 P26618 Q9QYY0
ko04211	Longevity regulating pathway	1	1	1	Under	Q921J2
ko05231	Choline metabolism in cancer	2	1	1	Over	Q921J2 P26618
ko05214	Glioma	1	1	1	Under	P26618
ko05218	Melanoma	1	1	1	Under	P26618
ko04620	Toll-like receptor signaling pathway	1	1	1	Under	P22366
ko05134	Legionellosis	1	1	1	Under	P22366
ko05140	Leishmaniasis	1	1	1	Under	P22366
ko05162	Measles	2	1	1	Under	P22366 Q9QZM4
ko00970	Aminoacyl-tRNA biosynthesis	1	1	1	Under	Q9WUA2
ko05213	Endometrial cancer	1	1	1	Under	Q924A0
ko04013	MAPK signaling pathway - fly	1	1	1	Under	P68254
ko04114	Oocyte meiosis	2	1	1	Under	P68254 P63328
ko04391	Hippo signaling pathway - fly	1	1	1	Under	P68254
ko00310	Lysine degradation	1	1	1	Under	Q91WC0
ko04640	Hematopoietic cell lineage	1	1	1	Over	Q62351
ko00980	Metabolism of xenobiotics by cytochrome P450	1	1	1	Over	P24472
ko05204	Chemical carcinogenesis	1	1	1	Over	P24472
ko04370	VEGF signaling pathway	1	1	1	Under	P63328
ko04660	T cell receptor signaling pathway	1	1	1	Under	P63328
ko04662	B cell receptor signaling pathway	1	1	1	Under	P63328
ko04720	Long-term potentiation	1	1	1	Under	P63328
ko04922	Glucagon signaling pathway	2	1	1	Under	P63328 Q9WUB3
ko04924	Renin secretion	1	1	1	Under	P63328
ko05167	Kaposi sarcoma-associated herpesvirus infection	3	1	1	Under	P63328 Q9CXP8 P50153
ko04213	Longevity regulating pathway - multiple species	1	1	1	Under	O09106
ko04622	RIG-I-like receptor signaling pathway	1	1	1	Under	Q3TBT3
ko04623	Cytosolic DNA-sensing pathway	1	1	1	Under	Q3TBT3
ko03060	Protein export	1	1	1	Under	C0HK80
ko04012	ErbB signaling pathway	1	1	1	Under	Q9QYY0
ko05211	Renal cell carcinoma	1	1	1	Under	Q9QYY0
ko00640	Propanoate metabolism	1	1	1	Under	P61922
ko04668	TNF signaling pathway	1	1	1	Under	Q9QXX0
ko04911	Insulin secretion	1	1	1	Under	P14094
ko04925	Aldosterone synthesis and secretion	1	1	1	Under	P14094
ko04961	Endocrine and other factor-regulated calcium reabsorption	1	1	1	Under	P14094
ko04970	Salivary secretion	1	1	1	Under	P14094
ko04971	Gastric acid secretion	1	1	1	Under	P14094
ko04270	Vascular smooth muscle contraction	2	1	1	Under	Q9CQ19 Q60605
ko05410	Hypertrophic cardiomyopathy (HCM)	1	1	1	Under	P62956
ko05414	Dilated cardiomyopathy (DCM)	1	1	1	Under	P62956
